# Supplementary material for: Rovibronic spectroscopy of PN from first principles
Source: Phys Chem Chem Phys. 2021 Sep 20;23(38):22057–66. doi: 10.1039/d1cp02537f (PMC8494269; doi:10.1039/d1cp02537f)
Supplement: CP-023-D1CP02537F-s001 [file CP-023-D1CP02537F-s001.inp]

mem 160 gb

atoms P N

molecule PN

(Total number of states taken into account)
nstates 9

(Total angular momentum quantum  - a value or an interval)
jrot 0 - 2

(Defining the integration grid)
grid
  npoints 501  (odd)
  range  0.85,5.00
  type 0   (nsub)
end 


symmetry Cs(M)


DIAGONALIZER 
 SYEV
end


CONTRACTION
  vib
  vmax 20 20 20 20  20  20 20 20 40
END

intensity 
  absorption
  Lande
  thresh_intes 1e-50   
  THRESH_DIPOLE 1e-9
  temperature 5000 (K)
  nspin 0.5 1.0
  linelist i-PN_ECP-50_MRCI_v6-074
  J 0, 270
  freq-window  0.0  90000.0
  energy low 0.0 60000, upper 0.0,88000
end

(potentials)

(Taken from L. Yorke, S. Yurchenko, et .al 2013 "A high temperature line list for phosphorus nitride")
poten 1
name "X1Sigma+"
symmetry +
lambda 0
mult   1
type   EMO
values
V0           0.00000000000000E+00
RE           1.49086960820000E+00
DE           5.19400000000000E+04
RREF        -1.00000000000000E+00
PL           4.00000000000000E+00
PR           4.00000000000000E+00
NL           2.00000000000000E+00
NR           4.00000000000000E+00
B0           2.21852485720000e+00
B1           1.77496755480000e-01
B2           1.69622361120000e-01
B3           1.42421403680000e-01
B4           2.21643276120000e-01
end

(ECP-50)
poten 2
name "A1Pi"
lambda 1
mult   1
type   grid
values
   0.700     949574.820
   0.800     598190.159
   0.900     369381.031
   1.000     226205.962
   1.100     139553.245
   1.150     110824.465
   1.200      89244.346
   1.250      73309.862
   1.300      61798.733
   1.420      46677.946
   1.430      45995.683
   1.440      45381.534
   1.450      44831.752
   1.460      44345.212
   1.470      43913.041
   1.475      43717.545
   1.480      43535.288
   1.485      43365.921
   1.490      43209.106
   1.495      43064.520
   1.496      43037.043
   1.498      42983.510
   1.499      42957.449
   1.500      42931.856
   1.502      42882.062
   1.504      42834.111
   1.505      42810.820
   1.506      42787.982
   1.508      42743.657
   1.510      42701.112
   1.512      42660.326
   1.514      42621.272
   1.515      42602.386
   1.516      42583.924
   1.518      42548.257
   1.520      42514.244
   1.522      42481.864
   1.524      42451.093
   1.525      42436.306
   1.526      42421.914
   1.528      42394.305
   1.530      42368.251
   1.532      42343.733
   1.534      42320.735
   1.535      42309.801
   1.536      42299.241
   1.538      42279.236
   1.540      42260.704
   1.542      42243.629
   1.544      42227.997
   1.545      42220.716
   1.546      42213.786
   1.548      42200.992
   1.550      42185.477
   1.552      42175.455
   1.555      42162.982
   1.558      42153.534
   1.560      42148.892
   1.562      42145.558
   1.565      42142.977
   1.570      42145.010
   1.575      42154.770
   1.580      42172.038
   1.585      42196.602
   1.600      42313.608
   1.605      42365.457
   1.610      42423.603
   1.620      42558.076
   1.630      42715.706
   1.640      42895.391
   1.650      43095.508
   1.660      43314.468
   1.670      43551.286
   1.680      43804.922
   1.690      44074.324
   1.700      44358.479
   1.710      44656.318
   1.720      44965.806
   1.730      45286.695
   1.740      45623.039
   1.750      45966.433
   1.760      46319.309
   1.770      46680.946
   1.780      47052.505
   1.790      47430.719
   1.800      47813.990
   1.820      48597.478
   1.850      49809.267
   1.870      50632.371
   1.900      51885.086
   1.920      52726.115
   1.970      54833.218
   2.000      56082.623
   2.050      58147.431
   2.100      60161.854
   2.150      62115.012
   2.200      63999.501
   2.250      65815.922
   2.300      67553.201
   2.350      69214.623
   2.400      70799.741
   2.450      72315.590
   2.500      73755.846
   2.550      75116.434
   2.600      76398.055
   2.650      77601.330
   2.700      78722.982
   2.750      79760.454
   2.800      80710.347
   2.850      81580.177
   2.900      82361.197
   2.950      83059.091
   3.000      83679.905
   3.100      84722.404
   3.200      85535.501
   3.300      86173.414
   3.400      86696.639
   3.500      87080.749
   3.600      87398.522
   3.700      87657.476
   3.800      87864.513
   3.900      88027.960
   5.000      88696.571
   5.200      88726.927
   5.400      88747.527
   5.600      88764.723
   5.800      88777.986
   6.000      88788.144
   6.500      88802.962
   6.700      88813.643
   7.000      88812.954
   7.200      88749.701
   7.400      88812.519
   7.500      88800.921
   7.700      88796.201
   8.000      88797.851
end

(ECP-50)
poten 3
name "C1Sigma-"
symmetry -
lambda 0
mult   1
type   grid
values
   0.800     642121.759
   0.900     421393.883
   1.000     260961.974
   1.100     162591.586
   1.150     129450.672
   1.200     104168.667
   1.250      85099.871
   1.300      70916.411
   1.420      50795.146
   1.430      49768.966
   1.440      48820.310
   1.450      47945.481
   1.460      47145.610
   1.470      46407.349
   1.475      46062.226
   1.480      45732.580
   1.485      45418.030
   1.490      45118.212
   1.495      44832.774
   1.496      44777.383
   1.498      44668.273
   1.499      44614.550
   1.500      44561.378
   1.502      44456.675
   1.504      44354.142
   1.505      44303.683
   1.506      44253.758
   1.508      44155.498
   1.510      44059.338
   1.512      43965.253
   1.514      43873.221
   1.515      43827.967
   1.516      43783.217
   1.518      43695.219
   1.520      43609.205
   1.522      43525.153
   1.524      43443.041
   1.525      43402.706
   1.526      43362.847
   1.528      43284.548
   1.530      43208.124
   1.532      43133.555
   1.534      43060.822
   1.535      43025.138
   1.536      42989.906
   1.538      42920.791
   1.540      42853.460
   1.542      42787.894
   1.544      42724.080
   1.545      42692.823
   1.546      42661.998
   1.548      42601.635
   1.550      42536.722
   1.552      42479.749
   1.555      42397.417
   1.558      42318.791
   1.560      42268.405
   1.562      42219.627
   1.565      42149.438
   1.570      42040.276
   1.575      41940.681
   1.580      41850.420
   1.585      41769.266
   1.600      41581.450
   1.605      41534.676
   1.610      41495.927
   1.620      41441.725
   1.630      41417.374
   1.640      41421.539
   1.650      41452.597
   1.660      41509.035
   1.670      41589.682
   1.680      41693.348
   1.690      41818.867
   1.700      41965.119
   1.710      42131.025
   1.720      42314.872
   1.730      42515.335
   1.740      42737.668
   1.750      42971.071
   1.760      43219.202
   1.770      43481.240
   1.780      43758.598
   1.790      44046.566
   1.800      44345.055
   1.820      44972.793
   1.850      45985.534
   1.870      46695.439
   1.900      47807.062
   1.920      48572.228
   1.970      50547.350
   2.000      51751.731
   2.050      53798.147
   2.100      55848.353
   2.150      57881.234
   2.200      59880.054
   2.250      61834.009
   2.300      63728.781
   2.350      65545.758
   2.400      67304.160
   2.450      68988.991
   2.500      70595.402
   2.550      72120.202
   2.600      73561.975
   2.650      74919.875
   2.700      76193.384
   2.750      77381.936
   2.800      78488.863
   2.850      79511.792
   2.900      80453.779
   2.950      81317.325
   3.000      82105.564
   3.100      83472.955
   3.200      84587.037
   3.300      85474.298
   3.400      86191.936
   3.500      86761.647
   3.600      87212.385
   3.700      87565.620
   3.800      87849.087
   3.900      88078.878
   5.000      88752.771
   5.200      88773.724
   5.400      88788.821
   5.600      88799.729
   5.800      88807.468
   6.000      88812.663
   6.500      88817.184
   6.700      88796.413
   7.000      88797.093
   7.200      88746.087
   7.400      88810.658
   7.500      88798.741
   7.700      88797.642
   8.000      88796.061
end

(ECP-50)
poten 4
name "D1Delta"
lambda 2
mult   1
type   grid
values
   0.700     974172.959
   0.800     616385.134
   0.900     387429.344
   1.000     244267.156
   1.100     158386.133
   1.150     130420.091
   1.200     104635.609
   1.250      85742.665
   1.300      71739.617
   1.420      52039.687
   1.430      51047.443
   1.440      50132.228
   1.450      49290.314
   1.460      48524.415
   1.470      47817.146
   1.475      47487.293
   1.480      47172.794
   1.485      46873.293
   1.490      46588.460
   1.495      46317.984
   1.496      46265.587
   1.498      46162.472
   1.499      46111.751
   1.500      46061.585
   1.502      45962.908
   1.504      45866.425
   1.505      45819.001
   1.506      45772.120
   1.508      45679.973
   1.510      45589.964
   1.512      45502.069
   1.514      45416.260
   1.515      45374.129
   1.516      45332.507
   1.518      45250.774
   1.520      45171.030
   1.522      45093.241
   1.524      45017.377
   1.525      44980.157
   1.526      44943.408
   1.528      44871.287
   1.530      44801.033
   1.532      44732.603
   1.534      44665.976
   1.535      44633.333
   1.536      44601.134
   1.538      44538.058
   1.540      44476.733
   1.542      44417.140
   1.544      44359.265
   1.545      44330.966
   1.546      44303.091
   1.548      44248.603
   1.550      44186.824
   1.552      44135.665
   1.555      44062.001
   1.558      43991.982
   1.560      43947.303
   1.562      43904.208
   1.565      43842.505
   1.570      43747.383
   1.575      43661.717
   1.580      43585.284
   1.585      43517.864
   1.600      43375.104
   1.605      43341.834
   1.610      43316.501
   1.620      43288.898
   1.630      43290.998
   1.640      43321.826
   1.650      43379.384
   1.660      43461.634
   1.670      43567.656
   1.680      43696.383
   1.690      43846.687
   1.700      44017.447
   1.710      44207.433
   1.720      44413.590
   1.730      44635.727
   1.740      44882.187
   1.750      45138.217
   1.760      45408.774
   1.770      45693.064
   1.780      45994.329
   1.790      46304.163
   1.800      46623.965
   1.820      47293.238
   1.850      48363.985
   1.870      49111.846
   1.900      50278.522
   1.920      51078.729
   1.970      53123.264
   2.000      54372.502
   2.050      56489.123
   2.100      58600.835
   2.150      60848.882
   2.200      62053.532
   2.250      63342.220
   2.300      64684.066
   2.350      66062.196
   2.400      67457.103
   2.450      68853.943
   2.500      70235.658
   2.550      71588.689
   2.600      72903.139
   2.650      74170.779
   2.700      75384.980
   2.750      76540.264
   2.800      77624.812
   2.850      78653.011
   2.900      79612.926
   2.950      80504.375
   3.000      81328.009
   3.100      82778.671
   3.200      83985.224
   3.300      84965.867
   3.400      85765.332
   3.500      86405.819
   3.600      86915.490
   3.700      87315.453
   3.800      87632.571
   3.900      87879.812
   4.000      88034.063
   4.100      88168.685
   4.200      88263.559
   4.300      88349.873
   4.400      88426.221
   4.600      88536.913
   4.700      88577.517
   4.800      88542.873
   4.900      88562.155
   5.000      88681.318
   5.200      88708.364
   5.400      88728.540
   5.600      88744.129
   5.800      88756.225
   6.000      88765.438
   6.200      88772.230
   6.500      88788.124
   6.700      88763.890
   7.000      88762.547
   7.200      88722.558
   7.400      88777.752
   7.500      88766.354
   7.700      88765.236
   8.000      88763.748
end


(ECP-50)
poten 5
name "a3Sigma+"
symmetry +
lambda 0
mult   3
type   grid
values
   0.700       965252.6497
   0.800       612366.5494
   0.900       383430.6858
   1.000       240333.8978
   1.200        93130.9182
   1.250        73623.5807
   1.300        59000.8270
   1.420        37848.7679
   1.430        36738.0535
   1.440        35705.2976
   1.460        33861.7241
   1.480        32284.5694
   1.485        31929.1810
   1.490        31588.5717
   1.495        31262.3681
   1.496        31198.8235
   1.498        31073.4066
   1.499        31011.5282
   1.500        30950.1993
   1.504        30710.3160
   1.505        30651.6879
   1.508        30478.9766
   1.510        30366.4505
   1.512        30255.9912
   1.515        30094.1383
   1.518        29936.8437
   1.520        29834.4896
   1.522        29734.1240
   1.524        29635.7286
   1.525        29587.2635
   1.526        29539.2832
   1.528        29444.7666
   1.530        29352.1579
   1.532        29261.4361
   1.534        29172.5811
   1.535        29128.8475
   1.536        29085.5732
   1.538        29000.3934
   1.540        28917.0230
   1.542        28835.4438
   1.544        28755.6321
   1.546        28677.5819
   1.548        28601.2701
   1.550        28523.4179
   1.552        28450.5335
   1.558        28241.9412
   1.560        28175.7092
   1.562        28111.0995
   1.565        28017.1920
   1.570        27868.5673
   1.575        27729.5934
   1.580        27600.0343
   1.600        27170.9433
   1.610        27007.5555
   1.630        26773.9867
   1.640        26700.5794
   1.650        26654.2739
   1.660        26633.9492
   1.670        26638.1928
   1.680        26665.6948
   1.690        26715.2315
   1.700        26785.6427
   1.720        26984.7465
   1.730        27110.7383
   1.740        27255.9697
   1.760        27586.8210
   1.800        28408.4426
   1.820        28883.4947
   1.850        29665.2466
   1.900        31091.3866
   1.970        33251.0029
   2.000        34196.8226
   2.100        37353.9027
   2.150        38871.9268
   2.200        40322.1081
   2.250        41692.2797
   2.350        44143.2211
   2.400        45216.3210
   2.450        46187.1549
   2.500        47057.2202
   2.550        47831.2685
   2.600        48516.2715
   2.650        49120.3062
   2.700        49652.3119
   2.850        50894.2143
   2.950        51499.3722
   3.200        52535.7995
   3.300        52824.8319
   3.400        53065.3298
   3.600        53435.2436
   3.800        53692.8265
   3.900        53789.8027
   4.000        53870.1380
   4.100        53936.9256
   4.200        53991.8633
   4.300        54037.0466
   4.400        54074.4060
   4.600        54130.5578
   4.700        54151.7352
   4.800        54169.4845
   4.900        54184.6575
   5.000        54197.1072
   5.400        54231.3244
   5.600        54241.8009
   6.200        54257.8932
   6.500        54260.4308
   7.700        54251.7688
   8.000        54251.3783
end

(ECP-50)
poten 6
name "d3Delta"
lambda 2
mult   3
type   grid
values
   0.700     964784.282
   0.800     633461.424
   0.900     412102.827
   1.000     256947.841
   1.100     158217.022
   1.150     124866.737
   1.200      99368.512
   1.250      80087.578
   1.300      65688.306
   1.420      45060.831
   1.430      43993.377
   1.440      43003.837
   1.450      42088.504
   1.460      41247.037
   1.470      40469.736
   1.475      40105.242
   1.480      39756.306
   1.485      39422.535
   1.490      39103.550
   1.495      38798.979
   1.496      38739.762
   1.498      38623.002
   1.499      38565.453
   1.500      38508.454
   1.502      38396.092
   1.504      38285.893
   1.505      38231.597
   1.506      38177.831
   1.508      38071.882
   1.510      37968.020
   1.512      37866.223
   1.514      37766.474
   1.515      37717.362
   1.516      37668.756
   1.518      37573.053
   1.520      37479.354
   1.522      37387.641
   1.524      37297.897
   1.525      37253.756
   1.526      37210.101
   1.528      37124.232
   1.530      37040.270
   1.532      36958.194
   1.534      36877.983
   1.535      36838.572
   1.536      36799.619
   1.538      36723.081
   1.540      36648.353
   1.542      36575.415
   1.544      36504.249
   1.545      36469.326
   1.546      36434.839
   1.548      36367.168
   1.550      36297.332
   1.552      36233.088
   1.555      36139.883
   1.558      36050.420
   1.560      35992.831
   1.562      35936.864
   1.565      35855.921
   1.570      35728.909
   1.575      35611.553
   1.580      35503.618
   1.585      35404.873
   1.600      35161.620
   1.605      35097.539
   1.610      35041.568
   1.620      34953.165
   1.630      34894.854
   1.640      34865.075
   1.650      34862.455
   1.660      34885.789
   1.670      34933.734
   1.680      35005.011
   1.690      35098.417
   1.700      35212.811
   1.710      35347.142
   1.720      35500.370
   1.730      35670.765
   1.740      35861.227
   1.750      36064.120
   1.760      36281.851
   1.770      36513.583
   1.780      36759.975
   1.790      37018.045
   1.800      37286.541
   1.820      37854.606
   1.850      38779.231
   1.870      39429.751
   1.900      40451.525
   1.920      41156.230
   1.970      42976.290
   2.000      44088.167
   2.050      45966.518
   2.100      47837.417
   2.150      49675.072
   2.200      51457.813
   2.250      53169.679
   2.300      54786.778
   2.350      56297.092
   2.400      57539.029
   2.450      58953.251
   2.500      60088.871
   2.550      61099.493
   2.600      61994.503
   2.650      62785.252
   2.700      63483.781
   2.750      64099.543
   2.800      64645.198
   2.850      65127.378
   2.900      65554.396
   2.950      65933.739
   3.000      66271.447
   3.100      66854.588
   3.200      67301.787
   3.300      67672.292
   3.400      67973.469
   3.500      68219.154
   3.600      68419.727
   3.700      68581.823
   3.800      68714.858
   3.900      68822.777
   4.000      68910.032
   4.100      68980.396
   4.200      69037.092
   4.300      69082.807
   4.400      69120.002
   4.600      69174.312
   4.700      69194.262
   4.800      69210.755
   4.900      69234.503
   5.000      69235.675
   5.200      69253.280
   5.400      69265.906
   5.600      69274.996
   5.800      69281.464
   6.000      69285.929
   6.200      69288.829
   6.500      69290.945
   6.700      69282.258
   7.000      69282.315
   7.200      69280.572
   7.400      69288.762
   7.500      69281.654
   7.700      69281.353
   8.000      69280.970
end

(ECP-50)
poten 7
name "e3Sigma-"
symmetry -
lambda 0
mult   3
type   grid
values
   0.700    1013841.571
   0.800     657529.184
   0.900     418070.050
   1.000     260279.484
   1.100     161807.258
   1.150     128580.097
   1.200     103198.126
   1.250      84025.307
   1.300      69726.685
   1.420      49305.723
   1.430      48253.188
   1.440      47278.233
   1.450      46377.152
   1.460      45549.474
   1.470      44785.732
   1.475      44427.903
   1.480      44085.555
   1.485      43758.300
   1.490      43445.757
   1.495      43147.559
   1.496      43089.608
   1.498      42975.372
   1.499      42919.081
   1.500      42863.337
   1.502      42753.478
   1.504      42645.770
   1.505      42592.715
   1.506      42540.189
   1.508      42436.708
   1.510      42335.304
   1.512      42235.953
   1.514      42138.636
   1.515      42090.734
   1.516      42043.336
   1.518      41950.038
   1.520      41858.730
   1.522      41769.396
   1.524      41682.017
   1.525      41639.055
   1.526      41596.575
   1.528      41513.048
   1.530      41431.417
   1.532      41351.661
   1.534      41273.759
   1.535      41235.497
   1.536      41197.693
   1.538      41123.443
   1.540      41050.991
   1.542      40980.320
   1.544      40911.412
   1.545      40877.613
   1.546      40844.248
   1.548      40778.813
   1.550      40711.025
   1.552      40648.997
   1.555      40559.097
   1.558      40472.917
   1.560      40417.504
   1.562      40363.704
   1.565      40285.994
   1.570      40164.321
   1.575      40052.245
   1.580      39949.533
   1.585      39855.955
   1.600      39627.319
   1.605      39568.184
   1.610      39517.108
   1.620      39438.352
   1.630      39389.520
   1.640      39369.111
   1.650      39375.664
   1.660      39407.910
   1.670      39464.560
   1.680      39544.359
   1.690      39646.109
   1.700      39768.673
   1.710      39910.995
   1.720      40071.993
   1.730      40250.067
   1.740      40448.337
   1.750      40658.707
   1.760      40883.785
   1.770      41122.713
   1.780      41376.211
   1.790      41641.272
   1.800      41916.626
   1.820      42497.984
   1.850      43441.855
   1.870      44104.435
   1.900      45143.561
   1.920      45859.122
   1.970      47704.023
   2.000      48828.626
   2.050      50725.719
   2.100      52610.797
   2.150      54457.751
   2.200      56244.931
   2.250      57956.964
   2.300      59572.144
   2.350      61081.102
   2.400      62348.815
   2.450      63747.896
   2.500      64898.431
   2.550      65929.069
   2.600      66846.931
   2.650      67661.107
   2.700      68381.924
   2.750      69017.711
   2.800      69581.124
   2.850      70077.841
   2.900      70517.121
   2.950      70906.542
   3.000      71252.491
   3.100      70922.463
   3.200      72303.702
   3.300      72680.616
   3.400      72986.951
   3.500      73237.006
   3.600      73441.484
   3.700      73607.290
   3.800      73743.644
   3.900      73854.668
   4.000      73944.823
   4.100      74017.866
   4.200      74077.003
   4.300      74124.923
   4.400      74164.049
   4.600      74221.495
   4.700      74242.668
   4.800      74260.195
   4.900      73707.852
   5.000      74286.592
   5.200      74305.163
   5.400      74318.326
   5.600      74327.630
   5.800      74334.080
   6.000      74338.334
   6.200      74340.880
   6.500      74342.311
   6.700      74332.619
   7.000      74332.069
   7.200      74330.794
   7.400      74338.110
   7.500      74330.802
   7.700      74330.336
   8.000      74329.782
end

(ECP-50)
poten 8
name "b3Pi"
lambda 1
mult   3
type   grid
values
   0.700     946143.976
   0.800     594140.287
   0.900     364834.237
   1.100     133688.513
   1.150     104653.238
   1.200      82799.341
   1.250      66639.888
   1.300      54954.175
   1.420      39614.312
   1.430      38925.872
   1.440      38307.451
   1.460      37267.294
   1.470      36836.747
   1.475      36642.681
   1.480      36462.241
   1.485      36295.056
   1.490      36140.769
   1.495      35999.034
   1.496      35972.164
   1.498      35919.879
   1.499      35894.458
   1.500      35869.516
   1.502      35821.054
   1.504      35774.472
   1.505      35751.879
   1.506      35729.748
   1.508      35686.858
   1.510      35645.780
   1.512      35606.491
   1.514      35568.969
   1.516      35533.191
   1.518      35499.138
   1.520      35466.791
   1.522      35436.132
   1.524      35407.140
   1.525      35393.264
   1.526      35379.798
   1.530      35329.986
   1.532      35307.479
   1.534      35286.547
   1.535      35276.665
   1.536      35267.171
   1.540      35233.022
   1.544      35204.896
   1.545      35198.790
   1.546      35193.050
   1.548      35182.660
   1.550      35169.932
   1.552      35162.408
   1.558      35148.225
   1.560      35146.240
   1.562      35145.601
   1.565      35147.131
   1.570      35156.194
   1.575      35173.188
   1.585      35230.106
   1.600      35368.515
   1.605      35428.631
   1.610      35495.198
   1.620      35646.935
   1.630      35822.303
   1.640      36020.025
   1.650      36238.512
   1.660      36476.278
   1.670      36732.211
   1.680      37005.177
   1.690      37294.058
   1.700      37597.778
   1.710      37915.299
   1.720      38245.329
   1.730      38587.015
   1.740      38943.054
   1.750      39306.273
   1.760      39678.803
   1.770      40059.875
   1.780      40449.546
   1.790      40845.982
   1.800      41248.013
   1.820      42068.242
   1.850      43334.958
   1.870      44191.359
   1.920      46359.511
   1.970      48525.566
   2.000      49801.186
   2.050      51893.632
   2.100      53909.194
   2.150      55829.309
   2.200      57636.437
   2.250      59319.451
   2.300      60842.056
   2.350      62190.494
   2.400      63347.899
   2.450      64313.670
   2.500      65091.778
   2.550      65705.116
   2.600      66184.428
   2.650      66558.961
   2.700      66854.169
   2.750      67089.135
   2.800      67285.790
   2.900      67581.569
   2.950      67701.039
   3.000      67808.116
   3.200      68162.129
   3.300      68309.839
   3.400      68443.974
   3.500      68563.090
   3.600      68669.875
   3.700      68762.224
   3.800      68844.095
   3.900      68914.828
   5.000      69252.277
   5.200      69271.920
   5.600      69296.971
   5.800      69304.491
   6.000      69309.506
   6.500      69313.528
   6.700      69299.841
   7.000      69297.426
   7.200      69288.277
   7.400      69303.879
   7.500      69293.324
   7.700      69292.119
   8.000      69291.247
end

(ECP-50)
poten 9
name "E1Sigma+"
symmetry +
lambda 0
mult   1
type   grid
values
   0.700     971704.438
   0.800     621024.184
   0.900     397300.352
   1.000     258619.726
   1.100     162701.446
   1.150     129738.219
   1.200     109765.339
   1.250      94887.068
   1.300      84484.135
   1.420      71025.519
   1.430      70275.973
   1.440      69554.303
   1.450      68865.686
   1.460      68220.333
   1.470      67627.232
   1.475      67352.719
   1.480      67093.900
   1.485      66851.062
   1.490      66623.845
   1.495      66411.319
   1.496      66370.442
   1.498      66290.160
   1.499      66250.746
   1.500      66211.769
   1.502      66135.096
   1.504      66059.945
   1.505      66022.876
   1.506      65986.107
   1.508      65913.345
   1.510      65841.406
   1.512      65769.956
   1.514      65698.672
   1.515      65662.984
   1.516      65627.205
   1.518      65555.218
   1.520      65482.416
   1.522      65408.576
   1.524      65333.504
   1.525      65295.466
   1.526      65257.078
   1.528      65179.208
   1.530      65099.846
   1.532      65018.954
   1.534      64936.513
   1.535      64894.734
   1.536      64852.558
   1.538      64767.075
   1.540      64680.108
   1.542      64591.713
   1.544      64501.966
   1.545      64456.617
   1.546      64410.966
   1.548      64318.798
   1.550      64248.204
   1.552      64154.595
   1.555      64012.721
   1.558      63869.504
   1.560      63773.519
   1.562      63677.298
   1.565      63532.826
   1.570      63292.831
   1.575      63055.539
   1.580      62822.626
   1.585      62595.392
   1.600      61928.543
   1.605      61730.907
   1.610      61540.159
   1.620      61176.821
   1.630      60833.629
   1.640      60507.051
   1.650      60193.274
   1.660      59889.795
   1.670      59596.824
   1.680      59315.007
   1.690      59045.224
   1.700      58788.465
   1.710      58545.620
   1.720      58316.537
   1.730      58102.116
   1.740      57908.900
   1.750      57727.607
   1.760      57562.755
   1.770      57414.526
   1.780      57286.788
   1.790      57174.637
   1.800      57074.791
   1.820      56921.509
   1.850      56806.558
   1.870      56796.535
   1.900      56879.025
   1.920      56991.751
   1.970      57609.769
   2.000      57982.153
   2.050      58783.069
   2.100      59749.375
   2.150      60687.974
   2.200      62734.709
   2.250      64729.272
   2.300      66662.683
   2.350      68527.724
   2.400      70320.845
   2.450      72042.562
   2.500      73689.010
   2.550      75256.449
   2.600      76744.060
   2.650      78150.014
   2.700      79470.471
   2.750      80989.242
   2.800      81665.332
   2.850      82298.476
   2.900      82888.098
   2.950      83435.591
   3.000      83941.998
   3.100      84838.270
   3.200      85591.217
   3.300      86196.971
   3.400      86638.884
   3.500      87028.060
   3.600      87361.523
   3.700      87632.868
   3.800      87859.549
   3.900      88047.817
   4.000      88282.877
   4.100      88401.137
   4.200      88487.277
   4.300      88546.469
   4.400      88590.507
   4.600      88651.918
   4.700      88674.153
   4.800      88609.866
   4.900      88589.656
   5.000      88724.990
   5.200      88746.969
   5.400      88762.367
   5.600      88773.182
   5.800      88780.558
   6.000      88785.232
   6.200      88787.670
   6.500      88786.268
   6.700      88770.226
   7.000      88767.637
   7.200      88725.949
   7.400      88777.503
   7.500      88766.189
   7.700      88764.994
   8.000      88763.292
end


(diagonal dipoles)
dipole  1 1
name "<X1Sigma+|dmz|X1Sigma+>"
spin   0 0
lambda  0  0
type   grid
factor   1   (0, 1 or i)
units Debye bohr
values
1.5	-2.977628005
1.52	-2.986115899
1.54	-2.994028919
1.56	-3.001376579
1.58	-3.008168411
1.6	-3.014414003
1.62	-3.020123033
1.64	-3.02530528
1.66	-3.029970566
1.68	-3.034128669
1.7	-3.03778924
1.72	-3.040961718
1.74	-3.043655308
1.76	-3.045879118
1.78	-3.047642354
1.8	-3.048954521
1.82	-3.049825616
1.84	-3.050266178
1.86	-3.05028697
1.88	-3.04989852
1.9	-3.049110651
1.92	-3.047932028
1.94	-3.046370063
1.96	-3.044431715
1.98	-3.042124654
2	-3.039458433
2.02	-3.036445424
2.04	-3.033100107
2.06	-3.029436693
2.08	-3.025466519
2.1	-3.021195915
2.12	-3.016627379
2.14	-3.011764081
2.16	-3.006614717
2.18	-3.001195429
2.2	-2.995524277
2.22	-2.989612963
2.24	-2.98346337
2.26	-2.977076601
2.28	-2.970465013
2.3	-2.963650778
2.32	-2.956651058
2.34	-2.949468564
2.36	-2.942100666
2.38	-2.934553988
2.4	-2.926846292
2.42	-2.918995532
2.44	-2.911011173
2.46	-2.902895877
2.48	-2.894650987
2.5	-2.886280021
2.52	-2.877789979
2.54	-2.869190788
2.56	-2.860490811
2.58	-2.851691791
2.6	-2.842790741
2.62	-2.833788654
2.64	-2.824695378
2.66	-2.815522274
2.68	-2.80627167
2.7	-2.796937638
2.72	-2.787518024
2.74	-2.778021712
2.76	-2.768459698
2.78	-2.758831789
2.8	-2.74912739
2.82	-2.739340333
2.84	-2.729478313
2.86	-2.719553546
2.88	-2.709568004
2.9	-2.699512502
2.92	-2.689379684
2.94	-2.679172874
2.96	-2.668899409
2.98	-2.658559288
3	-2.648143809
3.02	-2.637644311
3.04	-2.627058969
3.06	-2.616391043
3.08	-2.605643976
3.1	-2.594817972
3.12	-2.583908272
3.14	-2.572905774
3.16	-2.56180302
3.18	-2.550600962
3.2	-2.539306232
3.22	-2.52791911
3.24	-2.51642661
3.26	-2.504812019
3.28	-2.49306896
3.3	-2.481201912
3.32	-2.469213145
3.34	-2.45709373
3.36	-2.444829761
3.38	-2.432413283
3.4	-2.419844156
3.42	-2.407122723
3.44	-2.394243698
3.46	-2.381196452
3.48	-2.367967953
3.5	-2.354546693
3.52	-2.340927366
3.54	-2.327111978
3.56	-2.31310157
3.58	-2.298885951
3.6	-2.28444533
3.62	-2.269763775
3.64	-2.254838204
3.66	-2.239671765
3.68	-2.224262314
3.7	-2.20859962
3.72	-2.192671437
3.74	-2.176468608
3.76	-2.159984505
3.78	-2.14321251
3.8	-2.12614537
3.82	-2.108776498
3.84	-2.091101188
3.86	-2.073116895
3.88	-2.05482292
3.9	-2.036218385
3.92	-2.017298618
3.94	-1.998053887
3.96	-1.978474686
3.98	-1.958558614
4	-1.938310318
4.02	-1.917734502
4.04	-1.896830929
4.06	-1.875596958
4.08	-1.854032536
4.1	-1.832141574
4.12	-1.809929621
4.14	-1.787401474
4.16	-1.764559989
4.18	-1.74140585
4.2	-1.717940913
4.22	-1.694174913
4.24	-1.670128109
4.26	-1.645822343
4.28	-1.621269281
4.3	-1.596470856
4.32	-1.571431895
4.34	-1.54616902
4.36	-1.52070571
4.38	-1.495062898
4.4	-1.469256454
4.42	-1.443301753
4.44	-1.417218709
4.46	-1.391032958
4.48	-1.364773191
4.5	-1.33846812
4.52	-1.312144654
4.54	-1.285827283
4.56	-1.259537855
4.58	-1.23329685
4.6	-1.207126157
4.62	-1.181051637
4.64	-1.155102659
4.66	-1.129308612
4.68	-1.103695408
4.7	-1.078285036
4.72	-1.05309812
4.74	-1.028155973
4.76	-1.003480323
4.78	-0.979092113
4.8	-0.955010341
4.82	-0.931251005
4.84	-0.907827212
4.86	-0.884752209
4.88	-0.862042749
4.9	-0.839716728
4.92	-0.817785242
4.94	-0.796248902
4.96	-0.77510704
4.98	-0.754369914
5	-0.734056334
5.02	-0.714176871
5.04	-0.694723982
5.06	-0.67568494
5.08	-0.657061055
5.1	-0.638867935
5.12	-0.621116784
5.14	-0.603801446
5.16	-0.586906906
5.18	-0.57042449
5.2	-0.55435487
5.22	-0.538698705
5.24	-0.523449609
5.26	-0.508597485
5.28	-0.494135167
5.3	-0.480059625
5.32	-0.466367646
5.34	-0.453052675
5.36	-0.440106593
5.38	-0.427522874
5.4	-0.415295929
5.42	-0.403416653
5.44	-0.391870705
5.46	-0.380645098
5.48	-0.369736506
5.5	-0.359148753
5.52	-0.348879596
5.54	-0.338912885
5.56	-0.329228261
5.58	-0.319815855
5.6	-0.310677651
5.62	-0.30181545
5.64	-0.293221939
5.66	-0.28488452
5.68	-0.276793228
5.7	-0.268942177
5.72	-0.261324462
5.74	-0.253929069
5.76	-0.246745249
5.78	-0.239768856
5.8	-0.233001884
5.82	-0.226445162
5.84	-0.220092512
5.86	-0.213931076
5.88	-0.207944532
5.9	-0.202119666
5.92	-0.196455894
5.94	-0.190967209
5.96	-0.185663781
5.98	-0.180529921
6	-0.175533
6.02	-0.170662662
6.04	-0.165949721
6.06	-0.161422351
6.08	-0.157038973
6.1	-0.152657283
6.12	-0.148097402
6.14	-0.143242053
6.16	-0.138125759
6.18	-0.132935957
6.2	-0.127926028
6.22	-0.123315966
6.24	-0.119202927
6.26	-0.115542317
6.28	-0.112199427
6.3	-0.109010998
6.32	-0.105846096
6.34	-0.102647767
6.36	-0.099425931
6.38	-0.096231057
6.4	-0.093127098
6.42	-0.090164755
6.44	-0.087363125
6.46	-0.084712656
6.48	-0.082186489
6.5	-0.079752122
6.52	-0.077382939
6.54	-0.075066119
6.56	-0.072801361
6.58	-0.070595991
6.6	-0.068459931
6.62	-0.066400729
6.64	-0.064420146
6.66	-0.062514697
6.68	-0.060677751
6.7	-0.058901694
6.72	-0.057180063
6.74	-0.055509009
6.76	-0.053887061
6.78	-0.052314212
6.8	-0.050790991
6.82	-0.049317533
6.84	-0.047892948
6.86	-0.046515418
6.88	-0.045182586
6.9	-0.043891953
6.92	-0.042641274
6.94	-0.041428826
6.96	-0.040253365
6.98	-0.039113953
7	-0.038009785
7.02	-0.036940017
7.04	-0.035903644
7.06	-0.034899522
7.08	-0.033926434
7.1	-0.032983165
7.12	-0.032068574
7.14	-0.031181643
7.16	-0.030321467
7.18	-0.029487222
7.2	-0.028678131
7.22	-0.027893433
7.24	-0.027132357
7.26	-0.026394128
7.28	-0.025677976
7.3	-0.024983151
7.32	-0.024308934
7.34	-0.023654649
7.36	-0.023019654
7.38	-0.022403342
7.4	-0.021805127
7.42	-0.021224443
7.44	-0.020660737
7.46	-0.020113469
7.48	-0.019582112
7.5	-0.019066158
7.52	-0.018565114
7.54	-0.018078511
7.56	-0.017605896
7.58	-0.017146832
7.6	-0.0167009
7.62	-0.016267694
7.64	-0.015846818
7.66	-0.015437891
7.68	-0.015040544
7.7	-0.014654417
7.72	-0.014279167
7.74	-0.013914458
7.76	-0.013559968
7.78	-0.013215387
7.8	-0.012880413
7.82	-0.012554755
7.84	-0.012238132
7.86	-0.011930271
7.88	-0.011630908
7.9	-0.011339787
7.92	-0.011056661
7.94	-0.010781292
7.96	-0.010513447
7.98	-0.010252904
8	-0.009999446
8.02	-0.009752863
8.04	-0.009512952
8.06	-0.009279517
8.08	-0.009052368
8.1	-0.00883132
8.12	-0.008616195
8.14	-0.00840682
8.16	-0.008203029
8.18	-0.008004658
8.2	-0.007811551
8.22	-0.007623557
8.24	-0.007440527
8.26	-0.007262319
8.28	-0.007088795
8.3	-0.006919821
8.32	-0.006755267
8.34	-0.006595008
8.36	-0.00643892
8.38	-0.006286887
8.4	-0.006138792
8.42	-0.005994527
8.44	-0.005853981
8.46	-0.005717053
8.48	-0.005583638
8.5	-0.005453641
8.52	-0.005326965
8.54	-0.005203519
8.56	-0.005083211
8.58	-0.004965957
8.6	-0.004851671
8.62	-0.004740271
8.64	-0.004631678
8.66	-0.004525816
8.68	-0.004422609
8.7	-0.004321985
8.72	-0.004223874
8.74	-0.004128207
8.76	-0.004034918
8.78	-0.003943943
8.8	-0.003855219
8.82	-0.003768686
8.84	-0.003684285
8.86	-0.003601958
8.88	-0.00352165
8.9	-0.003443307
8.92	-0.003366877
8.94	-0.003292309
8.96	-0.003219554
8.98	-0.003148563
9	-0.003079291
9.02	-0.003011691
9.04	-0.00294572
9.06	-0.002881336
9.08	-0.002818495
9.1	-0.002757159
9.12	-0.002697289
9.14	-0.002638845
9.16	-0.002581791
9.18	-0.002526091
9.2	-0.00247171
9.22	-0.002418614
9.24	-0.00236677
9.26	-0.002316146
9.28	-0.00226671
9.3	-0.002218433
9.32	-0.002171284
9.34	-0.002125235
9.36	-0.002080259
9.38	-0.002036327
9.4	-0.001993413
9.42	-0.001951492
9.44	-0.001910539
9.46	-0.001870529
9.48	-0.001831439
9.5	-0.001793246
9.52	-0.001755926
9.54	-0.00171946
9.56	-0.001683825
9.58	-0.001649
9.6	-0.001614966
9.62	-0.001581704
9.64	-0.001549193
9.66	-0.001517416
9.68	-0.001486354
9.7	-0.00145599
9.72	-0.001426307
9.74	-0.001397289
9.76	-0.001368919
9.78	-0.001341181
9.8	-0.00131406
9.82	-0.001287541
9.84	-0.001261609
9.86	-0.001236251
9.88	-0.001211452
9.9	-0.0011872
9.92	-0.00116348
9.94	-0.001140281
9.96	-0.00111759
9.98	-0.001095394
10	-0.001073682
end

(ECP-50)
dipole  2 2
name "<A1Pi|dmz|A1Pi>"
spin   0 0
lambda  1  1
type   grid
factor   1  (0, 1 or i)
values
   0.700        1.12050
   0.800        1.48848
   0.900        1.26870
   1.000        1.02812
   1.100        0.59423
   1.150        0.33251
   1.200        0.06664
   1.250       -0.18929
   1.300       -0.43450
   1.420       -0.96101
   1.430       -1.00029
   1.440       -1.03881
   1.450       -1.07652
   1.460       -1.11251
   1.470       -1.14872
   1.475       -1.16655
   1.480       -1.18420
   1.485       -1.20168
   1.490       -1.21898
   1.495       -1.23611
   1.496       -1.23951
   1.498       -1.24630
   1.499       -1.24968
   1.500       -1.25306
   1.502       -1.25979
   1.504       -1.26649
   1.505       -1.26983
   1.506       -1.27316
   1.508       -1.27980
   1.510       -1.28643
   1.512       -1.29303
   1.514       -1.29961
   1.515       -1.30289
   1.516       -1.30617
   1.518       -1.31273
   1.520       -1.31927
   1.522       -1.32579
   1.524       -1.33230
   1.525       -1.33555
   1.526       -1.33879
   1.528       -1.34526
   1.530       -1.35172
   1.532       -1.35815
   1.534       -1.36455
   1.535       -1.36775
   1.536       -1.37094
   1.538       -1.37730
   1.540       -1.38364
   1.542       -1.38996
   1.544       -1.39625
   1.545       -1.39939
   1.546       -1.40252
   1.548       -1.40878
   1.550       -1.41384
   1.552       -1.42004
   1.555       -1.42930
   1.558       -1.43851
   1.560       -1.44463
   1.562       -1.45072
   1.565       -1.45982
   1.570       -1.47489
   1.575       -1.48983
   1.580       -1.50466
   1.585       -1.51936
   1.600       -1.56147
   1.605       -1.57574
   1.610       -1.58990
   1.620       -1.61787
   1.630       -1.64523
   1.640       -1.67167
   1.650       -1.69780
   1.660       -1.72413
   1.670       -1.75034
   1.680       -1.77633
   1.690       -1.80207
   1.700       -1.82757
   1.710       -1.85278
   1.720       -1.87715
   1.730       -1.90117
   1.740       -1.92562
   1.750       -1.94997
   1.760       -1.97420
   1.770       -1.99831
   1.780       -2.02245
   1.790       -2.04605
   1.800       -2.06984
   1.820       -2.11706
   1.850       -2.18484
   1.870       -2.23068
   1.900       -2.29923
   1.920       -2.34444
   1.970       -2.45771
   2.000       -2.52777
   2.050       -2.63715
   2.100       -2.73973
   2.150       -2.83478
   2.200       -2.92012
   2.250       -2.98702
   2.300       -3.04373
   2.350       -3.08120
   2.400       -3.09692
   2.450       -3.08179
   2.500       -3.03948
   2.550       -2.97078
   2.600       -2.87303
   2.650       -2.74460
   2.700       -2.58839
   2.750       -2.41216
   2.800       -2.22158
   2.850       -2.02331
   2.900       -1.83068
   2.950       -1.64931
   3.000       -1.48269
   3.100       -1.19155
   3.200       -0.96985
   3.300       -0.78507
   3.400       -0.65076
   3.500       -0.53072
   3.600       -0.44638
   3.700       -0.37906
   3.800       -0.33140
   3.900       -0.29261
   5.000       -0.12363
   5.200       -0.10846
   5.400       -0.09438
   5.600       -0.08114
   5.800       -0.06874
   6.000       -0.05724
   6.500       -0.03308
   6.700       -0.01312
   7.000       -0.00712
   7.200       -0.00105
   7.400       -0.00026
   7.500        0.00148
   7.700        0.00198
   8.000        0.00330
end


(ECP-50)
dipole  3 3
name "<C1Sigma-|dmz|C1Sigma->"
spin   0 0
lambda  0  0
type   grid
factor   1   (0, 1 or i)
values
   0.800        1.99845
   0.900       -0.13811
   1.000       -0.51791
   1.100       -0.85497
   1.150       -1.03449
   1.200       -1.19965
   1.250       -1.34167
   1.300       -1.46942
   1.420       -1.73049
   1.430       -1.74993
   1.440       -1.76902
   1.450       -1.78757
   1.460       -1.80479
   1.470       -1.82174
   1.475       -1.83000
   1.480       -1.83812
   1.485       -1.84612
   1.490       -1.85401
   1.495       -1.86179
   1.496       -1.86334
   1.498       -1.86642
   1.499       -1.86796
   1.500       -1.86949
   1.502       -1.87255
   1.504       -1.87559
   1.505       -1.87712
   1.506       -1.87864
   1.508       -1.88168
   1.510       -1.88473
   1.512       -1.88778
   1.514       -1.89085
   1.515       -1.89238
   1.516       -1.89392
   1.518       -1.89700
   1.520       -1.90008
   1.522       -1.90316
   1.524       -1.90622
   1.525       -1.90774
   1.526       -1.90927
   1.528       -1.91229
   1.530       -1.91530
   1.532       -1.91829
   1.534       -1.92126
   1.535       -1.92274
   1.536       -1.92421
   1.538       -1.92714
   1.540       -1.93006
   1.542       -1.93295
   1.544       -1.93583
   1.545       -1.93726
   1.546       -1.93869
   1.548       -1.94154
   1.550       -1.94385
   1.552       -1.94665
   1.555       -1.95082
   1.558       -1.95496
   1.560       -1.95771
   1.562       -1.96044
   1.565       -1.96451
   1.570       -1.97123
   1.575       -1.97787
   1.580       -1.98443
   1.585       -1.99092
   1.600       -2.00915
   1.605       -2.01536
   1.610       -2.02148
   1.620       -2.03348
   1.630       -2.04504
   1.640       -2.05596
   1.650       -2.06670
   1.660       -2.07757
   1.670       -2.08831
   1.680       -2.09885
   1.690       -2.10916
   1.700       -2.11922
   1.710       -2.12889
   1.720       -2.13711
   1.730       -2.14518
   1.740       -2.15313
   1.750       -2.16182
   1.760       -2.17036
   1.770       -2.17877
   1.780       -2.18827
   1.790       -2.19803
   1.800       -2.20572
   1.820       -2.22048
   1.850       -2.23894
   1.870       -2.25169
   1.900       -2.27152
   1.920       -2.28317
   1.970       -2.31256
   2.000       -2.33858
   2.050       -2.36054
   2.100       -2.37808
   2.150       -2.39167
   2.200       -2.40058
   2.250       -2.39928
   2.300       -2.39543
   2.350       -2.37929
   2.400       -2.35625
   2.450       -2.32020
   2.500       -2.27417
   2.550       -2.21884
   2.600       -2.15343
   2.650       -2.07760
   2.700       -1.99171
   2.750       -1.89930
   2.800       -1.79431
   2.850       -1.68878
   2.900       -1.58146
   2.950       -1.47328
   3.000       -1.36589
   3.100       -1.15563
   3.200       -0.97026
   3.300       -0.80683
   3.400       -0.66514
   3.500       -0.54755
   3.600       -0.45149
   3.700       -0.37054
   3.800       -0.30818
   3.900       -0.25719
   5.000       -0.08106
   5.200       -0.07236
   5.400       -0.06377
   5.600       -0.05534
   5.800       -0.04721
   6.000       -0.03954
   6.500       -0.02303
   6.700       -0.01483
   7.000       -0.00114
   7.200        0.00073
   7.400       -0.00408
   7.500       -0.00117
   7.700        0.00051
   8.000        0.00224
end


(ECP-50; taken as 2.4 of Singlet and cut at r=2.3 Ang, 2.1 is simuilar but only till 2.1 A)
dipole  4 4
name "<D1Delta|dmz|D1Delta>"
spin   0 0
lambda  2  2
type   grid
factor   1  (0, 1 or i)
values
   0.800        0.24058
   0.900       -0.24963
   1.000       -0.55238
   1.100       -0.89739
   1.150       -1.08104
   1.200       -1.25123
   1.250       -1.39952
   1.300       -1.53437
   1.420       -1.81612
   1.430       -1.83755
   1.440       -1.85865
   1.450       -1.87925
   1.460       -1.89862
   1.470       -1.91762
   1.475       -1.92689
   1.480       -1.93604
   1.485       -1.94508
   1.490       -1.95401
   1.495       -1.96285
   1.496       -1.96460
   1.498       -1.96811
   1.499       -1.96986
   1.500       -1.97160
   1.502       -1.97509
   1.504       -1.97857
   1.505       -1.98031
   1.506       -1.98205
   1.508       -1.98553
   1.510       -1.98903
   1.512       -1.99253
   1.514       -1.99605
   1.515       -1.99782
   1.516       -1.99959
   1.518       -2.00313
   1.520       -2.00667
   1.522       -2.01021
   1.524       -2.01374
   1.525       -2.01550
   1.526       -2.01725
   1.528       -2.02074
   1.530       -2.02421
   1.532       -2.02766
   1.534       -2.03109
   1.535       -2.03280
   1.536       -2.03450
   1.538       -2.03789
   1.540       -2.04127
   1.542       -2.04462
   1.544       -2.04796
   1.545       -2.04962
   1.546       -2.05128
   1.548       -2.05459
   1.550       -2.05732
   1.552       -2.06058
   1.555       -2.06544
   1.558       -2.07027
   1.560       -2.07348
   1.562       -2.07667
   1.565       -2.08143
   1.570       -2.08932
   1.575       -2.09712
   1.580       -2.10486
   1.585       -2.11253
   1.600       -2.13485
   1.605       -2.14227
   1.610       -2.14962
   1.620       -2.16408
   1.630       -2.17813
   1.640       -2.19159
   1.650       -2.20494
   1.660       -2.21841
   1.670       -2.23176
   1.680       -2.24494
   1.690       -2.25792
   1.700       -2.27068
   1.710       -2.28307
   1.720       -2.29384
   1.730       -2.30444
   1.740       -2.31499
   1.750       -2.32645
   1.760       -2.33781
   1.770       -2.34910
   1.780       -2.36183
   1.790       -2.37473
   1.800       -2.38540
   1.820       -2.40621
   1.850       -2.43348
   1.870       -2.45267
   1.900       -2.48269
   1.920       -2.50138
   1.970       -2.55000
   2.000       -2.59105
   2.050       -2.63573
   2.100       -2.67810
   2.150       -2.71898
   2.200       -2.75777
   2.250       -2.78627
   2.300       -2.81711
end


(ECP-50, cut before 1.2)
dipole  5 5
name "<a3Sigma+|dmz|a3Sigma+>"
spin   1 1
lambda  0  0
type   grid
factor   1  (0, 1 or i)
values
   1.200    -1.0451329
   1.250    -1.1298639
   1.300    -1.2165996
   1.420    -1.3969601
   1.430    -1.4101396
   1.440    -1.4229608
   1.460    -1.4461927
   1.480    -1.4674470
   1.485    -1.4724704
   1.490    -1.4773938
   1.495    -1.4822212
   1.496    -1.4831755
   1.498    -1.4850736
   1.499    -1.4860175
   1.500    -1.4869582
   1.504    -1.4906926
   1.505    -1.4916204
   1.508    -1.4943956
   1.510    -1.4962432
   1.512    -1.4980927
   1.515    -1.5008743
   1.518    -1.5036627
   1.520    -1.5055202
   1.522    -1.5073722
   1.524    -1.5092150
   1.525    -1.5101322
   1.526    -1.5110463
   1.528    -1.5128646
   1.530    -1.5146690
   1.532    -1.5164592
   1.534    -1.5182353
   1.535    -1.5191181
   1.536    -1.5199974
   1.538    -1.5217459
   1.540    -1.5234810
   1.542    -1.5252029
   1.544    -1.5269161
   1.546    -1.5286127
   1.548    -1.5302969
   1.550    -1.5318521
   1.552    -1.5335005
   1.558    -1.5383754
   1.560    -1.5399775
   1.562    -1.5415683
   1.565    -1.5439336
   1.570    -1.5478210
   1.575    -1.5516407
   1.580    -1.5553932
   1.600    -1.5675856
   1.610    -1.5742922
   1.630    -1.5866883
   1.640    -1.5919756
   1.650    -1.5970611
   1.660    -1.6023250
   1.670    -1.6074941
   1.680    -1.6124642
   1.690    -1.6172001
   1.700    -1.6216728
   1.720    -1.6290813
   1.730    -1.6322848
   1.740    -1.6350654
   1.760    -1.6412286
   1.800    -1.6523960
   1.820    -1.6552824
   1.850    -1.6568610
   1.900    -1.6564590
   1.970    -1.6436643
   2.000    -1.6399241
   2.100    -1.5791757
   2.150    -1.5350221
   2.200    -1.4815291
   2.250    -1.4169919
   2.350    -1.2656201
   2.400    -1.1800529
   2.450    -1.0900211
   2.500    -0.9991144
   2.550    -0.9095849
   2.600    -0.8230624
   2.650    -0.7407273
   2.700    -0.6632953
   2.850    -0.4694185
   2.950    -0.3733833
   3.200    -0.2163747
   3.300    -0.1778148
   3.400    -0.1480836
   3.600    -0.1075531
   3.800    -0.0818931
   3.900    -0.0738128
   4.000    -0.0670164
   4.100    -0.0614082
   4.200    -0.0567702
   4.300    -0.0528832
   4.400    -0.0493965
   4.600    -0.0441604
   4.700    -0.0420184
   4.800    -0.0400927
   4.900    -0.0378177
   5.000    -0.0360585
   5.400    -0.0296869
   5.600    -0.0266313
   6.200    -0.0182606
   6.500    -0.0148487
   7.700    -0.0069177
   8.000    -0.0062420
end

(ECP-50, taken as 1.4 Triplet)
dipole  6 6
name "<d3Delta|dmz|d3Delta>"
spin   1 1
lambda  2  2
type   grid
factor   1 (0, 1 or i)
values
   0.700        2.58424
   0.800        1.73058
   0.900        1.15896
   1.000       -0.50196
   1.100       -0.80581
   1.150       -0.96724
   1.200       -1.11358
   1.250       -1.23587
   1.300       -1.34399
   1.420       -1.55991
   1.430       -1.57569
   1.440       -1.59111
   1.450       -1.60600
   1.460       -1.61950
   1.470       -1.63289
   1.475       -1.63937
   1.480       -1.64574
   1.485       -1.65198
   1.490       -1.65812
   1.495       -1.66416
   1.496       -1.66535
   1.498       -1.66773
   1.499       -1.66891
   1.500       -1.67010
   1.502       -1.67245
   1.504       -1.67479
   1.505       -1.67596
   1.506       -1.67713
   1.508       -1.67946
   1.510       -1.68179
   1.512       -1.68412
   1.514       -1.68647
   1.515       -1.68764
   1.516       -1.68881
   1.518       -1.69116
   1.520       -1.69351
   1.522       -1.69586
   1.524       -1.69819
   1.525       -1.69935
   1.526       -1.70051
   1.528       -1.70282
   1.530       -1.70511
   1.532       -1.70738
   1.534       -1.70963
   1.535       -1.71075
   1.536       -1.71187
   1.538       -1.71409
   1.540       -1.71629
   1.542       -1.71848
   1.544       -1.72066
   1.545       -1.72174
   1.546       -1.72281
   1.548       -1.72496
   1.550       -1.72666
   1.552       -1.72877
   1.555       -1.73189
   1.558       -1.73499
   1.560       -1.73704
   1.562       -1.73908
   1.565       -1.74211
   1.570       -1.74710
   1.575       -1.75202
   1.580       -1.75685
   1.585       -1.76162
   1.600       -1.77393
   1.605       -1.77839
   1.610       -1.78278
   1.620       -1.79129
   1.630       -1.79935
   1.640       -1.80670
   1.650       -1.81385
   1.660       -1.82115
   1.670       -1.82835
   1.680       -1.83533
   1.690       -1.84206
   1.700       -1.84853
   1.710       -1.85461
   1.720       -1.85953
   1.730       -1.86432
   1.740       -1.86888
   1.750       -1.87395
   1.760       -1.87883
   1.770       -1.88351
   1.780       -1.88869
   1.790       -1.89434
   1.800       -1.89815
   1.820       -1.90501
   1.850       -1.91194
   1.870       -1.91615
   1.900       -1.92218
   1.920       -1.92414
   1.970       -1.92616
   2.000       -1.93063
   2.050       -1.91800
   2.100       -1.89562
   2.150       -1.86304
   2.200       -1.81892
   2.250       -1.75992
   2.300       -1.69002
   2.350       -1.60711
   2.400       -1.57150
   2.450       -1.41308
   2.500       -1.30984
   2.550       -1.20774
   2.600       -1.10885
   2.650       -1.01440
   2.700       -0.92495
   2.750       -0.84279
   2.800       -0.76402
   2.850       -0.69380
   2.900       -0.63083
   2.950       -0.57382
   3.000       -0.52233
   3.100       -0.43271
   3.200       -0.36267
   3.300       -0.30627
   3.400       -0.26099
   3.500       -0.22470
   3.600       -0.19550
   3.700       -0.17007
   3.800       -0.15076
   3.900       -0.13481
   4.000       -0.12148
   4.100       -0.11023
   4.200       -0.10062
   4.300       -0.09235
   4.400       -0.08500
   4.600       -0.07329
   4.700       -0.06844
   4.800       -0.06409
   4.900       -0.05989
   5.000       -0.05584
   5.200       -0.04922
   5.400       -0.04330
   5.600       -0.03789
   5.800       -0.03291
   6.000       -0.02837
   6.200       -0.02429
   6.500       -0.01905
   6.700       -0.01547
   7.000       -0.01216
   7.200       -0.00328
   7.400       -0.00929
   7.500       -0.00821
   7.700       -0.00731
   8.000       -0.00637
end


(ECP=50, exctracted from .out, 2.4 A removed)
dipole  7 7
name "<e3Sigma-|dmz|e3Sigma->"
spin   1 1
lambda  0  0
type   grid
factor   1   (0, 1 or i)
values
   0.700        2.00201
   0.800        1.47405
   0.900       -0.25977
   1.000       -0.51403
   1.100       -0.82417
   1.150       -0.99079
   1.200       -1.14313
   1.250       -1.27241
   1.300       -1.38785
   1.420       -1.62209
   1.430       -1.63947
   1.440       -1.65650
   1.450       -1.67302
   1.460       -1.68823
   1.470       -1.70322
   1.475       -1.71050
   1.480       -1.71765
   1.485       -1.72469
   1.490       -1.73163
   1.495       -1.73846
   1.496       -1.73982
   1.498       -1.74252
   1.499       -1.74386
   1.500       -1.74521
   1.502       -1.74788
   1.504       -1.75055
   1.505       -1.75188
   1.506       -1.75322
   1.508       -1.75588
   1.510       -1.75854
   1.512       -1.76122
   1.514       -1.76390
   1.515       -1.76524
   1.516       -1.76659
   1.518       -1.76929
   1.520       -1.77198
   1.522       -1.77467
   1.524       -1.77735
   1.525       -1.77869
   1.526       -1.78002
   1.528       -1.78267
   1.530       -1.78529
   1.532       -1.78791
   1.534       -1.79050
   1.535       -1.79179
   1.536       -1.79307
   1.538       -1.79563
   1.540       -1.79817
   1.542       -1.80069
   1.544       -1.80319
   1.545       -1.80444
   1.546       -1.80568
   1.548       -1.80815
   1.550       -1.81002
   1.552       -1.81245
   1.555       -1.81607
   1.558       -1.81965
   1.560       -1.82203
   1.562       -1.82439
   1.565       -1.82791
   1.570       -1.83371
   1.575       -1.83943
   1.580       -1.84507
   1.585       -1.85064
   1.600       -1.86587
   1.605       -1.87115
   1.610       -1.87635
   1.620       -1.88648
   1.630       -1.89616
   1.640       -1.90514
   1.650       -1.91394
   1.660       -1.92286
   1.670       -1.93166
   1.680       -1.94023
   1.690       -1.94856
   1.700       -1.95660
   1.710       -1.96424
   1.720       -1.97050
   1.730       -1.97659
   1.740       -1.98258
   1.750       -1.98913
   1.760       -1.99547
   1.770       -2.00163
   1.780       -2.00850
   1.790       -2.01560
   1.800       -2.02084
   1.820       -2.03050
   1.850       -2.04105
   1.870       -2.04783
   1.900       -2.05756
   1.920       -2.06192
   1.970       -2.06978
   2.000       -2.07770
   2.050       -2.06952
   2.100       -2.05031
   2.150       -2.01948
   2.200       -1.97545
   2.250       -1.91420
   2.300       -1.84108
   2.350       -1.75338
   2.450       -1.54551
   2.500       -1.43363
   2.550       -1.32230
   2.600       -1.21389
   2.650       -1.11006
   2.700       -1.01170
   2.750       -0.92152
   2.800       -0.83515
   2.850       -0.75874
   2.900       -0.69036
   2.950       -0.62867
   3.000       -0.57311
   3.100       -0.45925
   3.200       -0.40125
   3.300       -0.34032
   3.400       -0.29107
   3.500       -0.25131
   3.600       -0.21897
   3.700       -0.19073
   3.800       -0.16889
   3.900       -0.15066
   4.000       -0.13529
   4.100       -0.12222
   4.200       -0.11098
   4.300       -0.10125
   4.400       -0.09262
   4.600       -0.07879
   4.700       -0.07308
   4.800       -0.06797
   4.900       -0.03862
   5.000       -0.05855
   5.200       -0.05103
   5.400       -0.04446
   5.600       -0.03859
   5.800       -0.03330
   6.000       -0.02856
   6.200       -0.02434
   6.500       -0.01899
   6.700       -0.01539
   7.000       -0.01206
   7.200       -0.00315
   7.400       -0.00920
   7.500       -0.00812
   7.700       -0.00723
   8.000       -0.00632
end


(ECP-50)
dipole  8 8
name "<b3Pi|dmz|b3Pi>"
spin   1 1
lambda  1  1
type   grid
factor   1   (0, 1 or i)
values
   0.700        0.82624
   0.800        0.99966
   0.900        0.69277
   1.100        0.13869
   1.150       -0.07502
   1.200       -0.29404
   1.250       -0.50442
   1.300       -0.70541
   1.420       -1.13292
   1.430       -1.16433
   1.440       -1.19500
   1.460       -1.25359
   1.470       -1.28186
   1.475       -1.29571
   1.480       -1.30939
   1.485       -1.32290
   1.490       -1.33625
   1.495       -1.34943
   1.496       -1.35205
   1.498       -1.35726
   1.499       -1.35986
   1.500       -1.36245
   1.502       -1.36761
   1.504       -1.37275
   1.505       -1.37531
   1.506       -1.37787
   1.508       -1.38297
   1.510       -1.38805
   1.512       -1.39312
   1.514       -1.39818
   1.516       -1.40324
   1.518       -1.40829
   1.520       -1.41332
   1.522       -1.41834
   1.524       -1.42335
   1.525       -1.42584
   1.526       -1.42833
   1.530       -1.43821
   1.532       -1.44311
   1.534       -1.44798
   1.535       -1.45041
   1.536       -1.45283
   1.540       -1.46242
   1.544       -1.47190
   1.545       -1.47425
   1.546       -1.47660
   1.548       -1.48127
   1.550       -1.48407
   1.552       -1.48868
   1.558       -1.50235
   1.560       -1.50685
   1.562       -1.51133
   1.565       -1.51801
   1.570       -1.52901
   1.575       -1.53987
   1.585       -1.56115
   1.600       -1.59262
   1.605       -1.60270
   1.610       -1.61264
   1.620       -1.63204
   1.630       -1.65071
   1.640       -1.66837
   1.650       -1.68558
   1.660       -1.70276
   1.670       -1.71959
   1.680       -1.73598
   1.690       -1.75190
   1.700       -1.76734
   1.710       -1.78217
   1.720       -1.79524
   1.730       -1.80759
   1.740       -1.82074
   1.750       -1.83344
   1.760       -1.84572
   1.770       -1.85758
   1.780       -1.86982
   1.790       -1.88045
   1.800       -1.89082
   1.820       -1.90988
   1.850       -1.93054
   1.870       -1.94323
   1.920       -1.96403
   1.970       -1.96881
   2.000       -1.96325
   2.050       -1.93129
   2.100       -1.86815
   2.150       -1.77055
   2.200       -1.63517
   2.250       -1.45587
   2.300       -1.25128
   2.350       -1.02867
   2.400       -0.80842
   2.450       -0.60787
   2.500       -0.44491
   2.550       -0.32242
   2.600       -0.23513
   2.650       -0.17535
   2.700       -0.13562
   2.750       -0.11081
   2.800       -0.09123
   2.900       -0.07726
   2.950       -0.07389
   3.000       -0.07186
   3.200       -0.06939
   3.300       -0.07104
   3.400       -0.07297
   3.500       -0.07698
   3.600       -0.08103
   3.700       -0.08348
   3.800       -0.08745
   3.900       -0.09131
   5.000       -0.08549
   5.200       -0.07828
   5.600       -0.06251
   5.800       -0.05467
   6.000       -0.04719
   6.500       -0.03110
   6.700       -0.02441
   7.000       -0.01830
   7.200       -0.00520
   7.400       -0.01328
   7.500       -0.01117
   7.700       -0.00944
   8.000       -0.00779
end


(MRCI dipole, ECP-50 gave very poor quality, both are negative at 1.5)
dipole  9 9
name "<E1Sigma+|dmz|E1Sigma+>"
spin   0 0
lambda  0  0
type   grid
factor   1   (0, 1 or i)
values
   1.200    -2.2867177
   1.250    -2.2703263
   1.300    -2.1927212
   1.350    -2.0268456
   1.400    -1.7209327
   1.410    -1.6324812
   1.420    -1.5190081
   1.430    -1.3505354
   1.440    -1.0960185
   1.460    -0.5778959
   1.470    -0.4775443
   1.480    -0.3968241
   1.490    -0.3413846
   1.500    -0.3269316
   1.505    -0.3345975
   1.510    -0.3501018
   1.515    -0.3719191
   1.520    -0.3988172
   1.525    -0.4298271
   1.530    -0.4641996
   1.535    -0.5013864
   1.540    -0.5408626
   1.545    -0.5822861
   1.550    -0.6253522
   1.555    -0.6697955
   1.560    -0.7153672
   1.565    -0.7618075
   1.570    -0.8087992
   1.580    -0.9023074
   1.590    -0.9883756
   1.600    -1.0568411
   1.620    -1.1329634
   1.640    -1.1503664
   1.660    -1.1386350
   1.680    -1.1201186
   1.700    -1.1064577
   1.720    -1.1012831
   1.740    -1.1043791
   1.760    -1.1142267
   1.780    -1.1291542
   1.800    -1.1477094
   1.820    -1.1687332
   1.850    -1.1452374
   1.870    -1.1716694
   1.900    -1.2116749
   1.920    -1.2381087
   1.970    -1.2989704
   2.000    -1.3317167
   2.100    -1.4198936
   2.600    -0.9586512
   3.000    -0.4091789
end

(ECP-50, stitched from <3.1|DMZ|1.1> and <1.1|DMZ|1.1>)
dipole  1 9
name "<X1Sigma+|dmz|E1Sigma+>"
spin   0 0
lambda  0  0
type   grid
factor   1   (0, 1 or i)
values
   0.700        4.07223
   0.800        0.22440
   0.900        1.84437
   1.000        1.60788
   1.100        1.30127
   1.150        1.33772
   1.200        1.35985
   1.250        1.29203
   1.300        1.18607
   1.420        0.42632
   1.430        0.27926
   1.440        0.12081
   1.450       -0.04328
   1.460       -0.21118
   1.470       -0.36464
   1.475       -0.43639
   1.480       -0.50414
   1.485       -0.56755
   1.490       -0.62648
   1.495       -0.68088
   1.496       -0.69123
   1.498       -0.71143
   1.499       -0.72126
   1.500       -0.73093
   1.502       -0.74977
   1.504       -0.76798
   1.505       -0.77685
   1.506       -0.78558
   1.508       -0.80262
   1.510       -0.81908
   1.512       -0.83506
   1.514       -0.85055
   1.515       -0.85812
   1.516       -0.86558
   1.518       -0.88018
   1.520       -0.89437
   1.522       -0.90817
   1.524       -0.92162
   1.525       -0.92821
   1.526       -0.93473
   1.528       -0.94751
   1.530       -0.95999
   1.532       -0.97219
   1.534       -0.98412
   1.535       -0.98996
   1.536       -0.99576
   1.538       -1.00718
   1.540       -1.01837
   1.542       -1.02936
   1.544       -1.04016
   1.545       -1.04549
   1.546       -1.05077
   1.548       -1.06120
   1.550       -1.06335
   1.552       -1.07350
   1.555       -1.08834
   1.558       -1.10273
   1.560       -1.11207
   1.562       -1.12119
   1.565       -1.13447
   1.570       -1.15545
   1.575       -1.17485
   1.580       -1.19259
   1.585       -1.20851
   1.600       -1.25930
   1.605       -1.26678
   1.610       -1.27201
   1.620       -1.27603
   1.630       -1.27247
   1.640       -1.26290
   1.650       -1.24863
   1.660       -1.23075
   1.670       -1.21065
   1.680       -1.18940
   1.690       -1.16778
   1.700       -1.14636
   1.710       -1.12539
   1.720       -1.10395
   1.730       -1.08319
   1.740       -1.06473
   1.750       -1.04739
   1.760       -1.03125
   1.770       -1.01628
   1.780       -1.00344
   1.790       -0.98925
   1.800       -0.97737
   1.820       -0.95624
   1.850       -0.92876
   1.870       -0.91492
   1.900       -0.89771
   1.920       -0.88957
   1.970       -0.85087
   2.000       -0.85136
   2.050       -0.85599
   2.100       -0.86470
   2.150       -0.87595
   2.200       -0.88803
   2.250       -0.89925
   2.300       -0.90876
   2.350       -0.91511
   2.400       -0.91730
   2.450       -0.91504
   2.500       -0.90818
   2.550       -0.89649
   2.600       -0.88002
   2.650       -0.85893
   2.700       -0.83340
   2.750       -0.80377
   2.800       -0.76441
   2.850       -0.73680
   2.900       -0.70763
   2.950       -0.67662
   3.000       -0.64406
   3.100       -0.57565
   3.200       -0.50787
   3.300       -0.43958
   3.400       -0.37674
   3.500       -0.32030
   3.600       -0.27102
   3.700       -0.22798
   3.800       -0.19307
   3.900       -0.16282
   4.000       -0.13617
   4.100       -0.10946
   4.200       -0.08780
   4.300       -0.06981
   4.400       -0.05449
   4.600       -0.03329
   4.700       -0.02583
   4.800       -0.02157
   4.900       -0.01735
   5.000       -0.00396
   5.200       -0.00200
   5.400       -0.00112
   5.600       -0.00067
   5.800       -0.00041
   6.000       -0.00026
   6.200       -0.00016
   6.500       -0.00005
   6.700       -0.00034
   7.000       -0.00019
   7.200       -0.00001
   7.400       -0.00001
   7.500        0.00000
   7.700        0.00000
end

(non diagonal dipole moments)


(ECP-50)
dipole-x  2 1
name "<A1Pi|dmx|X1Sigma+>"
spin   0 0
lambda  1 0 
type   grid
factor   1   (0, 1 or i)
<x|lz|y> -i 0
values
   0.700      1.8850389
   0.800      1.2200847
   0.900      0.8209502
   1.000      0.6910995
   1.100      0.5759788
   1.150      0.5316771
   1.200      0.4994367
   1.250      0.4744083
   1.300      0.4541515
   1.420      0.4171545
   1.430      0.4144166
   1.440      0.4116306
   1.450      0.4088721
   1.460      0.4064799
   1.470      0.4038636
   1.475      0.4025757
   1.480      0.4012974
   1.485      0.4000261
   1.490      0.3987614
   1.495      0.3975007
   1.496      0.3972488
   1.498      0.3967446
   1.499      0.3964927
   1.500      0.3962406
   1.502      0.3957359
   1.504      0.3952301
   1.505      0.3949766
   1.506      0.3947225
   1.508      0.3942125
   1.510      0.3936994
   1.512      0.3931826
   1.514      0.3926622
   1.515      0.3924009
   1.516      0.3921389
   1.518      0.3916135
   1.520      0.3910872
   1.522      0.3905613
   1.524      0.3900363
   1.525      0.3897742
   1.526      0.3895126
   1.528      0.3889900
   1.530      0.3884693
   1.532      0.3879501
   1.534      0.3874322
   1.535      0.3871737
   1.536      0.3869155
   1.538      0.3864000
   1.540      0.3858857
   1.542      0.3853727
   1.544      0.3848608
   1.545      0.3846053
   1.546      0.3843458
   1.548      0.3838355
   1.550      0.3832011
   1.552      0.3826934
   1.555      0.3819323
   1.558      0.3811718
   1.560      0.3806651
   1.562      0.3801585
   1.565      0.3793988
   1.570      0.3781329
   1.575      0.3768673
   1.580      0.3756009
   1.585      0.3743341
   1.600      0.3706912
   1.605      0.3694245
   1.610      0.3681562
   1.620      0.3656169
   1.630      0.3630826
   1.640      0.3605632
   1.650      0.3580121
   1.660      0.3554338
   1.670      0.3528518
   1.680      0.3502750
   1.690      0.3477031
   1.700      0.3451512
   1.710      0.3426479
   1.720      0.3404472
   1.730      0.3382954
   1.740      0.3362247
   1.750      0.3338320
   1.760      0.3314472
   1.770      0.3290736
   1.780      0.3265291
   1.790      0.3235838
   1.800      0.3212824
   1.820      0.3167566
   1.850      0.3107885
   1.870      0.3064901
   1.900      0.2994068
   1.920      0.2951923
   1.970      0.2842560
   2.000      0.2744127
   2.050      0.2646897
   2.100      0.2558353
   2.150      0.2475241
   2.200      0.2397009
   2.250      0.2339803
   2.300      0.2270006
   2.350      0.2203457
   2.400      0.2135644
   2.450      0.2072080
   2.500      0.1999833
   2.550      0.1913275
   2.600      0.1812708
   2.650      0.1699007
   2.700      0.1571276
   2.750      0.1431812
   2.800      0.1282658
   2.850      0.1142797
   2.900      0.0994840
   2.950      0.0853653
   3.000      0.0724701
   3.100      0.0512354
   3.200      0.0364152
   3.300      0.0278316
   3.400      0.0206351
   3.500      0.0201267
   3.600      0.0186342
   3.700      0.0164144
   3.800      0.0146137
   3.900      0.0133109
   5.000      0.0015907
   5.200      0.0010161
   5.400      0.0006713
   5.600      0.0004359
   5.800      0.0002864
   6.000      0.0001907
   6.500      0.0000798
   6.700      0.0000440
   7.000      0.0000245
   7.200      0.0000013
   7.400      0.0000381
   7.500      0.0000258
   7.700      0.0000016
   8.000      0.0000219
end


(ECP-50)
dipole-x  2 9
name "<A1Pi|dmx|E1Sigma>"
spin   0 0
lambda  1  0
type   grid
factor   1   (0, 1 or i)
<x|lz|y> -i 0
values
   1.100   1.69851785
   1.150   1.56082751
   1.200   1.42461473
   1.250   1.31166884
   1.300   1.18181573
   1.420   0.61011439
   1.430   0.54082268
   1.440   0.47131948
   1.450   0.40420188
   1.460   0.34189541
   1.470   0.28692946
   1.475   0.26235462
   1.480   0.23988417
   1.485   0.21957516
   1.490   0.20143787
   1.495   0.18539775
   1.496   0.18242995
   1.498   0.17673204
   1.499   0.17399014
   1.500   0.17131805
   1.502   0.16618400
   1.504   0.16131039
   1.505   0.15896490
   1.506   0.15667645
   1.508   0.15225758
   1.510   0.14801217
   1.512   0.14393120
   1.514   0.13996554
   1.515   0.13801328
   1.516   0.13607524
   1.518   0.13222462
   1.520   0.12838372
   1.522   0.12452798
   1.524   0.12064457
   1.525   0.11868821
   1.526   0.11672050
   1.528   0.11274534
   1.530   0.10871822
   1.532   0.10463220
   1.534   0.10048166
   1.535   0.09838356
   1.536   0.09626858
   1.538   0.09198792
   1.540   0.08763753
   1.542   0.08321883
   1.544   0.07873443
   1.545   0.07646751
   1.546   0.07417547
   1.548   0.06956463
   1.550   0.06377309
   1.552   0.05912438
   1.555   0.05208035
   1.558   0.04496633
   1.560   0.04019469
   1.562  -0.03540766
   1.565  -0.02821460
   1.570  -0.01625738
   1.575  -0.00444498
   1.580  -0.00708265
   1.585  -0.01820625
   1.600  -0.05026715
   1.605  -0.05894215
   1.610  -0.06683853
   1.620  -0.08032935
   1.630  -0.09098754
   1.640  -0.09925270
   1.650  -0.10538201
   1.660  -0.10967884
   1.670  -0.11260327
   1.680  -0.11449457
   1.690  -0.11561549
   1.700  -0.11616193
   1.710  -0.11628268
   1.720  -0.11591657
   1.730  -0.11518147
   1.740  -0.11481370
   1.750  -0.11401613
   1.760  -0.11317472
   1.770  -0.11232186
   1.780  -0.11188703
   1.790  -0.11141110
   1.800  -0.11053815
   1.820  -0.10878656
   1.850  -0.10580505
   1.870  -0.10418198
   1.900  -0.10254196
   1.920  -0.10123869
   1.970  -0.08606772
   2.000  -0.08748808
   2.050  -0.08527281
   2.100  -0.08282178
   2.150  -0.08039697
   2.200  -0.07804700
   2.250  -0.07483517
   2.300  -0.07274965
   2.350  -0.07074090
   2.400  -0.06888527
   2.450  -0.06687094
   2.500  -0.06506008
   2.550  -0.06345931
   2.600  -0.06187719
   2.650  -0.06018851
   2.700  -0.05831317
   2.750  -0.05619138
   2.800  -0.05325057
   2.850  -0.05011559
   2.900  -0.04643843
   2.950  -0.04269250
   3.000  -0.03899136
   3.100  -0.03203920
   3.200  -0.02603126
   3.300  -0.02136485
   3.400  -0.01746850
   3.500  -0.01564098
   3.600  -0.01434759
   3.700  -0.01296054
   3.800  -0.01209402
   3.900  -0.01141163
   5.000  -0.00470141
   5.200  -0.00410857
   5.400  -0.00285304
   5.600  -0.00280900
   5.800  -0.00278106
   6.000  -0.00277186
   6.500  -0.00004267
   6.700  -0.00056577
   7.000  -0.00010665
   7.200  -0.00008118
   7.400  -0.00030022
   7.500  -0.00021604
   7.700  -0.00010506
end


(ECP-50, taken from sym=1.2 only up to 2.7, negative at R=1.5 Ang)
dipole-x  2 4
name "<A1Pi|DMX|D1Delta>"
spin   0 0
lambda  1 2
type   grid
factor   1   (0, 1 or i)
<x|lz|y>  -i -2i
values
   1.100  -0.44826888
   1.150  -0.45986584
   1.200  -0.46648017
   1.250  -0.46630121
   1.300  -0.46211071
   1.420  -0.44225629
   1.430  -0.43999616
   1.440  -0.43759917
   1.450  -0.43505664
   1.460  -0.43229543
   1.470  -0.42934567
   1.475  -0.42781833
   1.480  -0.42625968
   1.485  -0.42467148
   1.490  -0.42305592
   1.495  -0.42141495
   1.496  -0.42108396
   1.498  -0.42041950
   1.499  -0.42008606
   1.500  -0.41975191
   1.502  -0.41908161
   1.504  -0.41840904
   1.505  -0.41807207
   1.506  -0.41773470
   1.508  -0.41705906
   1.510  -0.41638242
   1.512  -0.41570495
   1.514  -0.41502638
   1.515  -0.41468654
   1.516  -0.41434621
   1.518  -0.41366368
   1.520  -0.41297811
   1.522  -0.41228901
   1.524  -0.41159614
   1.525  -0.41124829
   1.526  -0.41089950
   1.528  -0.41019862
   1.530  -0.40949486
   1.532  -0.40878782
   1.534  -0.40807770
   1.535  -0.40772152
   1.536  -0.40736464
   1.538  -0.40664880
   1.540  -0.40593029
   1.542  -0.40520920
   1.544  -0.40448559
   1.545  -0.40412285
   1.546  -0.40375933
   1.548  -0.40303078
   1.550  -0.40230069
   1.552  -0.40156527
   1.555  -0.40045750
   1.558  -0.39934418
   1.560  -0.39859888
   1.562  -0.39785112
   1.565  -0.39672487
   1.570  -0.39483552
   1.575  -0.39293097
   1.580  -0.39101142
   1.585  -0.38907714
   1.600  -0.38306764
   1.605  -0.38107350
   1.610  -0.37906632
   1.620  -0.37501452
   1.630  -0.37092513
   1.640  -0.36682556
   1.650  -0.36268234
   1.660  -0.35846263
   1.670  -0.35419093
   1.680  -0.34987893
   1.690  -0.34553149
   1.700  -0.34115027
   1.710  -0.33672891
   1.720  -0.33225261
   1.730  -0.32783767
   1.740  -0.32348369
   1.750  -0.31907667
   1.760  -0.31467110
   1.770  -0.31027486
   1.780  -0.30594438
   1.790  -0.30177305
   1.800  -0.29740626
   1.820  -0.28873038
   1.850  -0.27597480
   1.870  -0.26759353
   1.900  -0.25556639
   1.920  -0.24760753
   1.970  -0.22913854
   2.000  -0.21908482
   2.050  -0.20199805
   2.100  -0.18607167
   2.150  -0.17134497
   2.200  -0.15783029
   2.250  -0.14554803
   2.300  -0.13437987
   2.350  -0.12434019
   2.400  -0.11528289
   2.450  -0.10712083
   2.500  -0.09973148
   2.550  -0.09297237
   2.600  -0.08671181
   2.650  -0.08081397
   2.700  -0.07517419
end


(ECP-50, negative at R=1.5 Ang)
dipole-x  2 3
name "<A1Pi|dmx|C1Sigma->"
spin   0 0
lambda  1  0
type   grid
factor   1   (0, 1 or i)
<x|lz|y> -i  0
values
   0.900  -0.51835940
   1.000  -0.50933105
   1.100  -0.54201357
   1.150  -0.55065074
   1.200  -0.55468574
   1.250  -0.55493680
   1.300  -0.55100088
   1.420  -0.52681109
   1.430  -0.52406057
   1.440  -0.52122437
   1.450  -0.51831041
   1.460  -0.51530198
   1.470  -0.51222785
   1.475  -0.51065918
   1.480  -0.50906910
   1.485  -0.50745717
   1.490  -0.50582363
   1.495  -0.50416848
   1.496  -0.50383486
   1.498  -0.50316499
   1.499  -0.50282873
   1.500  -0.50249160
   1.502  -0.50181466
   1.504  -0.50113411
   1.505  -0.50079246
   1.506  -0.50044989
   1.508  -0.49976196
   1.510  -0.49907028
   1.512  -0.49837492
   1.514  -0.49767601
   1.515  -0.49732526
   1.516  -0.49697369
   1.518  -0.49626822
   1.520  -0.49555979
   1.522  -0.49484849
   1.524  -0.49413436
   1.525  -0.49377623
   1.526  -0.49341737
   1.528  -0.49269747
   1.530  -0.49197457
   1.532  -0.49124863
   1.534  -0.49051959
   1.535  -0.49015391
   1.536  -0.48978743
   1.538  -0.48905213
   1.540  -0.48831369
   1.542  -0.48757210
   1.544  -0.48682739
   1.545  -0.48645386
   1.546  -0.48607955
   1.548  -0.48532832
   1.550  -0.48448496
   1.552  -0.48372791
   1.555  -0.48258690
   1.558  -0.48143913
   1.560  -0.48067024
   1.562  -0.47989839
   1.565  -0.47873513
   1.570  -0.47678190
   1.575  -0.47481087
   1.580  -0.47282240
   1.585  -0.47081683
   1.600  -0.46473527
   1.605  -0.46266166
   1.610  -0.46057299
   1.620  -0.45635374
   1.630  -0.45209029
   1.640  -0.44781110
   1.650  -0.44347971
   1.660  -0.43906123
   1.670  -0.43458057
   1.680  -0.43004856
   1.690  -0.42546948
   1.700  -0.42084639
   1.710  -0.41618106
   1.720  -0.41149908
   1.730  -0.40682307
   1.740  -0.40217592
   1.750  -0.39742139
   1.760  -0.39264460
   1.770  -0.38785251
   1.780  -0.38310805
   1.790  -0.37843475
   1.800  -0.37359713
   1.820  -0.36389502
   1.850  -0.34943040
   1.870  -0.33973609
   1.900  -0.32546886
   1.920  -0.31590654
   1.970  -0.29234481
   2.000  -0.27909847
   2.050  -0.25657861
   2.100  -0.23478724
   2.150  -0.21382238
   2.200  -0.19375831
   2.250  -0.17461822
   2.300  -0.15642510
   2.350  -0.13922601
   2.400  -0.12286128
   2.450  -0.10730640
   2.500  -0.09256088
   2.550  -0.07864873
   2.600  -0.06556625
   2.650  -0.05332780
   2.700  -0.04201878
   2.750  -0.03180778
   2.800  -0.02301419
   2.850  -0.01534454
   2.900  -0.00887151
   2.950  -0.00374684
   3.000  -0.00008780
   3.100  -0.00454269
   3.200  -0.00549530
   3.300  -0.00491386
   3.400  -0.00228480
   3.500  -0.00102865
   3.600  -0.00117843
   3.700  -0.00344390
   3.800  -0.00549743
   3.900  -0.00700690
   5.000  -0.00023923
   5.200  -0.00011013
   5.400  -0.00401971
   5.600  -0.00312236
   5.800  -0.00238731
   6.000  -0.00179537
   6.500  -0.00081629
   6.700  -0.00276071
   7.000  -0.00059088
   7.200  -0.00010839
   7.400  -0.00026363
   7.500  -0.00019860
   7.700  -0.00009880
   8.000  -0.00009164
end


(ECP-50, negative at 1.5)
dipole-x 5 8
name "<a3Sigma+|dmx|b3Pi>"
spin   1 1
lambda  0  1
type   grid
factor   1   (0, 1 or i)
<x|lz|y> 0  -i
values
   1.200  -0.50472107
   1.250  -0.58559580
   1.300  -0.62807981
   1.420  -0.67093773
   1.430  -0.67240893
   1.440  -0.67363332
   1.460  -0.67531205
   1.480  -0.67582395
   1.485  -0.67581121
   1.490  -0.67574764
   1.495  -0.67563597
   1.496  -0.67560814
   1.498  -0.67554727
   1.499  -0.67551430
   1.500  -0.67547969
   1.504  -0.67532601
   1.505  -0.67528405
   1.508  -0.67515061
   1.510  -0.67505576
   1.515  -0.67479779
   1.518  -0.67462571
   1.520  -0.67450201
   1.522  -0.67437032
   1.524  -0.67423030
   1.525  -0.67415712
   1.526  -0.67408185
   1.528  -0.67392507
   1.530  -0.67376017
   1.532  -0.67358737
   1.534  -0.67340692
   1.535  -0.67331391
   1.536  -0.67321906
   1.538  -0.67302399
   1.540  -0.67282189
   1.542  -0.67261291
   1.544  -0.67240033
   1.546  -0.67217801
   1.548  -0.67194919
   1.550  -0.67212059
   1.552  -0.67187709
   1.558  -0.67110882
   1.560  -0.67084036
   1.562  -0.67056587
   1.565  -0.67014289
   1.570  -0.66940831
   1.575  -0.66863652
   1.580  -0.66782981
   1.600  -0.66416555
   1.610  -0.66214651
   1.630  -0.65774423
   1.640  -0.65539924
   1.650  -0.65293154
   1.660  -0.65031307
   1.670  -0.64756635
   1.680  -0.64470012
   1.690  -0.64171638
   1.700  -0.63861424
   1.720  -0.63211065
   1.730  -0.62880806
   1.740  -0.62512611
   1.760  -0.61778926
   1.800  -0.60215604
   1.820  -0.59352335
   1.850  -0.58006372
   1.900  -0.55577453
   1.970  -0.51792056
   2.000  -0.50212194
   2.100  -0.43912815
   2.150  -0.40532913
   2.200  -0.37008724
   2.250  -0.33329355
   2.350  -0.25785992
   2.400  -0.22053915
   2.450  -0.18492679
   2.500  -0.15204669
   2.550  -0.12258147
   2.600  -0.09685448
   2.650  -0.07486804
   2.700  -0.05642948
   2.850  -0.01975136
   2.950  -0.00580342
   3.200  -0.00754019
   3.300  -0.00843573
   3.400  -0.00823080
   3.800  -0.00469139
   3.900  -0.00388131
   4.000  -0.00319002
   4.100  -0.00257450
   4.200  -0.00206883
   4.300  -0.00164919
   4.400  -0.00130852
   4.600  -0.00080990
   4.700  -0.00063466
   4.800  -0.00049438
   4.900  -0.00038654
   5.000  -0.00030036
   5.400  -0.00010820
   5.600  -0.00006582
   6.200  -0.00001813
   6.500  -0.00000996
   7.700  -0.00000239
   8.000  -0.00000100
end

(ECP-50, negative 1.50)
dipole-x 6 8
name "<d3Delta|dmx|b3Pi>"
spin   1 1
lambda  2  1
type   grid
factor   1   (0, 1 or i)
<x|lz|y> -2i  -i
values
   0.900     -0.45097837
   1.000     -0.48235142
   1.100     -0.53448120
   1.150     -0.54957065
   1.200     -0.55897782
   1.250     -0.56248660
   1.300     -0.56122017
   1.420     -0.54381596
   1.430     -0.54156887
   1.440     -0.53919615
   1.450     -0.53670238
   1.460     -0.53397319
   1.470     -0.53121411
   1.475     -0.52979207
   1.480     -0.52834271
   1.485     -0.52686659
   1.490     -0.52536408
   1.495     -0.52383554
   1.496     -0.52352661
   1.498     -0.52290593
   1.499     -0.52259406
   1.500     -0.52228117
   1.502     -0.52165238
   1.504     -0.52101961
   1.505     -0.52070175
   1.506     -0.52038291
   1.508     -0.51974239
   1.510     -0.51909812
   1.512     -0.51845021
   1.514     -0.51779862
   1.515     -0.51747157
   1.516     -0.51714365
   1.518     -0.51648522
   1.520     -0.51582334
   1.522     -0.51515799
   1.524     -0.51448920
   1.525     -0.51415350
   1.526     -0.51381695
   1.528     -0.51314126
   1.530     -0.51246215
   1.532     -0.51177961
   1.534     -0.51109364
   1.535     -0.51074937
   1.536     -0.51040425
   1.538     -0.50971146
   1.540     -0.50901527
   1.542     -0.50831567
   1.544     -0.50761270
   1.545     -0.50725994
   1.546     -0.50690634
   1.548     -0.50619662
   1.550     -0.50545418
   1.552     -0.50473798
   1.555     -0.50365745
   1.558     -0.50256949
   1.560     -0.50184008
   1.562     -0.50110740
   1.565     -0.50000230
   1.570     -0.49814439
   1.575     -0.49626704
   1.580     -0.49436980
   1.585     -0.49245343
   1.600     -0.48640647
   1.605     -0.48440954
   1.610     -0.48239601
   1.620     -0.47832152
   1.630     -0.47419104
   1.640     -0.47002117
   1.650     -0.46578904
   1.660     -0.46147707
   1.670     -0.45710061
   1.680     -0.45266590
   1.690     -0.44817488
   1.700     -0.44362759
   1.710     -0.43902242
   1.720     -0.43439582
   1.730     -0.42981058
   1.740     -0.42519078
   1.750     -0.42049609
   1.760     -0.41576800
   1.770     -0.41101298
   1.780     -0.40624742
   1.790     -0.40161962
   1.800     -0.39678692
   1.820     -0.38706653
   1.850     -0.37252869
   1.870     -0.36270739
   1.900     -0.34821994
   1.920     -0.33841003
   1.970     -0.31399629
   2.000     -0.30034354
   2.050     -0.27644795
   2.100     -0.25291358
   2.150     -0.22992045
   2.200     -0.20764868
   2.250     -0.18638343
   2.300     -0.16615953
   2.350     -0.14743460
   2.450     -0.11556468
   2.500     -0.10284885
   2.550     -0.09226924
   2.600     -0.08359576
   2.650     -0.07652015
   2.700     -0.07066591
   2.750     -0.06564823
   2.800     -0.06132401
   2.850     -0.05717323
   2.900     -0.05327287
   2.950     -0.04947583
   3.000     -0.04572375
   3.200     -0.03116065
   3.300     -0.02442743
   3.400     -0.01807847
   3.500     -0.01290456
   3.600     -0.00826604
   3.700     -0.00462832
   3.800     -0.00134774
   3.900     -0.00118390
   4.000     -0.00297744
end

(ECP-50, negative at 1.5)
dipole-x 7 8 
name "<e3Sigma-|dmx|b3Pi>"
spin   1 1
lambda  0 1
type   grid
factor   1   (0, 1 or i)
<x|lz|y> 0 -i
values
   0.900     -0.48245767
   1.000     -0.51986799
   1.100     -0.57033075
   1.150     -0.58650516
   1.200     -0.59756912
   1.250     -0.60398778
   1.300     -0.60605919
   1.420     -0.59666187
   1.430     -0.59506026
   1.440     -0.59334036
   1.450     -0.59149826
   1.460     -0.58944777
   1.470     -0.58730883
   1.475     -0.58619203
   1.480     -0.58504517
   1.485     -0.58386908
   1.490     -0.58266438
   1.495     -0.58143178
   1.496     -0.58118199
   1.498     -0.58067917
   1.499     -0.58042617
   1.500     -0.58017213
   1.502     -0.57966099
   1.504     -0.57914586
   1.505     -0.57888686
   1.506     -0.57862693
   1.508     -0.57810436
   1.510     -0.57757833
   1.512     -0.57704896
   1.514     -0.57651627
   1.515     -0.57624867
   1.516     -0.57598021
   1.518     -0.57544056
   1.520     -0.57489710
   1.522     -0.57434963
   1.524     -0.57379800
   1.525     -0.57352061
   1.526     -0.57324215
   1.528     -0.57268205
   1.530     -0.57211776
   1.532     -0.57154926
   1.534     -0.57097662
   1.535     -0.57068877
   1.536     -0.57039990
   1.538     -0.56981915
   1.540     -0.56923440
   1.542     -0.56864570
   1.544     -0.56805309
   1.545     -0.56775532
   1.546     -0.56745659
   1.548     -0.56685625
   1.550     -0.56639822
   1.552     -0.56578944
   1.555     -0.56486915
   1.558     -0.56394037
   1.560     -0.56331654
   1.562     -0.56268900
   1.565     -0.56174080
   1.570     -0.56014225
   1.575     -0.55852040
   1.580     -0.55687720
   1.585     -0.55521214
   1.600     -0.54997370
   1.605     -0.54821432
   1.610     -0.54643503
   1.620     -0.54281937
   1.630     -0.53913637
   1.640     -0.53540630
   1.650     -0.53160123
   1.660     -0.52769701
   1.670     -0.52371149
   1.680     -0.51965182
   1.690     -0.51551985
   1.700     -0.51131533
   1.710     -0.50703724
   1.720     -0.50273329
   1.730     -0.49844058
   1.740     -0.49398078
   1.750     -0.48951239
   1.760     -0.48498614
   1.770     -0.48041038
   1.780     -0.47582640
   1.790     -0.47135200
   1.800     -0.46661303
   1.820     -0.45700645
   1.850     -0.44245302
   1.870     -0.43250126
   1.900     -0.41759789
   1.920     -0.40740869
   1.970     -0.38161968
   2.000     -0.36710042
   2.050     -0.34089812
   2.100     -0.31474293
   2.150     -0.28876818
   2.200     -0.26311249
   2.250     -0.23780647
   2.300     -0.21292786
   2.350     -0.18848310
   2.400     -0.16424627
   2.450     -0.14148842
   2.500     -0.11951562
   2.550     -0.09900158
   2.600     -0.08027597
   2.650     -0.06355232
   2.700     -0.04893924
   2.750     -0.03648646
   2.800     -0.02643677
   2.850     -0.01819924
   2.900     -0.01126494
   2.950     -0.00585821
   3.000     -0.00181175
   3.100     -0.00301734
   3.200     -0.00481551
   3.300     -0.00449777
   3.400     -0.00337649
   3.500     -0.00150703
   3.600     -0.00025336
   3.700     -0.00178166
   3.800     -0.00312244
   3.900     -0.00423397
   4.000     -0.00510326
   4.100     -0.00565597
   4.200     -0.00603207
   4.300     -0.00620377
   4.400     -0.00622077
   4.600     -0.00596262
   4.700     -0.00572597
   4.800     -0.00544752
   4.900     -0.00508410
   5.000     -0.00476527
   5.200     -0.00410480
   5.400     -0.00346319
   5.600     -0.00286627
   5.800     -0.00232802
   6.000     -0.00185456
   6.200     -0.00144878
   6.500     -0.00095811
   6.700     -0.00065120
   7.000     -0.00037859
   7.200     -0.00008701
   7.400     -0.00020984
   7.500     -0.00014542
   7.700     -0.00008313
   8.000     -0.00004905
end


(ECP-50, negative at 1.5)
(angular momentum)
lx   2 1
name "<A1Pi|LX|X1Sigma+"
spin   0 0
lambda 1 0
type   grid
factor   i   (0, 1 or i)
<x|lz|y> -i 0 
values
   0.700  -0.83017738
   0.800  -0.90105437
   0.900  -0.93905984
   1.000  -1.01283339
   1.100  -1.12345331
   1.150  -1.18642118
   1.200  -1.24876375
   1.250  -1.30825267
   1.300  -1.36335308
   1.420  -1.47415343
   1.430  -1.48188919
   1.440  -1.48939684
   1.450  -1.49667926
   1.460  -1.50369219
   1.470  -1.51055425
   1.475  -1.51390674
   1.480  -1.51720734
   1.485  -1.52045646
   1.490  -1.52365469
   1.495  -1.52680288
   1.496  -1.52742661
   1.498  -1.52866894
   1.499  -1.52928689
   1.500  -1.52990292
   1.502  -1.53112928
   1.504  -1.53234806
   1.505  -1.53295460
   1.506  -1.53355923
   1.508  -1.53476265
   1.510  -1.53595806
   1.512  -1.53714501
   1.514  -1.53832303
   1.515  -1.53890853
   1.516  -1.53949163
   1.518  -1.54065053
   1.520  -1.54179966
   1.522  -1.54293921
   1.524  -1.54406939
   1.525  -1.54463109
   1.526  -1.54519057
   1.528  -1.54630265
   1.530  -1.54740668
   1.532  -1.54850242
   1.534  -1.54959000
   1.535  -1.55013069
   1.536  -1.55066940
   1.538  -1.55174074
   1.540  -1.55280393
   1.542  -1.55385890
   1.544  -1.55490555
   1.545  -1.55542577
   1.546  -1.55594389
   1.548  -1.55697464
   1.550  -1.55813445
   1.552  -1.55914909
   1.555  -1.56065542
   1.558  -1.56214304
   1.560  -1.56312446
   1.562  -1.56409768
   1.565  -1.56554229
   1.570  -1.56791017
   1.575  -1.57022959
   1.580  -1.57250261
   1.585  -1.57473094
   1.600  -1.58104047
   1.605  -1.58310386
   1.610  -1.58512988
   1.620  -1.58907181
   1.630  -1.59286928
   1.640  -1.59652407
   1.650  -1.60002697
   1.660  -1.60337161
   1.670  -1.60655977
   1.680  -1.60959057
   1.690  -1.61246358
   1.700  -1.61517774
   1.710  -1.61774224
   1.720  -1.62021409
   1.730  -1.62248881
   1.740  -1.62452412
   1.750  -1.62639718
   1.760  -1.62809164
   1.770  -1.62960398
   1.780  -1.63086148
   1.790  -1.63184916
   1.800  -1.63281400
   1.820  -1.63418134
   1.850  -1.63489320
   1.870  -1.63427692
   1.900  -1.63154230
   1.920  -1.62874269
   1.970  -1.61697078
   2.000  -1.60628155
   2.050  -1.58491977
   2.100  -1.55667501
   2.150  -1.52116603
   2.200  -1.47829727
   2.250  -1.42882726
   2.300  -1.37231373
   2.350  -1.31009520
   2.400  -1.24315201
   2.450  -1.17281446
   2.500  -1.09988223
   2.550  -1.02522114
   2.600  -0.94971138
   2.650  -0.87410798
   2.700  -0.79885618
   2.750  -0.72498442
   2.800  -0.66316120
   2.850  -0.59385931
   2.900  -0.52834871
   2.950  -0.46735951
   3.000  -0.41141544
   3.100  -0.31507572
   3.200  -0.23922664
   3.300  -0.18024882
   3.400  -0.13518445
   3.500  -0.10086661
   3.600  -0.07483634
   3.700  -0.05496970
   3.800  -0.03990344
   3.900  -0.02892413
   5.000  -0.00089970
   5.200  -0.00050717
   5.400  -0.00031422
   5.600  -0.00020561
   5.800  -0.00014797
   6.000  -0.00011813
   6.500  -0.00008976
   6.700  -0.00008781
   7.000  -0.00004713
   7.200  -0.00000738
   7.400  -0.00000387
   7.500  -0.00000464
   7.700  -0.00000922
   8.000  -0.00000460
end


(ECP-50, negative at R=1.5, only up to 2.3 Ang)
lx  2 4
name "<A1Pi|LX|D1Delta>"
spin   0 0
lambda   1 2
type   grid
factor   i   (0, 1 or i)
<x|lz|y>   -i  -2i
values
   0.800  -0.48105307
   0.900  -0.38353781
   1.000  -0.33459045
   1.100  -0.30798623
   1.150  -0.29029157
   1.200  -0.27014861
   1.250  -0.24906273
   1.300  -0.22778874
   1.420  -0.17506741
   1.430  -0.17068701
   1.440  -0.16635661
   1.450  -0.16206961
   1.460  -0.15775779
   1.470  -0.15356965
   1.475  -0.15148542
   1.480  -0.14940606
   1.485  -0.14733007
   1.490  -0.14525656
   1.495  -0.14318436
   1.496  -0.14276987
   1.498  -0.14194087
   1.499  -0.14152626
   1.500  -0.14111154
   1.502  -0.14028168
   1.504  -0.13945104
   1.505  -0.13903536
   1.506  -0.13861939
   1.508  -0.13778651
   1.510  -0.13695229
   1.512  -0.13611680
   1.514  -0.13528029
   1.515  -0.13486181
   1.516  -0.13444328
   1.518  -0.13360631
   1.520  -0.13276988
   1.522  -0.13193434
   1.524  -0.13109983
   1.525  -0.13068297
   1.526  -0.13026637
   1.528  -0.12943385
   1.530  -0.12860214
   1.532  -0.12777112
   1.534  -0.12694064
   1.535  -0.12652557
   1.536  -0.12611060
   1.538  -0.12528090
   1.540  -0.12445147
   1.542  -0.12362224
   1.544  -0.12279316
   1.545  -0.12237867
   1.546  -0.12196413
   1.548  -0.12113525
   1.550  -0.12015243
   1.552  -0.11932642
   1.555  -0.11808754
   1.558  -0.11684876
   1.560  -0.11602292
   1.562  -0.11519709
   1.565  -0.11395831
   1.570  -0.11189351
   1.575  -0.10982836
   1.580  -0.10776276
   1.585  -0.10569662
   1.600  -0.09933290
   1.605  -0.09725456
   1.610  -0.09517475
   1.620  -0.09100888
   1.630  -0.08682636
   1.640  -0.08260292
   1.650  -0.07836630
   1.660  -0.07414847
   1.670  -0.06993315
   1.680  -0.06571207
   1.690  -0.06148193
   1.700  -0.05724243
   1.710  -0.05300457
   1.720  -0.04888511
   1.730  -0.04481306
   1.740  -0.04067135
   1.750  -0.03648607
   1.760  -0.03229512
   1.770  -0.02809339
   1.780  -0.02363726
   1.790  -0.01912060
   1.800  -0.01491338
   1.820  -0.00652975
   1.850   0.00542753
   1.870   0.01365281
   1.900   0.02621089
   1.920   0.03435350
   1.970   0.05496970
   2.000   0.06943255
   2.050   0.08976820
   2.100   0.10932802
   2.150   0.12820525
   2.200   0.14637116
   2.250   0.16131551
   2.300   0.17760709
end


(use Nayla's, ECP-50's resutls are too messy)
lx  9 2
name "<E1Sigma+|Lx|A1Pi>"
spin   0 0
lambda  0  1
type   grid
factor   i   (0, 1 or i)
<x|lz|y> 0 -i
values
1	0.97646591
1.02	0.98486256
1.04	0.99281701
1.06	0.9997509
1.08	1.00549636
1.1	1.00988809
1.12	1.01254325
1.14	1.00853913
1.16	1.00898841
1.18	1.01784489
1.2	1.01161616
1.22	1.00669037
1.24	1.00066456
1.26	0.99359407
1.28	0.98025633
1.3	0.97032039
1.32	0.95876962
1.34	0.94477163
1.36	0.92664215
1.38	0.90117838
1.4	0.85629242
1.42	0.78066622
1.44	0.66636567
1.46	0.52698985
1.48	0.39624085
1.5	0.30475152
1.52	0.23059144
1.54	0.22152808
1.56	0.18569901
1.58	0.16307503
1.6	0.15130808
1.62	0.13976624
1.64	0.13481955
1.66	0.13598686
1.68	0.14504312
1.7	0.15181388
1.72	0.16074033
1.74	0.17164021
1.76	0.18254009
1.78	0.19898761
1.8	0.21543513
1.82	0.23188265
1.84	0.24694403
1.86	0.27152838
1.88	0.29611273
1.9	0.32069708
1.92	0.34528143
1.94	0.37116928
1.96	0.39830946
1.98	0.42664892
2	0.45613075
2.02	0.48398697
2.04	0.51739947
2.06	0.55081197
2.08	0.58422447
2.1	0.61763697
2.12	0.65547925
2.14	0.69111256
2.16	0.72678493
2.18	0.76133647
2.2	0.79872818
2.22	0.83966759
2.24	0.8780267
2.26	0.91681861
2.28	0.95602279
2.3	0.99565285
2.32	1.03573174
2.34	1.07628839
2.36	1.11684504
2.38	1.15740169
2.4	1.20108544
2.42	1.24372399
2.44	1.2867758
2.46	1.33014817
2.48	1.37369373
2.5	1.41723847
2.52	1.46060805
2.54	1.50362404
2.56	1.5460883
2.58	1.58782062
2.6	1.62955294
2.62	1.67128526
2.64	1.70434072
2.66	1.73739618
2.68	1.77045164
2.7	1.8035071
2.72	1.83656256
2.74	1.86961802
2.76	1.90267348
2.78	1.95425153
2.8	1.97407873
2.82	1.99390593
2.84	2.01373313
2.86	2.03356033
2.88	2.05338753
2.9	2.07321473
2.92	2.08981467
2.94	2.10660919
2.96	2.12257859
2.98	2.13781761
3	2.15305663
3.02	2.16632469
3.04	2.17974041
3.06	2.192679
3.08	2.20561759
3.1	2.21727976
3.12	2.22894193
3.14	2.2406041
3.16	2.25226627
end

(ECP-50, positive at 1.5, up to R=3.3)
lx  2 3
name "<A1Pi|lx|C1Sigma->"
spin   0 0
lambda  1  0
type   grid
factor   i   (0, 1 or i)
<x|lz|y> -i  0
values
   1.000   0.37106598
   1.100   0.35056990
   1.150   0.33471644
   1.200   0.31567532
   1.250   0.29431524
   1.300   0.27120119
   1.420   0.20980941
   1.430   0.20447879
   1.440   0.19915454
   1.450   0.19383338
   1.460   0.18847980
   1.470   0.18316755
   1.475   0.18050942
   1.480   0.17784932
   1.485   0.17518674
   1.490   0.17252125
   1.495   0.16985195
   1.496   0.16931754
   1.498   0.16824804
   1.499   0.16771294
   1.500   0.16717757
   1.502   0.16610602
   1.504   0.16503327
   1.505   0.16449642
   1.506   0.16395926
   1.508   0.16288401
   1.510   0.16180766
   1.512   0.16073051
   1.514   0.15965301
   1.515   0.15911428
   1.516   0.15857565
   1.518   0.15749888
   1.520   0.15642297
   1.522   0.15534799
   1.524   0.15427386
   1.525   0.15373706
   1.526   0.15320041
   1.528   0.15212745
   1.530   0.15105478
   1.532   0.14998226
   1.534   0.14890976
   1.535   0.14837350
   1.536   0.14783721
   1.538   0.14676452
   1.540   0.14569165
   1.542   0.14461858
   1.544   0.14354529
   1.545   0.14300855
   1.546   0.14247177
   1.548   0.14139798
   1.550   0.14024802
   1.552   0.13917544
   1.555   0.13756615
   1.558   0.13595634
   1.560   0.13488285
   1.562   0.13380914
   1.565   0.13219817
   1.570   0.12951214
   1.575   0.12682484
   1.580   0.12413630
   1.585   0.12144659
   1.600   0.11311014
   1.605   0.11040542
   1.610   0.10769913
   1.620   0.10228070
   1.630   0.09684779
   1.640   0.09138320
   1.650   0.08591374
   1.660   0.08046315
   1.670   0.07501673
   1.680   0.06956864
   1.690   0.06411607
   1.700   0.05865755
   1.710   0.05319725
   1.720   0.04782913
   1.730   0.04255333
   1.740   0.03715988
   1.750   0.03180243
   1.760   0.02644836
   1.770   0.02109722
   1.780   0.01558640
   1.790   0.01021180
   1.800   0.00487640
   1.820   0.00572767
   1.850  -0.02087489
   1.870  -0.03116963
   1.900  -0.04645676
   1.920  -0.05649392
   1.970  -0.08143369
   2.000  -0.09721733
   2.050  -0.12137228
   2.100  -0.14423308
   2.150  -0.16582617
   2.200  -0.18607656
   2.250  -0.20286337
   2.300  -0.21983475
   2.350  -0.23520572
   2.400  -0.24831620
   2.450  -0.25764662
   2.500  -0.26469008
   2.550  -0.27021965
   2.600  -0.27373891
   2.650  -0.27454991
   2.700  -0.27334874
   2.750  -0.26983069
   2.800  -0.26710813
   2.850  -0.25940548
   2.900  -0.25154186
   2.950  -0.24384263
   3.000  -0.23719412
   3.100  -0.22909119
   3.200  -0.24096033
   3.300  -0.28869122
end


(ECP-50, negative at 1.5)
lx  5 8
name "<a3Sigma+|lx|b3Pi>"
spin   1 1
lambda  0  1
type   grid
factor   i   (0, 1 or i)
<x|lz|y> 0 -i
values
   1.200  -0.22820269
   1.250  -0.25743298
   1.300  -0.26839880
   1.420  -0.26926481
   1.430  -0.26865329
   1.440  -0.26805055
   1.460  -0.26677097
   1.480  -0.26568591
   1.485  -0.26541076
   1.490  -0.26513240
   1.495  -0.26485004
   1.496  -0.26479301
   1.498  -0.26467829
   1.499  -0.26462057
   1.500  -0.26456259
   1.504  -0.26432770
   1.505  -0.26426813
   1.508  -0.26408707
   1.510  -0.26396433
   1.515  -0.26365147
   1.518  -0.26346167
   1.520  -0.26333528
   1.522  -0.26320937
   1.524  -0.26308404
   1.525  -0.26302157
   1.526  -0.26295922
   1.528  -0.26283477
   1.530  -0.26271051
   1.532  -0.26258626
   1.534  -0.26246188
   1.535  -0.26239960
   1.536  -0.26233724
   1.538  -0.26221224
   1.540  -0.26208678
   1.542  -0.26196083
   1.544  -0.26183441
   1.546  -0.26170734
   1.548  -0.26157966
   1.550  -0.26113994
   1.552  -0.26101030
   1.558  -0.26061812
   1.560  -0.26048629
   1.562  -0.26035388
   1.565  -0.26015416
   1.570  -0.25981831
   1.575  -0.25947896
   1.580  -0.25913546
   1.600  -0.25809499
   1.610  -0.25740492
   1.630  -0.25597494
   1.640  -0.25526199
   1.650  -0.25454571
   1.660  -0.25378553
   1.670  -0.25299033
   1.680  -0.25216630
   1.690  -0.25131519
   1.700  -0.25043467
   1.720  -0.24821076
   1.730  -0.24681114
   1.740  -0.24572833
   1.760  -0.24341607
   1.800  -0.23850406
   1.820  -0.23566224
   1.850  -0.22984894
   1.900  -0.21980821
   1.970  -0.20193225
   2.000  -0.19314776
   2.100  -0.15068766
   2.150  -0.12173119
   2.200  -0.08746414
   2.250  -0.04662322
   2.350   0.03771463
   2.400   0.07704442
   2.450   0.11071701
   2.500   0.13579716
   2.550   0.15200015
   2.600   0.16041023
   2.650   0.16249466
   2.700   0.15968886
   2.850   0.13475185
   2.950   0.11306973
   3.200   0.06510359
   3.300   0.05089663
   3.400   0.03938684
   3.800   0.01339385
   3.900   0.01041363
   4.000   0.00870981
   4.100   0.00655230
   4.200   0.00502229
   4.300   0.00383399
   4.400   0.00294246
   4.600   0.00175982
   4.700   0.00141430
   4.800   0.00112220
   4.900   0.00092293
   5.000   0.00078219
   5.400   0.00050841
   5.600   0.00046588
   6.200   0.00042147
   6.500   0.00036776
   7.700   0.00000089
   8.000   0.00003053
end


(ECP-50, positive at 1.5)
lx  7 8 
name "<e3Sigma-|lx|b3Pi>"
spin   1 1
lambda    0 1
type   grid
factor   i   (0, 1 or i)
<x|lz|y> 0 -i 
values
   1.000      0.28959184
   1.100      0.28423143
   1.150      0.27548163
   1.200      0.26344193
   1.250      0.24957544
   1.300      0.23433455
   1.420      0.19313314
   1.430      0.18959302
   1.440      0.18609670
   1.450      0.18263883
   1.460      0.17913195
   1.470      0.17578311
   1.475      0.17411790
   1.480      0.17245680
   1.485      0.17079865
   1.490      0.16914247
   1.495      0.16748697
   1.496      0.16715580
   1.498      0.16649328
   1.499      0.16616187
   1.500      0.16583035
   1.502      0.16516682
   1.504      0.16450250
   1.505      0.16416998
   1.506      0.16383720
   1.508      0.16317079
   1.510      0.16250328
   1.512      0.16183486
   1.514      0.16116593
   1.515      0.16083145
   1.516      0.16049708
   1.518      0.15982894
   1.520      0.15916204
   1.522      0.15849668
   1.524      0.15783297
   1.525      0.15750172
   1.526      0.15717085
   1.528      0.15651019
   1.530      0.15585079
   1.532      0.15519248
   1.534      0.15453509
   1.535      0.15420669
   1.536      0.15387847
   1.538      0.15322251
   1.540      0.15256711
   1.542      0.15191218
   1.544      0.15125766
   1.545      0.15093054
   1.546      0.15060350
   1.548      0.14994965
   1.550      0.14909290
   1.552      0.14844059
   1.555      0.14746266
   1.558      0.14648527
   1.560      0.14583394
   1.562      0.14518282
   1.565      0.14420648
   1.570      0.14258005
   1.575      0.14095431
   1.580      0.13932946
   1.585      0.13770522
   1.600      0.13281115
   1.605      0.13119403
   1.610      0.12957691
   1.620      0.12634177
   1.630      0.12310433
   1.640      0.11986852
   1.650      0.11663856
   1.660      0.11340224
   1.670      0.11015769
   1.680      0.10690502
   1.690      0.10364337
   1.700      0.10037017
   1.710      0.09707307
   1.720      0.09366442
   1.730      0.09026239
   1.740      0.08695126
   1.750      0.08362626
   1.760      0.08029260
   1.770      0.07694659
   1.780      0.07362406
   1.790      0.07017121
   1.800      0.06677341
   1.820      0.05989847
   1.850      0.04914225
   1.870      0.04187477
   1.900      0.03057451
   1.920      0.02276447
   1.970      0.00197228
   2.000     -0.01178243
   2.050     -0.03746069
   2.100     -0.06796206
   2.150     -0.10493075
   2.200     -0.15013002
   2.250     -0.20615910
   2.300     -0.27096566
   2.350     -0.34421060
   2.400     -0.38164174
   2.450     -0.50074552
   2.500     -0.57453053
   2.550     -0.64090249
   2.600     -0.69895569
   2.650     -0.74884765
   2.700     -0.79123401
   2.750     -0.82670171
   2.800     -0.85634261
   2.850     -0.88109364
   2.900     -0.90152932
   2.950     -0.91846251
   3.000     -0.93245996
   3.100     -0.95335123
   3.200     -0.96814284
   3.300     -0.97789303
   3.400     -0.98456837
   3.500     -0.98924198
   3.600     -0.99251284
   3.700     -0.99480219
   3.800     -0.99647809
   3.900     -0.99768726
   4.000     -0.99854732
   4.100     -0.99920479
   4.200     -0.99964799
   4.300     -0.99997954
   4.400     -1.00018540
   4.600     -1.00047125
   4.700     -1.00051286
   4.800     -1.00056425
   4.900     -1.00057880
   5.000     -1.00056669
   5.200     -1.00052862
   5.400     -1.00046895
   5.600     -1.00039664
   5.800     -1.00032164
   6.000     -1.00024912
   6.200     -1.00018103
   6.500     -1.00009639
   6.700     -1.00003532
   7.000     -0.99999120
   7.200     -0.99997853
   7.400     -0.99994693
   7.500     -0.99994134
   7.700     -0.99992376
   8.000     -0.99992347
end


(ECP-50, negative at 1.5)
lx  6 8
name "<D3Delta|Lx|b3Pi>"
spin   1 1
lambda  2 1 
type   grid
factor   i   (0, 1 or i)
<x|lz|y> -2i -i  
values
   1.000     -0.26460614
   1.100     -0.25890412
   1.150     -0.25023163
   1.200     -0.23934847
   1.250     -0.22780743
   1.300     -0.21602718
   1.420     -0.18564698
   1.430     -0.18304364
   1.440     -0.18048168
   1.450     -0.17795291
   1.460     -0.17534220
   1.470     -0.17291946
   1.475     -0.17171565
   1.480     -0.17051445
   1.485     -0.16931451
   1.490     -0.16811465
   1.495     -0.16691349
   1.496     -0.16667291
   1.498     -0.16619137
   1.499     -0.16595033
   1.500     -0.16570907
   1.502     -0.16522577
   1.504     -0.16474124
   1.505     -0.16449842
   1.506     -0.16425519
   1.508     -0.16376738
   1.510     -0.16327764
   1.512     -0.16278597
   1.514     -0.16229247
   1.515     -0.16204531
   1.516     -0.16179792
   1.518     -0.16130279
   1.520     -0.16080768
   1.522     -0.16031305
   1.524     -0.15981919
   1.525     -0.15957257
   1.526     -0.15932617
   1.528     -0.15883398
   1.530     -0.15834250
   1.532     -0.15785161
   1.534     -0.15736118
   1.535     -0.15711608
   1.536     -0.15687105
   1.538     -0.15638111
   1.540     -0.15589125
   1.542     -0.15540137
   1.544     -0.15491140
   1.545     -0.15466635
   1.546     -0.15442125
   1.548     -0.15393088
   1.550     -0.15328592
   1.552     -0.15279589
   1.555     -0.15206026
   1.558     -0.15132382
   1.560     -0.15083236
   1.562     -0.15034046
   1.565     -0.14960173
   1.570     -0.14836800
   1.575     -0.14713075
   1.580     -0.14588997
   1.585     -0.14464533
   1.600     -0.14085709
   1.605     -0.13959999
   1.610     -0.13833809
   1.620     -0.13579872
   1.630     -0.13323486
   1.640     -0.13064173
   1.650     -0.12802824
   1.660     -0.12539566
   1.670     -0.12273805
   1.680     -0.12005294
   1.690     -0.11733870
   1.700     -0.11459373
   1.710     -0.11181221
   1.720     -0.10893694
   1.730     -0.10601733
   1.740     -0.10314872
   1.750     -0.10023615
   1.760     -0.09729249
   1.770     -0.09431230
   1.780     -0.09127783
   1.790     -0.08803649
   1.800     -0.08494888
   1.820     -0.07863529
   1.850     -0.06857385
   1.870     -0.06169093
   1.900     -0.05081860
   1.920     -0.04330053
   1.970     -0.02324720
   2.000     -0.00988821
   2.050      0.01391822
   2.100      0.04093787
   2.150      0.07146801
   2.200      0.10552925
   2.250      0.14289095
   2.300      0.18101512
   2.350      0.21766688
   2.450      0.27467232
   2.500      0.29053399
   2.550      0.29699130
   2.600      0.29516798
   2.650      0.28656660
   2.700      0.27285300
   2.750      0.25558056
   2.800      0.23834260
   2.850      0.21762807
   2.900      0.19682841
   2.950      0.17632283
   3.000      0.15662797
   3.200      0.08928427
   3.300      0.06445134
   3.400      0.04612807
   3.500      0.02958449
   3.600      0.01778782
   3.700      0.00853189
   3.800      0.00227341
   3.900      0.00285619
   4.000      0.00771779
   4.100      0.00912438
   4.200      0.01204770
   4.300      0.01328076
   4.400      0.01558858
   4.600      0.01492961
   4.700      0.01600320
   4.800      0.01465855
   4.900      0.00014317
end


(spin-orbit)

(ap5z=dk r-pn_QZ_26b.sh frost)
spin-orbit 8 8 
name "<b3Pi|SOZ|b3Pi>"
spin    1  1
lambda  1  1
sigma   1  1
units cm-1
factor    i  (0, 1 or i)
type  grid
values
   1.400  74.87174634
   1.410  75.47965640
   1.420  76.07267006
   1.430  76.65377942
   1.440  77.22266974
   1.460  78.30998132
   1.470  78.78199357
   1.475  79.01149227
   1.480  79.23716136
   1.485  79.45893784
   1.490  79.67620588
   1.495  79.88811720
   1.496  79.92979675
   1.498  80.01242522
   1.499  80.05337063
   1.500  80.09406869
   1.502  80.17471793
   1.504  80.25436945
   1.505  80.29382177
   1.506  80.33302631
   1.508  80.41069136
   1.510  80.48737536
   1.512  80.56308379
   1.514  80.63782478
   1.515  80.67483501
   1.518  80.78443471
   1.520  80.85631792
   1.524  80.99727068
   1.525  81.03192616
   1.526  81.06634988
   1.530  81.20173193
   1.532  81.26803961
   1.534  81.33342747
   1.535  81.36577584
   1.536  81.39789375
   1.538  81.46143803
   1.540  81.52405875
   1.542  81.58575307
   1.544  81.64651725
   1.545  81.67654863
   1.546  81.70634582
   1.548  81.76523372
   1.550  81.82317283
   1.552  81.88015634
   1.555  81.96381832
   1.558  82.04527413
   1.560  82.09833366
   1.562  82.15038361
   1.565  82.22654175
   1.570  82.34828630
   1.575  82.46353748
   1.580  82.57261023
   1.585  82.67642217
   1.600  82.97186839
   1.605  83.06445706
   1.610  83.16030997
   1.620  83.34870810
   1.630  83.53002202
   1.640  83.70243646
   1.650  83.86488720
   1.660  84.01676672
   1.670  84.15773967
   1.680  84.28763266
   1.690  84.40637480
   1.700  84.51395754
   1.710  84.61041422
   1.720  84.69580061
   1.730  84.84692799
   1.740  84.90772137
   1.750  84.95777695
   1.760  84.99718494
   1.770  85.02603992
   1.780  85.04441632
   1.790  85.05242912
   1.800  85.05015404
   1.820  85.01504073
   1.850  84.68759599
   1.870  84.55678977
   1.900  84.28723497
   1.920  84.05887973
   1.970  83.44234849
   2.000  82.86133987
   2.050  81.68161674
   2.100  80.21318196
   2.150  78.41796131
   2.200  76.25141371
   2.250  73.67415709
   2.300  70.67141750
   2.350  67.27428111
   2.400  63.56689165
   2.450  59.66622558
   2.500  55.68143444
   2.550  51.67989892
   2.600  47.67792907
   2.650  43.65828492
   2.700  39.35293286
   2.950  19.86357295
   3.000  15.48016320
end


(ap5z-dk r-pn_QZ_26c.sh frost, ECP produced rubish)
spin-orbit 2 8
name "<A1Pi|SOZ|b3Pi>"
spin    0  1
lambda  1  1
sigma   0  0
units cm-1
factor    i  (0, 1 or i)
type  grid
values
   0.800  -8.20000189
   0.900 -22.77511358
   1.000 -37.16541776
   1.100 -49.46775481
   1.150 -53.97238084
   1.200 -58.67749212
   1.250 -62.95563196
   1.300 -66.83870560
   1.350 -70.31153133
   1.400 -73.40136658
   1.410 -73.94514330
   1.506 -77.94589112
   1.508 -78.00600786
   1.510 -78.06519424
   1.512 -78.12344720
   1.514 -78.18067214
   1.515 -78.20897888
   1.518 -78.29249315
   1.520 -78.34699550
   1.522 -78.40055719
   1.524 -78.45317711
   1.525 -78.47913328
   1.526 -78.50485307
   1.528 -78.55558376
   1.530 -78.60536631
   1.532 -78.65419854
   1.534 -78.70207517
   1.535 -78.72565575
   1.536 -78.74899600
   1.538 -78.79495487
   1.540 -78.83994717
   1.542 -78.88396719
   1.544 -78.92700880
   1.545 -78.94816045
   1.546 -78.96906475
   1.548 -79.01012758
   1.550 -79.05018828
   1.552 -79.08923809
   1.555 -79.14589415
   1.558 -79.20021566
   1.560 -79.23511432
   1.562 -79.26894699
   1.565 -79.31767585
   1.570 -79.39344749
   1.575 -79.46246041
   1.580 -79.52513074
   1.585 -79.58252248
   1.600 -79.73959981
   1.605 -79.78708052
   1.610 -79.83701319
   1.620 -79.93287466
   1.630 -80.02063972
   1.640 -80.09831640
   1.650 -80.16471911
   1.660 -80.21937817
   1.670 -80.26193255
   1.680 -80.29226745
   1.690 -80.31038069
   1.700 -80.31634053
   1.710 -80.31025867
   1.720 -80.29227777
   1.730 -80.37470915
   1.740 -80.32995213
   1.750 -80.27388448
   1.760 -80.20668990
   1.770 -80.12854486
   1.780 -80.04440092
   1.790 -79.94467823
   1.800 -79.83451469
   1.820 -79.58345349
   1.850 -78.94682517
   1.870 -78.59882531
   1.900 -78.00499125
   1.920 -77.56175674
   1.970 -76.39479562
   2.000 -75.49990491
   2.050 -73.79680742
   2.100 -71.79461121
   2.150 -69.43784275
   2.200 -66.65859638
   2.250 -63.39000606
   2.300 -59.59088564
   2.350 -55.27546387
   2.400 -50.53383113
   2.450 -45.52299322
   2.500 -40.42831643
   2.550 -35.41939717
   2.600 -30.62310164
   2.650 -26.12406410
   2.700 -21.55918789
   2.950  -7.30118764
   3.000  -5.61364014
   3.100  -3.51224162
   3.300  -0.33275098
   3.700  -0.74541904
   3.800  -0.53999430
   3.900  -0.39192222
   4.100  -0.20758240
   4.400  -0.08104430
   4.500  -0.05943636
   4.700  -0.00542629
end


(MRCI, postitive  at 1.5, LSX = i LSY)
spin-orbit-x 5 2
name "<a3Sigma+|SOX|A1Pi>"
spin    1  0
lambda  0  1
sigma   1  0
units cm-1
factor    i  (0, 1 or i)
type  grid
<x|Lz|y> 0 -i
values
   1.150    13.6027478
   1.200    12.1665836
   1.250    11.0823252
   1.300    10.2122909
   1.350     9.4698574
   1.400     8.7665321
   1.410     8.6530580
   1.420     8.5484885
   1.430     8.4553001
   1.440     8.3659890
   1.460     8.1544165
   1.470     8.0089858
   1.480     7.8479945
   1.490     7.6711620
   1.500     7.4892747
   1.505     7.3993606
   1.510     7.3105041
   1.515     7.2225786
   1.520     7.1354139
   1.525     7.0487716
   1.530     6.9624313
   1.535     6.8761970
   1.540     6.7898228
   1.545     6.7031602
   1.550     6.6159925
   1.555     6.5281168
   1.560     6.4393187
   1.565     6.3493888
   1.570     6.2581670
   1.580     6.0716711
   1.590     5.8829648
   1.600     5.6992946
   1.620     5.3523700
   1.640     5.0213890
   1.660     4.6948758
   1.680     4.3680562
   1.700     4.0395072
   1.720     3.7086552
   1.740     3.2756556
   1.760     2.9459241
   1.780     2.6129218
   1.800     2.2803870
   1.820     1.9472191
   1.850     1.4533642
   1.870     1.1250860
   1.900     0.6364537
   1.920     0.3143848
   1.970    -0.4397651
   2.000    -0.9005895
   2.100    -2.3300403
   2.200    -3.5726834
   2.300    -4.6207117
   2.400    -5.4612068
   2.500    -6.0306017
end


(MRCI, negative at 1.5, LSX = i LSY)
spin-orbit-x 2 6
name "<A1Pi|SOy|d3Delta>"
spin   0  1
lambda  1  2
sigma  0  1
units cm-1
factor    i  (0, 1 or i)
type  grid
<x|Lz|y> -i -2i
values
   1.150   -15.1580536
   1.200   -14.3279361
   1.250   -13.7724279
   1.300   -13.4364071
   1.350   -13.2660023
   1.400   -13.2112694
   1.410   -13.2166785
   1.420   -13.2253614
   1.430   -13.2365087
   1.440   -13.2467676
   1.460   -13.3034634
   1.470   -13.2934993
   1.480   -13.2785223
   1.490   -13.2744150
   1.500   -13.2592027
   1.505   -13.2397299
   1.510   -13.2348105
   1.515   -13.2307266
   1.520   -13.2273426
   1.525   -13.2245476
   1.530   -13.2222610
   1.535   -13.2204295
   1.540   -13.2190065
   1.545   -13.2180024
   1.550   -13.2174183
   1.555   -13.2172967
   1.560   -13.2177079
   1.565   -13.2187663
   1.570   -13.2462485
   1.580   -13.2530446
   1.590   -13.2653504
   1.600   -13.2815292
   1.620   -13.3109858
   1.640   -13.3256191
   1.660   -13.3345484
   1.680   -13.3500622
   1.700   -13.3604888
   1.720   -13.3659611
   1.740   -13.3238174
   1.760   -13.3335677
   1.780   -13.3167764
   1.800   -13.3164281
   1.820   -13.2993875
   1.850   -13.2887980
   1.870   -13.2642729
   1.900   -13.1890629
   1.920   -13.1385287
   1.970   -12.9742923
   2.000   -12.8608736
   2.100   -12.3409251
   2.200   -11.5883350
   2.300   -10.5113661
   2.400    -9.1142592
   2.500    -7.5032456
   2.600    -5.8532965
   2.700    -4.2549342
   3.000    -1.2530716
   3.200    -0.5745979
end


(MRCI, postive at 1.5, LSX = -i LSY)
spin-orbit-x 2 7
name "<A1Pi|SOx|e3Sigma->"
spin   0  1
lambda  1  0
sigma  0  1
units cm-1
factor    i  (0, 1 or i)
type  grid
<x|Lz|y> -i 0 
values
   0.900    58.3253844
   1.000    22.9482679
   1.150    16.2671557
   1.200    15.3941224
   1.250    14.8538014
   1.300    14.5405482
   1.350    14.3858052
   1.400    14.3399029
   1.410    14.3494169
   1.420    14.3646441
   1.430    14.3857147
   1.440    14.4062073
   1.460    14.4377130
   1.470    14.4199469
   1.480    14.3924894
   1.490    14.3668280
   1.500    14.3309009
   1.505    14.3046223
   1.510    14.2896212
   1.515    14.2756710
   1.520    14.2626054
   1.525    14.2502320
   1.530    14.2383884
   1.535    14.2269379
   1.540    14.2157270
   1.545    14.2046646
   1.550    14.1936317
   1.555    14.1825224
   1.560    14.1712377
   1.565    14.1596869
   1.570    14.1659886
   1.580    14.1408589
   1.590    14.1159648
   1.600    14.0942318
   1.620    14.0582009
   1.640    14.0218491
   1.660    13.9850370
   1.680    13.9530468
   1.700    13.9167478
   1.720    13.8754402
   1.740    13.7651920
   1.760    13.7240730
   1.780    13.6640134
   1.800    13.6102993
   1.820    13.5423753
   1.850    13.3830481
   1.870    13.3025280
   1.900    13.1502440
   1.920    13.0439619
   1.970    12.7315800
   2.000    12.5251224
   2.100    11.6619832
   2.200    10.4792728
   2.300     8.8648175
   2.400     6.8367629
   2.500     4.6224595
   2.600     2.6027912
   2.700     1.0769418
   3.000     0.1727508
   3.200     0.1463604
end

(MRCI-5Z is postive but MRCI is ECP is negative at 1.5)
spin-orbit-x 5 8
name "<a3Sigma+|SOy|b3Pi>"
spin   1  1
lambda  0  1
sigma  0  1
units cm-1
factor    i  (0, 1 or i)
type  grid
<x|Lz|y>  0 -i
values
   1.150    -18.6965675
   1.200    -17.7552915
   1.250    -17.0876771
   1.300    -16.5991570
   1.350    -16.3209501
   1.400    -16.2195559
   1.410    -16.2271688
   1.420    -16.2428700
   1.430    -16.2659717
   1.440    -16.2903628
   1.460    -16.3430751
   1.470    -16.3515576
   1.480    -16.3548058
   1.490    -16.3538906
   1.500    -16.3565482
   1.505    -16.3608429
   1.510    -16.3671616
   1.515    -16.3753340
   1.520    -16.3851651
   1.525    -16.3964709
   1.530    -16.4090876
   1.535    -16.4228689
   1.540    -16.4376939
   1.545    -16.4534467
   1.550    -16.4700280
   1.555    -16.4873481
   1.560    -16.5053356
   1.565    -16.5239389
   1.570    -16.5431328
   1.580    -16.5838033
   1.590    -16.6294799
   1.700    -17.4256853
   1.720    -17.6026754
   1.740    -17.7365789
   1.760    -17.9336399
   1.780    -18.1430590
   1.800    -18.3594588
   1.820    -18.5862810
   1.850    -18.9465544
   1.870    -19.2056611
   1.900    -19.6221462
   1.920    -19.9203717
   1.970    -20.7533782
   2.000    -21.3138815
   2.100    -23.5995733
   2.200    -26.5770426
   2.300    -29.9639886
   2.400    -32.8178838
   2.500    -33.9002708
   2.600    -32.5624052
   2.700    -28.8567581
   3.000    -11.9710868
end


(5Z-MRCI is negative but ECP is positive at 1.5)
spin-orbit-x 6 8
name "<d3Delta|SOy|b3Pi>"
spin   1  1
lambda  2  1
sigma  0  1
units cm-1
factor    i  (0, 1 or i)
type  grid
<x|Lz|y> -2i -i 
values
   1.150   18.7010985
   1.200   17.7552952
   1.250   17.0876784
   1.300   16.5991581
   1.350   16.3209514
   1.400   16.2195531
   1.410   16.2271660
   1.420   16.2428672
   1.430   16.2659678
   1.440   16.2903619
   1.460   16.3430764
   1.470   16.3515596
   1.480   16.3548087
   1.490   16.3538926
   1.500   16.3565502
   1.505   16.3608449
   1.510   16.3671625
   1.515   16.3753351
   1.520   16.3851666
   1.525   16.3964727
   1.530   16.4090885
   1.535   16.4228713
   1.540   16.4376961
   1.545   16.4534489
   1.550   16.4700287
   1.555   16.4873485
   1.560   16.5053358
   1.565   16.5239387
   1.570   16.5431313
   1.580   16.5838046
   1.590   16.6294786
   1.700   17.4264149
   1.720   17.6034374
   1.740   17.7373220
   1.760   17.9344175
   1.780   18.1440296
   1.800   18.3604612
   1.820   18.5873113
   1.850   18.9475049
   1.870   19.2066393
   1.900   19.6231521
   1.920   19.9214039
   1.970   20.7548373
   2.000   21.3152923
   2.100   23.6010037
   2.200   26.5783757
   2.300   29.9639166
   2.400   32.8189357
   2.500   33.9014083
   2.600   32.5623264
   2.700   28.8570206
   3.000   11.9708426
end

(5Z, negative at r=1.5)
spin-orbit-x 8 7
name "<b3Pi|SOx|e3Sigma->"
spin   1  1
lambda  1  0
sigma  0  1
units cm-1
factor    i  (0, 1 or i)
type  grid
<x|Lz|y> -i 0
values
   1.150   -20.0125635
   1.200   -18.5815468
   1.250   -17.4325927
   1.300   -16.4982874
   1.350   -15.7399808
   1.400   -15.1210057
   1.410   -15.0151335
   1.420   -14.9117307
   1.430   -14.8070049
   1.440   -14.6941541
   1.460   -14.4216201
   1.470   -14.3112700
   1.480   -14.1958918
   1.490   -14.0868781
   1.500   -13.9733245
   1.505   -13.9105320
   1.530   -13.6733071
   1.535   -13.6299916
   1.540   -13.5876554
   1.545   -13.5461740
   1.550   -13.5054417
   1.555   -13.4653659
   1.560   -13.4258690
   1.565   -13.3868903
   1.570   -13.3654854
   1.580   -13.2896975
   1.590   -13.2169976
   1.600   -13.1487452
   1.620   -13.0204653
   1.640   -12.8947015
   1.660   -12.7727070
   1.680   -12.6606004
   1.700   -12.5500750
   1.720   -12.4408600
   1.740   -12.2699880
   1.760   -12.1744872
   1.780   -12.0653830
   1.800   -11.9728260
   1.850   -11.7832016
   1.870   -11.7001790
   1.900   -11.5635165
   1.920   -11.4824683
   1.970   -11.2989335
   2.000   -11.2091352
   2.100   -11.0374679
   2.200   -11.1439297
   2.300   -11.5153996
   2.400   -11.9684371
   2.600   -11.5820514
   2.700   -10.2947817
   3.000    -4.2420404
   3.200    -1.1428562
   3.800   -15.6956704
   4.400   -13.1458193
end


(MRCI, negative at r=1.5)
spin-orbit-x 1 8
name "<X1Sigma+|SOy|b3Pi>"
spin   0  1
lambda  0  1
sigma  0  1
units cm-1
factor    i  (0, 1 or i)
type  grid
<x|Lz|y> 0 -i 
values
   0.800   -64.9432434
   0.900   -65.9014791
   1.000   -65.6295538
   1.150   -68.8524497
   1.200   -70.1622835
   1.250   -71.4319004
   1.300   -72.7028486
   1.350   -73.8842422
   1.400   -74.8891235
   1.410   -75.0759183
   1.420   -75.2530613
   1.430   -75.4174263
   1.440   -75.5622188
   1.460   -75.7855742
   1.470   -75.8760699
   1.480   -75.9437173
   1.490   -75.9919462
   1.500   -76.0338522
   1.505   -76.0547276
   1.510   -76.0754989
   1.515   -76.0961569
   1.520   -76.1157949
   1.525   -76.1340165
   1.530   -76.1512940
   1.535   -76.1670262
   1.540   -76.1810824
   1.545   -76.1932532
   1.550   -76.2033641
   1.555   -76.2112461
   1.560   -76.2167297
   1.565   -76.2196531
   1.570   -76.2198846
   1.580   -76.2124456
   1.590   -76.1974660
   1.600   -76.1812652
   1.620   -76.1417734
   1.640   -76.0981566
   1.660   -76.0338639
   1.680   -75.9422457
   1.700   -75.8232600
   1.720   -75.6760893
   1.740   -75.6411643
   1.760   -75.4263100
   1.780   -75.1845163
   1.800   -74.9124953
   1.820   -74.6109991
   1.850   -73.9643153
   1.870   -73.5946880
   1.900   -72.9812076
   1.920   -72.5352022
   1.970   -71.2916502
   2.000   -70.4501511
   2.200   -62.9566953
   2.300   -57.9193177
   2.400   -52.0220654
   2.500   -45.4486047
   3.000   -11.1607070
end


(MRCI, negative at 1.5, _1132a.31a-dat, r-pn_QZ_31a.sh)
spin-orbit-x 9 8
name "<E1Sigma+|SOx|b3Pi>"
spin   0  1
lambda  0  1
sigma  0  1
units cm-1
factor    i  (0, 1 or i)
type  grid
<x|Lz|y> 0 -i
values
   0.900    -0.9869814
   1.000    -0.7158016
   1.200    -9.7011246
   1.250   -12.4617643
   1.300   -15.4828684
   1.350   -19.0722861
   1.400   -23.0986613
   1.410   -23.8111302
   1.420   -24.4462639
   1.430   -25.0309198
   1.440   -25.7108300
   1.460   -27.6072809
   1.470   -28.3665277
   1.480   -29.0998768
   1.490   -29.8085479
   1.500   -30.4633487
   1.505   -30.7615326
   1.510   -31.0392793
   1.515   -31.2983285
   1.520   -31.5357301
   1.525   -31.7515542
   1.530   -31.9486466
   1.535   -32.1248610
   1.540   -32.2792695
   1.545   -32.4105546
   1.550   -32.5170459
   1.555   -32.5965934
   1.560   -32.6465041
   1.565   -32.6634118
   1.570   -32.6430696
   1.580   -32.4676606
   1.590   -32.0661197
   1.600   -31.4086514
   1.620   -29.4756560
   1.640   -27.1058299
   1.660   -24.7319832
   1.680   -22.6413249
   1.700   -20.9362502
   1.720   -19.6051343
   1.740   -18.5821470
   1.760   -17.8297502
   1.780   -17.2829127
   1.800   -16.8959719
   1.820   -16.6372734
   1.850   -15.2441573
   1.870   -15.3225481
   1.900   -15.5029221
   1.920   -15.6603646
   1.970   -16.1349667
   2.000   -16.4265433
   2.200   -15.3341467
   2.300   -12.4633678
   2.400    -8.5417452
   2.500    -4.3487914
   3.000    -3.5716960
end


(MRCI, 1432.30 negative at 1.5)
spin-orbit-x 3 8
name "<C1Sigma-|SOx|b3Pi>"
spin   0  1
lambda  0  1
sigma  0  -1
units cm-1
factor    i  (0, 1 or i)
type  grid
<x|Lz|y> 0 -i
values
   1.150   -20.0125635
   1.200   -18.5815468
   1.250   -17.4325927
   1.300   -16.4982874
   1.350   -15.7399808
   1.400   -15.1210057
   1.410   -15.0151335
   1.420   -14.9117307
   1.430   -14.8070049
   1.440   -14.6941541
   1.460   -14.4216201
   1.470   -14.3112700
   1.480   -14.1958918
   1.490   -14.0868781
   1.500   -13.9733245
   1.505   -13.9105320
   1.530   -13.6733071
   1.535   -13.6299916
   1.540   -13.5876554
   1.545   -13.5461740
   1.550   -13.5054417
   1.555   -13.4653659
   1.560   -13.4258690
   1.565   -13.3868903
   1.570   -13.3654854
   1.580   -13.2896975
   1.590   -13.2169976
   1.600   -13.1487452
   1.620   -13.0204653
   1.640   -12.8947015
   1.660   -12.7727070
   1.680   -12.6606004
   1.700   -12.5500750
   1.720   -12.4408600
   1.740   -12.2699880
   1.760   -12.1744872
   1.780   -12.0653830
   1.800   -11.9728260
   1.850   -11.7832016
   1.870   -11.7001790
   1.900   -11.5635165
   1.920   -11.4824683
   1.970   -11.2989335
   2.000   -11.2091352
   2.100   -11.0374679
   2.200   -11.1439297
   2.300   -11.5153996
   2.400   -11.9684371
   2.600   -11.5820514
   2.700   -10.2947817
   3.000    -4.2420404
   3.200    -1.1428562
end


(MRCI, 1432.30 negative at 1.5 but 1132 is positive, Delta-xx-yy)
spin-orbit-x 4 8
name "<D1Delta|SOy|b3Pi>"
spin   0  1
lambda  2  1
sigma  0  1
units cm-1
factor    i  (0, 1 or i)
type  grid
<x|Lz|y> -2i -i
values
   1.150   19.1837619
   1.200   17.9741584
   1.250   17.0266271
   1.300   16.3058347
   1.350   15.7805540
   1.400   15.4034557
   1.410   15.3471308
   1.420   15.2925012
   1.430   15.2357641
   1.440   15.1727574
   1.460   15.0473643
   1.470   14.9964231
   1.480   14.9446585
   1.490   14.9052696
   1.500   14.8609836
   1.505   14.8307696
   1.530   14.7603959
   1.535   14.7501554
   1.540   14.7409865
   1.545   14.7328676
   1.550   14.7257817
   1.555   14.7197479
   1.560   14.7148123
   1.565   14.7110587
   1.570   14.7294888
   1.580   14.7288809
   1.590   14.7348267
   1.600   14.7453053
   1.620   14.7663004
   1.640   14.7816075
   1.660   14.7986429
   1.680   14.8282096
   1.700   14.8612454
   1.720   14.8983103
   1.740   14.8891156
   1.760   14.9483230
   1.780   14.9962629
   1.800   15.0673463
   1.850   15.2484717
   1.870   15.3386486
   1.900   15.4670226
   1.920   15.5720059
   1.970   15.8905112
   2.000   16.1214301
   2.100   17.1787975
   2.200   18.8395175
   2.300   21.1764522
   2.400   24.0749201
   2.600   30.0910758
   2.700   32.6738641
   3.000   37.2492485
   3.200   38.2391671
end


(ap5z0dk r-pn_QZ_27b.sh, 3114, postive at 1.5 also in ECP; this SO was missing originally)
spin-orbit 5 3
name "<a3Sigma+|SOZ|C1Sigma->"
spin    1  0
lambda  0  0
sigma   0  0
units cm-1
factor    i  (0, 1 or i)
type  grid
values
   1.100    -26.05891876
   1.150    -22.68019870
   1.200    -14.34707030
   1.250     -7.12567026
   1.300     -0.98124827
   1.350      4.20543316
   1.400      8.40550301
   1.410      9.15753461
   1.420      9.86549877
   1.430     10.52270569
   1.440     11.13079682
   1.460     12.20106861
   1.470     12.75752087
   1.475     13.02373175
   1.480     13.28271972
   1.485     13.53606631
   1.490     13.78555191
   1.495     14.03222384
   1.496     14.08123297
   1.498     14.17889918
   1.499     14.22754617
   1.500     14.27606148
   1.502     14.37267531
   1.504     14.46869371
   1.505     14.51646566
   1.506     14.56407256
   1.508     14.65877103
   1.510     14.75275183
   1.512     14.84598158
   1.514     14.93843198
   1.518     15.12089507
   1.520     15.21079605
   1.522     15.29990319
   1.524     15.38813243
   1.525     15.43191411
   1.526     15.47547149
   1.528     15.56190894
   1.530     15.64743601
   1.532     15.73204195
   1.534     15.81571972
   1.535     15.85720855
   1.536     15.89846254
   1.538     15.98026403
   1.542     16.14101779
   1.544     16.21995952
   1.545     16.25906924
   1.546     16.29793710
   1.548     16.37494592
   1.550     16.45098050
   1.552     16.52603577
   1.555     16.63677258
   1.558     16.74528084
   1.560     16.81637175
   1.562     16.88646075
   1.565     16.98970864
   1.570     17.15677471
   1.575     17.31761121
   1.580     17.47251750
   1.585     17.62204733
   1.600     18.04792754
   1.605     18.18214309
   1.610     18.31524897
   1.620     18.57157142
   1.630     18.81356854
   1.640     19.04047547
   1.650     19.25202290
   1.660     19.44820381
   1.670     19.62918874
   1.680     19.79523403
   1.690     19.94660876
   1.700     20.08374178
   1.710     20.20695660
   1.720     20.31661600
   1.730     20.43092146
   1.740     20.51379311
   1.750     20.58429978
   1.760     20.64276628
   1.770     20.68957912
   1.780     20.72816167
   1.790     20.75214410
   1.800     20.76556410
   1.820     20.76205711
   1.850     20.36346330
   1.870     20.26781121
   1.900     20.06525543
   1.920     19.89406763
   1.970     19.36165926
   2.000     18.96835281
   2.050     18.22005184
   2.100     17.35737497
   2.150     16.43600552
   2.200     15.45805837
   2.250     14.46525871
   2.300     13.42628730
   2.350     12.37865453
   2.400     11.30544376
   2.450     10.28002534
   2.500      9.28542314
   2.550      8.33209863
   2.600      7.42873751
   2.650      6.58189398
   2.700      5.68174312
   2.950      2.65767498
   3.000      2.24738691
   3.100      1.59454161
   3.200      1.11059608
   3.300      0.77660924
   4.700      0.00304499
end


(ap5z-dk r-pn_QZ_27b.sh 3114, negative 1t 1.5, taken as 2.1-trip|SOZ|2.4-sing. CHECK with 3111!)
spin-orbit 6 4 
name "<d3Delta|SOZ|D1Delta>"
spin    1  0
lambda  2  2
sigma   0  0
units cm-1
factor    i  (0, 1 or i)
type  grid
values
   1.200  -132.3497319
   1.250  -133.9812837
   1.300  -135.7690335
   1.350  -137.5684516
   1.400  -139.4568651
   1.410  -139.7764228
   1.420  -140.0839502
   1.430  -140.3727378
   1.440  -140.6302015
   1.460  -141.1660012
   1.470  -141.3511186
   1.475  -141.4370102
   1.480  -141.5190674
   1.485  -141.5985383
   1.490  -141.6769781
   1.495  -141.7553953
   1.496  -141.7710963
   1.498  -141.8024978
   1.499  -141.8181887
   1.500  -141.8338674
   1.502  -141.8651666
   1.504  -141.8963531
   1.505  -141.9118908
   1.506  -141.9273405
   1.508  -141.9581765
   1.510  -141.9887800
   1.512  -142.0191158
   1.514  -142.0491531
   1.518  -142.1082161
   1.520  -142.1371901
   1.522  -142.1657646
   1.524  -142.1939179
   1.525  -142.2078308
   1.526  -142.2216312
   1.528  -142.2488862
   1.530  -142.2756674
   1.532  -142.3019565
   1.534  -142.3277380
   1.535  -142.3404343
   1.536  -142.3529975
   1.538  -142.3777196
   1.542  -142.4254898
   1.544  -142.4485076
   1.545  -142.4597928
   1.546  -142.4709261
   1.548  -142.4927296
   1.550  -142.5139005
   1.552  -142.5344223
   1.555  -142.5639475
   1.558  -142.5919090
   1.560  -142.6096485
   1.562  -142.6266444
   1.565  -142.6507037
   1.570  -142.6868472
   1.575  -142.7179380
   1.580  -142.7442611
   1.585  -142.7669078
   1.600  -142.8266218
   1.605  -142.8396924
   1.610  -142.8611294
   1.620  -142.9035668
   1.630  -142.9427994
   1.640  -142.9765293
   1.650  -143.0033467
   1.660  -143.0223493
   1.670  -143.0329420
   1.680  -143.0346932
   1.690  -143.0274909
   1.700  -143.0107299
   1.710  -142.9843782
   1.720  -142.9482511
   1.730  -143.0483970
   1.740  -142.9874719
   1.750  -142.9163915
   1.760  -142.8349886
   1.770  -142.7430941
   1.780  -142.6593086
   1.790  -142.5458681
   1.800  -142.4213487
   1.820  -142.1381643
   1.850  -141.4391637
   1.870  -141.0269550
   1.900  -140.3069672
   1.920  -139.7550528
   1.970  -138.3400728
   2.000  -137.1108632
   2.050  -134.6582006
   2.250  -118.0173624
   2.300  -111.7934908
   2.350  -104.7968071
end


FITTING off
JLIST    0 - 10
itmax 0
fit_factor  1e-16
output fititng
lock 1000
thresh_obs-calc 10
robust 0.01
fit_type linur
              energies ( state      v     ilambda isigma omega    weight  comment <-  state v ilambda isigma  weigh
0.0 1 1 0.0 1 0 0 0 0 1000.0
0.0 1 2 1323.154825 1 1 0 0 0 1000.0
1.0 -1 1 1.567427 1 0 0 0 0 1000.0
1.0 -1 2 1324.710958 1 1 0 0 0 1000.0
1.0 -1 3 2633.930093 1 2 0 0 0 26.0057
1.0 -1 4 3929.390948 1 3 0 0 0 26.0057
1.0 -1 64 40778.536957 2 1 0 1 1 28.2843
1.0 1 72 40778.56052 2 1 0 1 1 23.5073
2.0 -1 88 40781.47166 2 1 0 1 1 20.0
2.0 1 1 4.702255 1 0 0 0 0 1000.0
2.0 1 2 1327.823585 1 1 0 0 0 1000.0
2.0 1 3 2637.034007 1 2 0 0 0 1000.0
2.0 1 4 3932.41166 1 3 0 0 0 34.641
2.0 1 5 5213.190528 1 4 0 0 0 2.3467
2.0 1 80 40781.53052 2 1 0 1 1 40.6841
2.0 1 93 41853.095321 2 2 0 1 1 20.0
3.0 -1 1 9.404431 1 0 0 0 0 1000.0
3.0 -1 2 1332.492461 1 1 0 0 0 1000.0
3.0 -1 3 2641.669492 1 2 0 0 0 1000.0
3.0 -1 4 3937.055321 1 3 0 0 0 1000.0
3.0 -1 5 5218.253909 1 4 0 0 0 1000.0
3.0 -1 92 40785.886363 2 1 0 1 1 44.7213
3.0 -1 107 41857.320528 2 2 0 1 1 7.1356
3.0 1 100 40785.917406 2 1 0 1 1 28.2843
3.0 1 118 41859.093909 2 2 0 1 1 20.0
4.0 -1 100 40791.690015 2 1 0 1 1 20.0
4.0 -1 118 41865.142303 2 2 0 1 1 21.3316
4.0 1 1 15.673877 1 0 0 0 0 1000.0
4.0 1 2 1338.717508 1 1 0 0 0 1000.0
4.0 1 3 2647.850015 1 2 0 0 0 1000.0
4.0 1 4 3943.191192 1 3 0 0 0 1000.0
4.0 1 5 5224.344982 1 4 0 0 0 1000.0
4.0 1 92 40791.665557 2 1 0 1 1 36.8471
4.0 1 107 41863.157646 2 2 0 1 1 5.8586
5.0 -1 1 23.510488 1 0 0 0 0 1000.0
5.0 -1 2 1346.498618 1 1 0 0 0 1000.0
5.0 -1 3 2655.575478 1 2 0 0 0 1000.0
5.0 -1 4 3950.860835 1 3 0 0 0 1000.0
5.0 -1 5 5232.275945 1 4 0 0 0 20.2382
5.0 -1 92 40798.896982 2 1 0 1 1 45.5319
5.0 -1 107 41870.2309 2 2 0 1 1 12.0556
5.0 1 100 40798.805478 2 1 0 1 1 20.0
5.0 1 118 41872.298114 2 2 0 1 1 25.2806
6.0 -1 100 40807.577507 2 1 0 1 1 31.674
6.0 -1 118 41880.807621 2 2 0 1 1 31.1113
6.0 1 1 32.914131 1 0 0 0 0 1000.0
6.0 1 2 1355.835664 1 1 0 0 0 1000.0
6.0 1 3 2664.893976 1 2 0 0 0 1000.0
6.0 1 4 3960.028321 1 3 0 0 0 37.9425
6.0 1 5 5241.395352 1 4 0 0 0 20.5041
6.0 1 83 39719.303583 2 0 0 1 1 20.0
6.0 1 92 40807.533204 2 1 0 1 1 41.5654
6.0 1 107 41878.537513 2 2 0 1 1 3.7142
7.0 -1 1 43.884654 1 0 0 0 0 1000.0
7.0 -1 2 1366.728485 1 1 0 0 0 1000.0
7.0 -1 3 2675.663583 1 2 0 0 0 39.577
7.0 -1 4 3970.788294 1 3 0 0 0 24.4175
7.0 -1 5 5252.065954 1 4 0 0 0 15.7891
7.0 -1 83 39729.533348 2 0 0 1 1 20.0
7.0 -1 92 40817.654932 2 1 0 1 1 45.2145
7.0 -1 107 41888.772645 2 2 0 1 1 3.4764
7.0 -1 116 42952.496999 2 3 0 1 1 20.0
7.0 1 100 40817.609458 2 1 0 1 1 23.0556
7.0 1 118 41890.745954 2 2 0 1 1 32.1655
7.0 1 129 42952.113583 2 3 0 1 1 20.0
8.0 -1 100 40829.161147 2 1 0 1 1 29.1449
8.0 -1 118 41902.198319 2 2 0 1 1 31.3598
8.0 -1 129 42963.480174 2 3 0 1 1 28.2843
8.0 1 1 56.421871 1 0 0 0 0 1000.0
8.0 1 2 1379.176999 1 1 0 0 0 1000.0
8.0 1 3 2688.033348 1 2 0 0 0 35.9014
8.0 1 4 3983.063284 1 3 0 0 0 40.135
8.0 1 5 5264.18473 1 4 0 0 0 28.3934
8.0 1 83 39741.221772 2 0 0 1 1 20.0
8.0 1 92 40829.170937 2 1 0 1 1 23.439
8.0 1 107 41900.717486 2 2 0 1 1 1.6236
8.0 1 116 42963.391007 2 3 0 1 1 20.0
9.0 -1 1 70.525629 1 0 0 0 0 1000.0
9.0 -1 2 1393.181007 1 1 0 0 0 1000.0
9.0 -1 3 2701.951772 1 2 0 0 0 39.8327
9.0 -1 4 3996.898548 1 3 0 0 0 34.7979
9.0 -1 5 5277.936678 1 4 0 0 0 19.7971
9.0 -1 83 39754.363673 2 0 0 1 1 28.7228
9.0 -1 92 40842.236798 2 1 0 1 1 22.8337
9.0 -1 107 41914.319007 2 2 0 1 1 28.2843
9.0 -1 116 42976.314702 2 3 0 1 1 22.8836
9.0 1 88 39754.3887 2 0 0 1 1 28.2843
9.0 1 100 40842.172558 2 1 0 1 1 34.7979
9.0 1 118 41915.103874 2 2 0 1 1 36.8171
9.0 1 129 42976.231389 2 3 0 1 1 12.8064
10.0 -1 88 39768.901365 2 0 0 1 1 25.3987
10.0 -1 100 40856.478071 2 1 0 1 1 20.2362
10.0 -1 118 41929.378688 2 2 0 1 1 25.7923
10.0 -1 129 42990.485091 2 3 0 1 1 7.6002
10.0 1 1 86.195872 1 0 0 0 0 1000.0
10.0 1 2 1408.740096 1 1 0 0 0 1000.0
10.0 1 3 2717.420086 1 2 0 0 0 1000.0
10.0 1 4 4012.176124 1 3 0 0 0 21.1585
10.0 1 5 5293.056289 1 4 0 0 0 943.0404
10.0 1 83 39768.673207 2 0 0 1 1 21.3276
10.0 1 92 40856.568104 2 1 0 1 1 33.2335
10.0 1 107 41926.550616 2 2 0 1 1 20.9388
10.0 1 116 42990.318228 2 3 0 1 1 22.485
11.0 -1 1 103.431811 1 0 0 0 0 1000.0
11.0 -1 2 1425.853688 1 1 0 0 0 1000.0
11.0 -1 3 2734.398551 1 2 0 0 0 41.8983
11.0 -1 4 4029.047801 1 3 0 0 0 943.4852
11.0 -1 5 5309.855038 1 4 0 0 0 20.5157
11.0 -1 83 39784.766483 2 0 0 1 1 20.6155
11.0 -1 92 40872.36424 2 1 0 1 1 27.6475
11.0 -1 107 41942.201417 2 2 0 1 1 12.2036
11.0 -1 116 43005.854615 2 3 0 1 1 22.6524
11.0 1 88 39784.873415 2 0 0 1 1 29.7386
11.0 1 100 40872.329335 2 1 0 1 1 26.2628
11.0 1 118 41945.047805 2 2 0 1 1 31.8287
11.0 1 129 43005.88112 2 3 0 1 1 10.3013
12.0 -1 88 39802.250769 2 0 0 1 1 26.1226
12.0 -1 100 40889.703246 2 1 0 1 1 29.5083
12.0 -1 118 41962.192492 2 2 0 1 1 27.7366
12.0 -1 129 43022.778147 2 3 0 1 1 28.2843
12.0 1 1 122.233452 1 0 0 0 0 1000.0
12.0 1 2 1444.522746 1 1 0 0 0 1000.0
12.0 1 3 2752.913547 1 2 0 0 0 49.7451
12.0 1 4 4047.424977 1 3 0 0 0 26.8822
12.0 1 5 5328.130088 1 4 0 0 0 20.8176
12.0 1 83 39802.277792 2 0 0 1 1 31.7185
12.0 1 92 40889.649958 2 1 0 1 1 20.2598
12.0 1 107 41959.229058 2 2 0 1 1 10.4352
12.0 1 116 43022.770912 2 3 0 1 1 29.412
13.0 -1 1 142.600477 1 0 0 0 0 1000.0
13.0 -1 2 1464.745292 1 1 0 0 0 1000.0
13.0 -1 3 2773.008236 1 2 0 0 0 42.1214
13.0 -1 4 4067.401781 1 3 0 0 0 36.6503
13.0 -1 5 5347.887164 1 4 0 0 0 28.6189
13.0 -1 83 39821.20995 2 0 0 1 1 27.2297
13.0 -1 92 40908.443936 2 1 0 1 1 30.237
13.0 -1 107 41977.677451 2 2 0 1 1 10.658
13.0 -1 116 43041.270139 2 3 0 1 1 31.3809
13.0 1 88 39821.106796 2 0 0 1 1 29.4854
13.0 1 100 40908.456054 2 1 0 1 1 29.3228
13.0 1 118 41980.731429 2 2 0 1 1 32.4425
13.0 1 129 43041.061764 2 3 0 1 1 28.2843
14.0 -1 88 39841.56546 2 0 0 1 1 29.827
14.0 -1 100 40928.601 2 1 0 1 1 26.8172
14.0 -1 118 42000.695291 2 2 0 1 1 28.5018
14.0 -1 129 43061.000774 2 3 0 1 1 9.7994
14.0 1 1 164.532548 1 0 0 0 0 1000.0
14.0 1 2 1486.521548 1 1 0 0 0 1000.0
14.0 1 3 2794.65 1 2 0 0 0 47.2579
14.0 1 4 4088.864393 1 3 0 0 0 38.2932
14.0 1 5 5369.225084 1 4 0 0 0 18.4054
14.0 1 83 39841.533632 2 0 0 1 1 36.7123
14.0 1 92 40928.615649 2 1 0 1 1 39.4358
14.0 1 107 42000.569473 2 2 0 1 1 28.2843
14.0 1 116 43061.344475 2 3 0 1 1 13.5019
15.0 -1 1 188.029297 1 0 0 0 0 1000.0
15.0 -1 2 1509.851944 1 1 0 0 0 1000.0
15.0 -1 3 2817.802311 1 2 0 0 0 884.6426
15.0 -1 4 4111.888776 1 3 0 0 0 35.7156
15.0 -1 5 5392.084321 1 4 0 0 0 20.0
15.0 -1 83 39863.303369 2 0 0 1 1 40.6319
15.0 -1 92 40950.255599 2 1 0 1 1 41.6358
15.0 -1 107 42018.733742 2 2 0 1 1 20.5058
15.0 -1 116 43082.354398 2 3 0 1 1 12.0523
15.0 1 88 39863.247318 2 0 0 1 1 23.6792
15.0 1 100 40950.263046 2 1 0 1 1 30.6345
15.0 1 118 42022.094321 2 2 0 1 1 29.2294
15.0 1 129 43082.002127 2 3 0 1 1 28.2843
16.0 -1 88 39886.871208 2 0 0 1 1 19.3841
16.0 -1 100 40973.297859 2 1 0 1 1 29.767
16.0 -1 118 42044.943289 2 2 0 1 1 31.8815
16.0 -1 129 43104.774376 2 3 0 1 1 8.2296
16.0 1 1 213.090334 1 0 0 0 0 1000.0
16.0 1 2 1534.735571 1 1 0 0 0 1000.0
16.0 1 3 2842.51318 1 2 0 0 0 884.3297
16.0 1 4 4136.393528 1 3 0 0 0 885.2691
16.0 1 5 5416.409588 1 4 0 0 0 20.3956
16.0 1 83 39886.671312 2 0 0 1 1 8.7186
16.0 1 92 40973.350275 2 1 0 1 1 29.0318
16.0 1 107 42041.567895 2 2 0 1 1 10.0334
16.0 1 116 43104.996331 2 3 0 1 1 10.2067
17.0 -1 1 239.715239 1 0 0 0 0 1000.0
17.0 -1 2 1561.171768 1 1 0 0 0 1000.0
17.0 -1 3 2868.756786 1 2 0 0 0 32.3906
17.0 -1 4 4162.468561 1 3 0 0 0 708.2153
17.0 -1 5 5442.302887 1 4 0 0 0 13.6361
17.0 -1 83 39911.352776 2 0 0 1 1 28.4786
17.0 -1 92 40997.784242 2 1 0 1 1 35.9658
17.0 -1 107 42069.571291 2 2 0 1 1 24.6586
17.0 -1 116 43128.917636 2 3 0 1 1 12.5216
17.0 1 88 39911.34953 2 0 0 1 1 27.3295
17.0 1 100 40997.84283 2 1 0 1 1 27.7205
17.0 1 118 42069.204358 2 2 0 1 1 24.9151
17.0 1 129 43128.704277 2 3 0 1 1 12.1433
18.0 -1 88 39937.543588 2 0 0 1 1 27.2589
18.0 -1 100 41023.672324 2 1 0 1 1 24.5796
18.0 -1 118 42094.818453 2 2 0 1 1 35.7868
18.0 -1 129 43154.054794 2 3 0 1 1 28.2843
18.0 1 1 267.904869 1 0 0 0 0 1000.0
18.0 1 2 1589.160076 1 1 0 0 0 1000.0
18.0 1 3 2896.549513 1 2 0 0 0 884.8774
18.0 1 4 4190.031446 1 3 0 0 0 524.4113
18.0 1 5 5469.631183 1 4 0 0 0 707.4137
18.0 1 83 39937.530141 2 0 0 1 1 35.4673
18.0 1 92 41023.814022 2 1 0 1 1 43.5728
18.0 1 107 42090.997949 2 2 0 1 1 6.9329
18.0 1 116 43154.290034 2 3 0 1 1 26.379
19.0 -1 1 297.654916 1 0 0 0 0 1000.0
19.0 -1 2 1618.701131 1 1 0 0 0 1000.0
19.0 -1 3 2925.864424 1 2 0 0 0 525.5966
19.0 -1 4 4219.147202 1 3 0 0 0 36.137
19.0 -1 5 5498.570983 1 4 0 0 0 16.5116
19.0 -1 83 39965.183857 2 0 0 1 1 31.8469
19.0 -1 92 41051.175962 2 1 0 1 1 42.7354
19.0 -1 107 42117.922785 2 2 0 1 1 5.1233
19.0 -1 116 43181.143422 2 3 0 1 1 17.3574
19.0 1 88 39965.09663 2 0 0 1 1 28.7089
19.0 1 100 41051.052557 2 1 0 1 1 15.6723
19.0 1 118 42121.940039 2 2 0 1 1 28.3399
19.0 1 129 43180.967778 2 3 0 1 1 8.4479
20.0 -1 88 39994.197563 2 0 0 1 1 29.8765
20.0 -1 100 41079.923209 2 1 0 1 1 29.1266
20.0 -1 118 42150.374222 2 2 0 1 1 30.1658
20.0 -1 129 43209.175918 2 3 0 1 1 16.8898
20.0 1 1 328.968823 1 0 0 0 0 1000.0
20.0 1 2 1649.792001 1 1 0 0 0 707.5138
20.0 1 3 2956.759834 1 2 0 0 0 43.493
20.0 1 4 4249.805531 1 3 0 0 0 39.716
20.0 1 5 5528.986932 1 4 0 0 0 20.1841
20.0 1 83 39994.200361 2 0 0 1 1 31.4765
20.0 1 92 41079.912854 2 1 0 1 1 42.4229
20.0 1 107 42146.219409 2 2 0 1 1 5.8716
20.0 1 116 43209.337356 2 3 0 1 1 29.466
21.0 -1 1 361.844307 1 0 0 0 0 708.9182
21.0 -1 2 1682.434593 1 1 0 0 0 707.664
21.0 -1 3 2989.152735 1 2 0 0 0 40.3351
21.0 -1 4 4281.952537 1 3 0 0 0 39.6181
21.0 -1 5 5560.87662 1 4 0 0 0 20.1254
21.0 -1 83 40024.701036 2 0 0 1 1 39.1518
21.0 -1 92 41110.145934 2 1 0 1 1 34.777
21.0 -1 107 42175.892891 2 2 0 1 1 5.991
21.0 -1 116 43239.088777 2 3 0 1 1 14.6792
21.0 1 88 40024.656475 2 0 0 1 1 25.9465
21.0 1 100 41110.151574 2 1 0 1 1 29.0235
21.0 1 118 42180.32212 2 2 0 1 1 30.2775
21.0 1 129 43238.838664 2 3 0 1 1 16.5149
22.0 -1 88 40056.642496 2 0 0 1 1 29.5776
22.0 -1 100 41141.852341 2 1 0 1 1 26.1251
22.0 -1 118 42211.650664 2 2 0 1 1 23.9658
22.0 -1 129 43269.862407 2 3 0 1 1 10.2401
22.0 1 1 396.280915 1 0 0 0 0 708.4662
22.0 1 2 1716.627214 1 1 0 0 0 707.5639
22.0 1 3 3023.0876 1 2 0 0 0 47.3492
22.0 1 4 4315.650109 1 3 0 0 0 34.9611
22.0 1 5 5594.39097 1 4 0 0 0 9.9878
22.0 1 83 40056.650846 2 0 0 1 1 41.5477
22.0 1 92 41141.883452 2 1 0 1 1 45.0335
22.0 1 107 42206.999731 2 2 0 1 1 5.571
22.0 1 116 43270.109429 2 3 0 1 1 17.1926
23.0 -1 1 432.280227 1 0 0 0 0 708.667
23.0 -1 2 1752.369256 1 1 0 0 0 707.4637
23.0 -1 3 3058.577976 1 2 0 0 0 38.9613
23.0 -1 4 4350.901564 1 3 0 0 0 39.1284
23.0 -1 5 5629.322495 1 4 0 0 0 20.0905
23.0 -1 83 40090.060178 2 0 0 1 1 41.4055
23.0 -1 92 41174.965102 2 1 0 1 1 39.8173
23.0 -1 107 42239.499454 2 2 0 1 1 5.5067
23.0 -1 116 43302.447658 2 3 0 1 1 28.9468
23.0 1 88 40090.051491 2 0 0 1 1 24.678
23.0 1 100 41174.964283 2 1 0 1 1 28.6447
23.0 1 118 42244.407327 2 2 0 1 1 31.6243
23.0 1 129 43302.348616 2 3 0 1 1 10.387
24.0 -1 88 40124.936439 2 0 0 1 1 29.4029
24.0 -1 100 41209.529716 2 1 0 1 1 32.5059
24.0 -1 118 42278.54384 2 2 0 1 1 29.029
24.0 -1 129 43336.201341 2 3 0 1 1 14.1742
24.0 1 1 469.835906 1 0 0 0 0 708.7675
24.0 1 2 1789.66226 1 1 0 0 0 707.4637
24.0 1 3 3095.610422 1 2 0 0 0 46.1666
24.0 1 4 4387.655338 1 3 0 0 0 38.0101
24.0 1 5 5665.833298 1 4 0 0 0 20.1621
24.0 1 83 40124.953177 2 0 0 1 1 41.8568
24.0 1 92 41209.493704 2 1 0 1 1 34.3705
24.0 1 107 42273.198015 2 2 0 1 1 4.8999
24.0 1 116 43336.41595 2 3 0 1 1 12.9713
25.0 -1 1 508.955653 1 0 0 0 0 708.7675
25.0 -1 2 1828.499617 1 1 0 0 0 707.4137
25.0 -1 3 3134.157708 1 2 0 0 0 40.9755
25.0 -1 4 4425.916556 1 3 0 0 0 1000.0
25.0 -1 5 5703.810091 1 4 0 0 0 20.0898
25.0 -1 83 40161.235321 2 0 0 1 1 41.5139
25.0 -1 92 41245.495266 2 1 0 1 1 43.3289
25.0 -1 107 42315.063062 2 2 0 1 1 5.9325
25.0 -1 116 43371.594361 2 3 0 1 1 26.8323
25.0 1 88 40161.244007 2 0 0 1 1 30.0726
25.0 1 100 41245.400912 2 1 0 1 1 24.8695
25.0 1 118 42314.074966 2 2 0 1 1 30.3001
25.0 1 129 43371.453662 2 3 0 1 1 10.9654
26.0 -1 88 40198.936494 2 0 0 1 1 26.1131
26.0 -1 100 41282.914779 2 1 0 1 1 25.0228
26.0 -1 118 42351.039386 2 2 0 1 1 31.4064
26.0 -1 129 43408.183851 2 3 0 1 1 8.9088
26.0 1 1 549.628509 1 0 0 0 0 708.5666
26.0 1 2 1868.889542 1 1 0 0 0 707.3136
26.0 1 3 3174.238161 1 2 0 0 0 1000.0
26.0 1 4 4465.729318 1 3 0 0 0 37.6955
26.0 1 5 5743.363375 1 4 0 0 0 20.0621
26.0 1 83 40198.996425 2 0 0 1 1 41.1306
26.0 1 92 41282.840397 2 1 0 1 1 27.1648
26.0 1 107 42344.064064 2 2 0 1 1 4.5299
26.0 1 116 43408.410468 2 3 0 1 1 23.747
27.0 -1 1 591.866554 1 0 0 0 0 708.8177
27.0 -1 2 1910.820515 1 1 0 0 0 707.8644
27.0 -1 3 3215.88356 1 2 0 0 0 40.1411
27.0 -1 4 4507.042027 1 3 0 0 0 29.0889
27.0 -1 5 5784.374154 1 4 0 0 0 20.0666
27.0 -1 83 40238.177539 2 0 0 1 1 38.9285
27.0 -1 92 41321.747279 2 1 0 1 1 41.2303
27.0 -1 107 42389.924838 2 2 0 1 1 6.0745
27.0 -1 116 43446.441528 2 3 0 1 1 25.9904
27.0 1 88 40238.171394 2 0 0 1 1 28.5046
27.0 1 100 41321.703339 2 1 0 1 1 27.7993
27.0 1 118 42389.358422 2 2 0 1 1 33.5431
27.0 1 129 43446.257038 2 3 0 1 1 8.1233
28.0 -1 88 40278.838687 2 0 0 1 1 29.5995
28.0 -1 100 41361.882185 2 1 0 1 1 23.7945
28.0 -1 118 42429.029706 2 2 0 1 1 32.2509
28.0 -1 129 43485.664432 2 3 0 1 1 14.8826
28.0 1 1 635.655033 1 0 0 0 0 708.8679
28.0 1 2 1954.305823 1 1 0 0 0 707.664
28.0 1 3 3259.083041 1 2 0 0 0 44.8827
28.0 1 4 4549.906443 1 3 0 0 0 29.6266
28.0 1 5 5826.869706 1 4 0 0 0 20.0
28.0 1 83 40278.810916 2 0 0 1 1 41.0759
28.0 1 92 41362.05561 2 1 0 1 1 42.848
28.0 1 107 42430.647797 2 2 0 1 1 4.0805
28.0 1 116 43485.832115 2 3 0 1 1 24.8273
29.0 -1 1 681.009482 1 0 0 0 0 708.7675
29.0 -1 2 1999.328288 1 1 0 0 0 500.7261
29.0 -1 3 3303.769533 1 2 0 0 0 42.0036
29.0 -1 4 4594.321608 1 3 0 0 0 36.7527
29.0 -1 5 5870.894387 1 4 0 0 0 20.096
29.0 -1 83 40320.919791 2 0 0 1 1 35.8069
29.0 -1 92 41403.747372 2 1 0 1 1 42.1312
29.0 -1 107 42469.913561 2 2 0 1 1 15.3329
29.0 -1 116 43526.42399 2 3 0 1 1 6.1246
29.0 1 88 40320.880437 2 0 0 1 1 25.7344
29.0 1 100 41403.636964 2 1 0 1 1 24.4082
29.0 1 118 42470.095207 2 2 0 1 1 33.162
29.0 1 129 43526.303911 2 3 0 1 1 28.2843
30.0 -1 88 40364.41912 2 0 0 1 1 23.0086
30.0 -1 100 41446.82567 2 1 0 1 1 27.0465
30.0 -1 118 42512.459541 2 2 0 1 1 28.6723
30.0 -1 129 43568.516923 2 3 0 1 1 26.3726
30.0 1 1 727.95254 1 0 0 0 0 502.2097
30.0 1 2 2045.905628 1 1 0 0 0 500.6508
30.0 1 3 3350.048219 1 2 0 0 0 44.1704
30.0 1 4 4640.230178 1 3 0 0 0 32.3336
30.0 1 5 5916.415971 1 4 0 0 0 18.3907
30.0 1 83 40364.463054 2 0 0 1 1 34.95
30.0 1 92 41446.885567 2 1 0 1 1 42.1477
30.0 1 107 42509.026538 2 2 0 1 1 3.735
30.0 1 116 43569.155153 2 3 0 1 1 28.2843
31.0 -1 1 776.42489 1 0 0 0 0 502.3106
31.0 -1 2 2094.058958 1 1 0 0 0 500.8264
31.0 -1 3 3397.801347 1 2 0 0 0 44.6915
31.0 -1 4 4687.654123 1 3 0 0 0 35.1188
31.0 -1 5 5963.490779 1 4 0 0 0 11.8546
31.0 -1 83 40409.43445 2 0 0 1 1 38.3302
31.0 -1 92 41491.478548 2 1 0 1 1 41.9891
31.0 -1 107 42555.376521 2 2 0 1 1 4.1131
31.0 -1 116 43612.107774 2 3 0 1 1 4.63
31.0 1 88 40409.416715 2 0 0 1 1 26.2059
31.0 1 100 41491.419272 2 1 0 1 1 28.9381
31.0 1 118 42556.160779 2 2 0 1 1 25.8488
31.0 1 129 43610.625153 2 3 0 1 1 12.7066
32.0 -1 88 40455.822589 2 0 0 1 1 25.1616
32.0 -1 100 41537.388655 2 1 0 1 1 30.8484
32.0 -1 118 42601.12869 2 2 0 1 1 31.4435
32.0 -1 129 43659.457774 2 3 0 1 1 14.9568
32.0 1 1 826.446465 1 0 0 0 0 502.1845
32.0 1 2 2143.732672 1 1 0 0 0 500.3252
32.0 1 3 3447.122875 1 2 0 0 0 31.9638
32.0 1 4 4736.625077 1 3 0 0 0 39.6431
32.0 1 5 6012.214683 1 4 0 0 0 456.6419
32.0 1 83 40455.898614 2 0 0 1 1 43.1135
32.0 1 92 41537.463675 2 1 0 1 1 35.7061
32.0 1 107 42600.487067 2 2 0 1 1 4.1815
32.0 1 116 43659.833249 2 3 0 1 1 24.2185
33.0 -1 1 878.049535 1 0 0 0 0 46.161
33.0 -1 2 2194.94061 1 1 0 0 0 1000.0
33.0 -1 3 3498.005887 1 2 0 0 0 41.9154
33.0 -1 4 4787.106763 1 3 0 0 0 456.9966
33.0 -1 5 6062.337272 1 4 0 0 0 20.06
33.0 -1 83 40503.695852 2 0 0 1 1 33.9664
33.0 -1 92 41584.823905 2 1 0 1 1 40.2017
33.0 -1 107 42646.99333 2 2 0 1 1 4.1357
33.0 -1 116 43705.282399 2 3 0 1 1 16.1034
33.0 1 88 40503.722112 2 0 0 1 1 26.8071
33.0 1 100 41584.882109 2 1 0 1 1 26.0094
33.0 1 118 42647.20112 2 2 0 1 1 31.219
33.0 1 129 43704.688249 2 3 0 1 1 19.2688
34.0 -1 88 40552.970817 2 0 0 1 1 26.7771
34.0 -1 100 41633.626682 2 1 0 1 1 27.6251
34.0 -1 118 42694.096542 2 2 0 1 1 30.6528
34.0 -1 129 43751.832399 2 3 0 1 1 10.2612
34.0 1 1 931.13801 1 0 0 0 0 1000.0
34.0 1 2 2247.719759 1 1 0 0 0 1000.0
34.0 1 3 3550.325039 1 2 0 0 0 39.557
34.0 1 4 4839.101238 1 3 0 0 0 35.3501
34.0 1 5 6113.9135 1 4 0 0 0 20.0422
34.0 1 83 40553.005624 2 0 0 1 1 36.1132
34.0 1 92 41633.747202 2 1 0 1 1 38.7729
34.0 1 107 42695.077737 2 2 0 1 1 3.4131
34.0 1 116 43752.953637 2 3 0 1 1 24.4523
35.0 -1 1 985.846773 1 0 0 0 0 1000.0
35.0 -1 2 2301.974685 1 1 0 0 0 884.1733
35.0 -1 3 3604.262588 1 2 0 0 0 47.827
35.0 -1 4 4892.643597 1 3 0 0 0 36.6259
35.0 -1 5 6167.162414 1 4 0 0 0 15.1882
35.0 -1 83 40603.753005 2 0 0 1 1 33.5664
35.0 -1 92 41683.936423 2 1 0 1 1 47.2498
35.0 -1 107 42744.464656 2 2 0 1 1 4.0595
35.0 -1 116 43802.022766 2 3 0 1 1 15.9908
35.0 1 88 40603.732652 2 0 0 1 1 29.573
35.0 1 100 41683.866203 2 1 0 1 1 22.2713
35.0 1 118 42741.708744 2 2 0 1 1 26.6224
35.0 1 129 43805.928637 2 3 0 1 1 4.249
36.0 -1 88 40655.827458 2 0 0 1 1 26.0876
36.0 -1 100 41735.534318 2 1 0 1 1 31.0128
36.0 -1 118 42808.980047 2 2 0 1 1 31.2191
36.0 -1 129 43854.322766 2 3 0 1 1 15.9908
36.0 1 1 1042.04311 1 0 0 0 0 884.9558
36.0 1 2 2357.717432 1 1 0 0 0 25.2384
36.0 1 3 3659.6581 1 2 0 0 0 674.7638
36.0 1 4 4947.610529 1 3 0 0 0 39.2537
36.0 1 5 6221.69214 1 4 0 0 0 589.5879
36.0 1 83 40655.836117 2 0 0 1 1 34.3852
36.0 1 92 41735.635236 2 1 0 1 1 39.9501
36.0 1 107 42795.399345 2 2 0 1 1 3.5103
36.0 1 116 43852.203231 2 3 0 1 1 10.0751
37.0 -1 1 1099.862413 1 0 0 0 0 51.7264
37.0 -1 2 2415.146592 1 1 0 0 0 673.7636
37.0 -1 3 3716.61987 1 2 0 0 0 32.1047
37.0 -1 4 5004.204343 1 3 0 0 0 589.9357
37.0 -1 5 6277.799198 1 4 0 0 0 18.0221
37.0 -1 83 40709.488967 2 0 0 1 1 34.584
37.0 -1 92 41788.685022 2 1 0 1 1 43.9591
37.0 -1 107 42856.749769 2 2 0 1 1 4.3454
37.0 -1 116 43907.151258 2 3 0 1 1 28.2843
37.0 1 88 40709.446372 2 0 0 1 1 29.6523
37.0 1 100 41788.652825 2 1 0 1 1 27.8587
37.0 1 118 42859.752939 2 2 0 1 1 31.8618
37.0 1 129 43907.258231 2 3 0 1 1 18.949
38.0 -1 88 40764.487767 2 0 0 1 1 27.4129
38.0 -1 100 41843.139772 2 1 0 1 1 28.4244
38.0 -1 118 42912.370538 2 2 0 1 1 30.4906
38.0 -1 129 43959.641944 2 3 0 1 1 20.0
38.0 1 1 1159.189885 1 0 0 0 0 43.9814
38.0 1 2 2474.080572 1 1 0 0 0 25.7429
38.0 1 3 3775.081944 1 2 0 0 0 47.3028
38.0 1 4 5062.21527 1 3 0 0 0 33.0166
38.0 1 5 6335.440538 1 4 0 0 0 20.0
38.0 1 83 40764.544796 2 0 0 1 1 37.2853
38.0 1 92 41843.175412 2 1 0 1 1 38.7493
38.0 1 107 42901.150026 2 2 0 1 1 3.5801
38.0 1 116 43959.445875 2 3 0 1 1 15.9264
39.0 -1 1 1220.047629 1 0 0 0 0 45.7084
39.0 -1 2 2534.428911 1 1 0 0 0 21.4185
39.0 -1 3 3835.142838 1 2 0 0 0 38.5792
39.0 -1 4 5121.761159 1 3 0 0 0 525.0446
39.0 -1 5 6394.53175 1 4 0 0 0 20.034
39.0 -1 83 40820.976893 2 0 0 1 1 42.8668
39.0 -1 92 41898.971014 2 1 0 1 1 23.4531
39.0 -1 107 42956.023924 2 2 0 1 1 3.2282
39.0 -1 116 44014.022244 2 3 0 1 1 7.5719
39.0 1 88 40820.981513 2 0 0 1 1 30.2255
39.0 1 100 41899.057678 2 1 0 1 1 27.2224
39.0 1 118 42966.87468 2 2 0 1 1 30.6491
39.0 1 129 44014.350875 2 3 0 1 1 11.4236
40.0 -1 88 40878.788881 2 0 0 1 1 27.2692
40.0 -1 100 41956.327348 2 1 0 1 1 30.9518
40.0 -1 118 43023.095184 2 2 0 1 1 32.3399
40.0 -1 129 44070.432244 2 3 0 1 1 16.2982
40.0 1 1 1282.402333 1 0 0 0 0 49.6229
40.0 1 2 2596.393568 1 1 0 0 0 21.5426
40.0 1 3 3896.60092 1 2 0 0 0 525.5689
40.0 1 4 5182.800843 1 3 0 0 0 31.8215
40.0 1 5 6455.122394 1 4 0 0 0 20.0314
40.0 1 83 40878.835938 2 0 0 1 1 31.3135
40.0 1 92 41956.337562 2 1 0 1 1 36.7957
40.0 1 107 43012.083994 2 2 0 1 1 3.5524
40.0 1 116 44070.104463 2 3 0 1 1 23.4367
41.0 -1 1 1346.402538 1 0 0 0 0 42.4304
41.0 -1 2 2659.889967 1 1 0 0 0 23.7834
41.0 -1 3 3959.658959 1 2 0 0 0 42.0736
41.0 -1 4 5245.447656 1 3 0 0 0 36.1021
41.0 -1 5 6516.343994 1 4 0 0 0 1.1737
41.0 -1 83 40938.075628 2 0 0 1 1 39.3164
41.0 -1 92 42015.024897 2 1 0 1 1 42.1957
41.0 -1 107 43069.283287 2 2 0 1 1 3.6978
41.0 -1 116 44127.80035 2 3 0 1 1 12.9139
41.0 1 88 40938.106118 2 0 0 1 1 27.1595
41.0 1 100 42015.130543 2 1 0 1 1 27.799
41.0 1 118 43080.905351 2 2 0 1 1 21.4129
41.0 1 129 44128.024463 2 3 0 1 1 14.0939
42.0 -1 88 40998.869842 2 0 0 1 1 25.6631
42.0 -1 100 42075.197696 2 1 0 1 1 27.6875
42.0 -1 118 43140.213275 2 2 0 1 1 30.6238
42.0 -1 129 44186.59535 2 3 0 1 1 9.7862
42.0 1 1 1411.920682 1 0 0 0 0 46.5422
42.0 1 2 2724.957692 1 1 0 0 0 26.7748
42.0 1 3 4024.233009 1 2 0 0 0 34.9023
42.0 1 4 5309.528124 1 3 0 0 0 35.7103
42.0 1 5 6580.960341 1 4 0 0 0 20.0331
42.0 1 83 40998.920241 2 0 0 1 1 35.3938
42.0 1 92 42075.102315 2 1 0 1 1 43.5853
42.0 1 107 43141.967232 2 2 0 1 1 20.0541
42.0 1 116 44186.394769 2 3 0 1 1 28.2843
43.0 -1 1 1478.985008 1 0 0 0 0 50.0887
43.0 -1 2 2791.561959 1 1 0 0 0 27.7584
43.0 -1 3 4090.36758 1 2 0 0 0 39.9476
43.0 -1 4 5375.157231 1 3 0 0 0 1000.0
43.0 -1 5 6646.543607 1 4 0 0 0 2.4044
43.0 -1 83 41061.049861 2 0 0 1 1 35.6388
43.0 -1 92 42136.493114 2 1 0 1 1 42.8396
43.0 -1 107 43185.087439 2 2 0 1 1 28.2843
43.0 -1 116 44247.534971 2 3 0 1 1 20.304
43.0 1 88 41061.052243 2 0 0 1 1 23.9204
43.0 1 100 42136.793064 2 1 0 1 1 26.7081
43.0 1 118 43200.883607 2 2 0 1 1 16.3369
43.0 1 129 44247.744769 2 3 0 1 1 10.5318
44.0 -1 88 41124.602385 2 0 0 1 1 29.4593
44.0 -1 100 42199.706968 2 1 0 1 1 23.7818
44.0 -1 118 43263.123757 2 2 0 1 1 31.7943
44.0 -1 129 44309.489971 2 3 0 1 1 14.9412
44.0 1 1 1547.543922 1 0 0 0 0 50.6409
44.0 1 2 2859.629011 1 1 0 0 0 22.8991
44.0 1 3 4157.940931 1 2 0 0 0 1000.0
44.0 1 4 5442.27428 1 3 0 0 0 38.5109
44.0 1 5 6712.620598 1 4 0 0 0 28.2843
44.0 1 83 41124.712132 2 0 0 1 1 37.1064
44.0 1 92 42199.152944 2 1 0 1 1 37.303
44.0 1 107 43259.680549 2 2 0 1 1 2.9888
44.0 1 116 44309.350289 2 3 0 1 1 16.5158
45.0 -1 1 1617.731888 1 0 0 0 0 42.966
45.0 -1 2 2929.307868 1 1 0 0 0 22.6437
45.0 -1 3 4227.14271 1 2 0 0 0 40.7475
45.0 -1 4 5510.907377 1 3 0 0 0 31.3534
45.0 -1 5 6780.850551 1 4 0 0 0 20.0419
45.0 -1 83 41189.715253 2 0 0 1 1 36.7301
45.0 -1 92 42262.99857 2 1 0 1 1 43.6401
45.0 -1 107 43322.215633 2 2 0 1 1 4.0986
45.0 -1 116 44372.56176 2 3 0 1 1 20.0
45.0 1 88 41189.626575 2 0 0 1 1 29.4953
45.0 1 100 42264.094 2 1 0 1 1 24.6721
45.0 1 118 43326.802608 2 2 0 1 1 31.5146
45.0 1 129 44372.755289 2 3 0 1 1 15.6046
46.0 -1 88 41256.091994 2 0 0 1 1 29.0411
46.0 -1 100 42329.815279 2 1 0 1 1 26.2081
46.0 -1 118 43391.820889 2 2 0 1 1 30.7312
46.0 -1 129 44437.333784 2 3 0 1 1 15.3371
46.0 1 1 1689.386372 1 0 0 0 0 47.0181
46.0 1 2 3000.505809 1 1 0 0 0 20.0585
46.0 1 3 4297.77176 1 2 0 0 0 44.7377
46.0 1 4 5581.057902 1 3 0 0 0 31.6046
46.0 1 5 6850.478311 1 4 0 0 0 18.5372
46.0 1 83 41256.166084 2 0 0 1 1 31.8413
46.0 1 92 42327.585378 2 1 0 1 1 30.9737
46.0 1 107 43385.680901 2 2 0 1 1 8.7797
46.0 1 116 44437.293235 2 3 0 1 1 20.0
47.0 -1 1 1762.638159 1 0 0 0 0 42.7292
47.0 -1 2 3073.253643 1 1 0 0 0 30.0552
47.0 -1 3 4369.993235 1 2 0 0 0 42.7632
47.0 -1 4 5652.774151 1 3 0 0 0 32.0291
47.0 -1 5 6923.113643 1 4 0 0 0 1.3104
47.0 -1 83 41323.987302 2 0 0 1 1 41.6602
47.0 -1 92 42403.45692 2 1 0 1 1 29.0591
47.0 -1 107 43451.741878 2 2 0 1 1 8.8721
47.0 -1 116 44502.954694 2 3 0 1 1 20.0
47.0 1 88 41324.064947 2 0 0 1 1 27.8578
47.0 1 100 42396.966702 2 1 0 1 1 25.5322
47.0 1 117 43458.302494 2 2 0 1 1 27.6935
47.0 1 129 44503.363439 2 3 0 1 1 17.8117
48.0 -1 88 41393.282709 2 0 0 1 1 29.3041
48.0 -1 100 42465.409903 2 1 0 1 1 28.5598
48.0 -1 117 43526.096894 2 2 0 1 1 21.0221
48.0 -1 129 44570.79379 2 3 0 1 1 28.2843
48.0 1 1 1837.36087 1 0 0 0 0 49.3097
48.0 1 2 3147.362885 1 1 0 0 0 24.4191
48.0 1 3 4443.614694 1 2 0 0 0 48.0045
48.0 1 4 5725.907084 1 3 0 0 0 23.7421
48.0 1 5 6995.512885 1 4 0 0 0 1.3986
48.0 1 83 41393.306605 2 0 0 1 1 44.3449
48.0 1 92 42469.405037 2 1 0 1 1 23.3442
48.0 1 107 43532.763643 2 2 0 1 1 1.8531
48.0 1 116 44570.649784 2 3 0 1 1 20.0
49.0 -1 1 1913.654829 1 0 0 0 0 44.249
49.0 -1 2 3223.17388 1 1 0 0 0 17.7986
49.0 -1 3 4518.839784 1 2 0 0 0 44.5983
49.0 -1 4 5800.478029 1 3 0 0 0 17.035
49.0 -1 5 7070.07388 1 4 0 0 0 1.0943
49.0 -1 83 41463.977955 2 0 0 1 1 36.2495
49.0 -1 92 42538.550337 2 1 0 1 1 28.2097
49.0 -1 106 43601.692885 2 2 0 1 1 1.9779
49.0 -1 116 44639.326659 2 3 0 1 1 20.0
49.0 1 88 41463.95766 2 0 0 1 1 29.7745
49.0 1 100 42535.182586 2 1 0 1 1 26.7332
49.0 1 117 43594.984355 2 2 0 1 1 11.5104
49.0 1 129 44639.556832 2 3 0 1 1 17.5444
50.0 -1 88 41535.997274 2 0 0 1 1 26.3529
50.0 -1 100 42606.300161 2 1 0 1 1 26.0096
50.0 -1 117 43665.086568 2 2 0 1 1 12.2212
50.0 -1 129 44709.645837 2 3 0 1 1 18.9493
50.0 1 1 1991.47812 1 0 0 0 0 42.633
50.0 1 2 3300.405015 1 1 0 0 0 20.2863
50.0 1 3 4595.496659 1 2 0 0 0 31.414
50.0 1 4 5876.735194 1 3 0 0 0 21.0619
50.0 1 83 41536.038413 2 0 0 1 1 33.1579
50.0 1 92 42609.538801 2 1 0 1 1 28.7197
50.0 1 106 43672.68388 2 2 0 1 1 1.5476
51.0 -1 1 2070.794963 1 0 0 0 0 44.8702
51.0 -1 2 3379.23982 1 1 0 0 0 23.5728
51.0 -1 3 4673.68404 1 2 0 0 0 21.5764
51.0 -1 4 5954.346066 1 3 0 0 0 25.4603
51.0 -1 83 41609.624683 2 0 0 1 1 10.418
51.0 -1 92 42682.244918 2 1 0 1 1 17.0421
51.0 -1 106 43745.121568 2 2 0 1 1 4.1507
51.0 1 88 41609.444807 2 0 0 1 1 14.9589
51.0 1 100 42678.562032 2 1 0 1 1 31.1231
51.0 1 117 43735.897392 2 2 0 1 1 28.2843
51.0 1 129 44781.24693 2 3 0 1 1 11.857
52.0 -1 88 41684.403169 2 0 0 1 1 13.199
52.0 -1 100 42751.95658 2 1 0 1 1 26.0111
52.0 -1 117 43808.791519 2 2 0 1 1 5.5072
52.0 -1 129 44854.207302 2 3 0 1 1 8.8648
52.0 1 1 2151.845768 1 0 0 0 0 36.031
52.0 1 2 3459.517271 1 1 0 0 0 1000.0
52.0 1 3 4753.467334 1 2 0 0 0 21.5301
52.0 1 4 6033.556153 1 3 0 0 0 20.4578
52.0 1 83 41684.495147 2 0 0 1 1 22.0016
52.0 1 92 42756.149676 2 1 0 1 1 36.3643
52.0 1 106 43818.432392 2 2 0 1 1 4.8907
53.0 -1 1 2234.106271 1 0 0 0 0 1000.0
53.0 -1 2 3541.218065 1 1 0 0 0 12.8417
53.0 -1 3 4834.700056 1 2 0 0 0 34.2631
53.0 -1 4 6114.157778 1 3 0 0 0 31.9022
53.0 -1 83 41760.966739 2 0 0 1 1 26.9117
53.0 -1 92 42831.80835 2 1 0 1 1 26.8715
53.0 -1 106 43893.455768 2 2 0 1 1 20.0
53.0 1 88 41760.799019 2 0 0 1 1 25.3214
53.0 1 100 42824.150692 2 1 0 1 1 25.5713
53.0 1 129 44928.374061 2 3 0 1 1 14.8223
54.0 -1 88 41838.662512 2 0 0 1 1 28.1107
54.0 -1 100 42915.52581 2 1 0 1 1 20.0
54.0 -1 117 43966.224694 2 2 0 1 1 13.0855
54.0 -1 129 45004.213803 2 3 0 1 1 13.2276
54.0 1 1 2318.15581 1 0 0 0 0 43.9057
54.0 1 2 3624.773578 1 1 0 0 0 14.7211
54.0 1 3 4917.524029 1 2 0 0 0 31.4327
54.0 1 83 41838.61742 2 0 0 1 1 32.0689
54.0 1 92 42908.605674 2 1 0 1 1 35.9646
55.0 -1 1 2403.523209 1 0 0 0 0 38.0461
55.0 -1 2 3709.552637 1 1 0 0 0 13.1398
55.0 -1 3 5001.680561 1 2 0 0 0 18.6978
55.0 -1 4 6279.959936 1 3 0 0 0 22.7083
55.0 -1 83 41917.882635 2 0 0 1 1 34.8881
55.0 -1 92 42986.952215 2 1 0 1 1 26.536
55.0 1 88 41917.714869 2 0 0 1 1 13.7866
55.0 1 100 42991.920491 2 1 0 1 1 25.5751
55.0 1 117 44043.277923 2 2 0 1 1 13.6099
55.0 1 129 45081.116599 2 3 0 1 1 7.8988
56.0 -1 88 41998.337108 2 0 0 1 1 28.5571
56.0 -1 100 43069.90709 2 1 0 1 1 28.3538
56.0 -1 117 44121.58171 2 2 0 1 1 5.9011
56.0 -1 129 45159.840656 2 3 0 1 1 11.6112
56.0 1 1 2490.618234 1 0 0 0 0 48.4116
56.0 1 2 3795.775187 1 1 0 0 0 10.6296
56.0 1 3 5087.446124 1 2 0 0 0 27.7067
56.0 1 4 6365.131243 1 3 0 0 0 25.4434
56.0 1 83 41998.23272 2 0 0 1 1 29.4321
56.0 1 92 43066.520748 2 1 0 1 1 25.5571
57.0 -1 1 2579.075257 1 0 0 0 0 45.1741
57.0 -1 2 3883.662412 1 1 0 0 0 11.9696
57.0 -1 3 5174.64626 1 2 0 0 0 24.6449
57.0 -1 4 6451.614934 1 3 0 0 0 29.5512
57.0 -1 83 42080.240427 2 0 0 1 1 28.4954
57.0 -1 92 43147.868443 2 1 0 1 1 26.309
57.0 1 88 42080.212236 2 0 0 1 1 29.6291
57.0 1 100 43150.044598 2 1 0 1 1 18.6519
57.0 1 117 44203.055257 2 2 0 1 1 20.0
57.0 1 129 45239.239336 2 3 0 1 1 13.4452
58.0 -1 88 42163.732075 2 0 0 1 1 29.6479
58.0 -1 100 43232.135016 2 1 0 1 1 27.9179
58.0 -1 117 44284.572617 2 2 0 1 1 20.0
58.0 -1 129 45320.556447 2 3 0 1 1 8.1182
58.0 1 1 2669.272617 1 0 0 0 0 44.957
58.0 1 2 3973.263257 1 1 0 0 0 9.9837
58.0 1 3 5263.569637 1 2 0 0 0 24.8326
58.0 1 4 6539.951025 1 3 0 0 0 20.1917
58.0 1 83 42163.353327 2 0 0 1 1 25.7096
58.0 1 92 43229.476359 2 1 0 1 1 28.2843
59.0 -1 1 2760.648327 1 0 0 0 0 38.4118
59.0 -1 2 4063.930953 1 1 0 0 0 10.1062
59.0 -1 3 5353.577864 1 2 0 0 0 18.1417
59.0 -1 4 6629.317784 1 3 0 0 0 23.3912
59.0 -1 83 42247.862818 2 0 0 1 1 23.6485
59.0 -1 92 43313.329237 2 1 0 1 1 18.5618
59.0 1 88 42248.266703 2 0 0 1 1 26.3471
59.0 1 100 43315.412034 2 1 0 1 1 22.9873
59.0 1 117 44367.478327 2 2 0 1 1 20.0
59.0 1 129 45402.879408 2 3 0 1 1 9.5005
60.0 -1 88 42334.557183 2 0 0 1 1 20.9078
60.0 -1 100 43402.636847 2 1 0 1 1 12.0771
60.0 -1 129 45486.952351 2 3 0 1 1 7.1013
60.0 1 1 2853.877139 1 0 0 0 0 23.2982
60.0 1 2 4156.538457 1 1 0 0 0 7.3343
60.0 1 3 5445.706245 1 2 0 0 0 9.9067
60.0 1 4 6720.817449 1 3 0 0 0 15.6588
60.0 1 83 42333.168327 2 0 0 1 1 5.5529
60.0 1 92 43396.917784 2 1 0 1 1 12.3301
end
