# Supplementary material for: Rovibronic spectroscopy of PN from first principles
Source: Phys Chem Chem Phys. 2021 Sep 20;23(38):22057–66. doi: 10.1039/d1cp02537f (PMC8494269; doi:10.1039/d1cp02537f)
Supplement: CP-023-D1CP02537F-s002 [file CP-023-D1CP02537F-s002.bz2]

Archive with 1 entries (1 files):
- CP-023-D1CP02537F-s002
