# Supplementary material for: Rovibronic spectroscopy of PN from first principles
Source: Phys Chem Chem Phys. 2021 Sep 20;23(38):22057–66. doi: 10.1039/d1cp02537f (PMC8494269; doi:10.1039/d1cp02537f)
Supplement: CP-023-D1CP02537F-s002 [file CP-023-D1CP02537F-s002.bz2 › CP-023-D1CP02537F-s002]

           1     0.000000      6       0   Inf            0.000000   +   e X1Sigma+   0   0   0   0 
           2  1323.144202      6       0   1.2256E+00     0.000000   +   e X1Sigma+   1   0   0   0 
           3  2632.429782      6       0   6.2086E-01     0.000000   +   e X1Sigma+   2   0   0   0 
           4  3927.836079      6       0   4.1924E-01     0.000000   +   e X1Sigma+   3   0   0   0 
           5  5209.330805      6       0   3.1849E-01     0.000000   +   e X1Sigma+   4   0   0   0 
           6  6476.874463      6       0   2.5808E-01     0.000000   +   e X1Sigma+   5   0   0   0 
           7  7730.420810      6       0   2.1784E-01     0.000000   +   e X1Sigma+   6   0   0   0 
           8  8969.917098      6       0   1.8914E-01     0.000000   +   e X1Sigma+   7   0   0   0 
           9 10195.304293      6       0   1.6764E-01     0.000000   +   e X1Sigma+   8   0   0   0 
          10 11406.517250      6       0   1.5093E-01     0.000000   +   e X1Sigma+   9   0   0   0 
          11 12603.484501      6       0   1.3758E-01     0.000000   +   e X1Sigma+  10   0   0   0 
          12 13786.127775      6       0   1.2667E-01     0.000000   +   e X1Sigma+  11   0   0   0 
          13 14954.362136      6       0   1.1760E-01     0.000000   +   e X1Sigma+  12   0   0   0 
          14 16108.096550      6       0   1.0994E-01     0.000000   +   e X1Sigma+  13   0   0   0 
          15 17247.232909      6       0   1.0339E-01     0.000000   +   e X1Sigma+  14   0   0   0 
          16 18371.666096      6       0   9.7729E-02     0.000000   +   e X1Sigma+  15   0   0   0 
          17 19481.284492      6       0   9.2787E-02     0.000000   +   e X1Sigma+  16   0   0   0 
          18 20575.969510      6       0   8.8436E-02     0.000000   +   e X1Sigma+  17   0   0   0 
          19 21655.595794      6       0   8.4587E-02     0.000000   +   e X1Sigma+  18   0   0   0 
          20 22720.030490      6       0   8.1151E-02     0.000000   +   e X1Sigma+  19   0   0   0 
          21 23769.134023      6       0   7.8070E-02     0.000000   +   e X1Sigma+  20   0   0   0 
          22 24802.759955      6       0   7.5295E-02     0.000000   +   e X1Sigma+  21   0   0   0 
          23 25820.755356      6       0   7.2789E-02     0.000000   +   e X1Sigma+  22   0   0   0 
          24 26822.961592      6       0   7.0512E-02     0.000000   +   e X1Sigma+  23   0   0   0 
          25 27809.213601      6       0   6.8439E-02     0.000000   +   e X1Sigma+  24   0   0   0 
          26 28779.336512      6       0   6.6545E-02     0.000000   +   e X1Sigma+  25   0   0   0 
          27 29733.140573      6       0   6.4816E-02     0.000000   +   e X1Sigma+  26   0   0   0 
          28 30670.421260      6       0   6.3239E-02     0.000000   +   e X1Sigma+  27   0   0   0 
          29 31590.970716      6       0   6.1800E-02     0.000000   +   e X1Sigma+  28   0   0   0 
          30 32494.590080      6       0   6.0488E-02     0.000000   +   e X1Sigma+  29   0   0   0 
          31 33381.081127      6       0   5.9292E-02     0.000000   +   e X1Sigma+  30   0   0   0 
          32 34250.220469      6       0   5.8201E-02     0.000000   +   e X1Sigma+  31   0   0   0 
          33 34936.754933      6       0   1.8768E-05     0.000000   +   e     b3Pi   0   1  -1   0 
          34 35101.757819      6       0   5.7223E-02     0.000000   +   e X1Sigma+  32   0   0   0 
          35 35935.449341      6       0   5.6350E-02     0.000000   +   e X1Sigma+  33   0   0   0 
          36 36003.778647      6       0   1.5384E-05     0.000000   +   e     b3Pi   1   1  -1   0 
          37 36751.065302      6       0   5.5579E-02     0.000000   +   e X1Sigma+  34   0   0   0 
          38 37058.611297      6       0   1.3074E-05     0.000000   +   e     b3Pi   2   1  -1   0 
          39 37548.349431      6       0   5.4910E-02     0.000000   +   e X1Sigma+  35   0   0   0 
          40 38101.606419      6       0   1.1434E-05     0.000000   +   e     b3Pi   3   1  -1   0 
          41 38327.013147      6       0   5.4345E-02     0.000000   +   e X1Sigma+  36   0   0   0 
          42 39086.783525      6       0   5.3894E-02     0.000000   +   e X1Sigma+  37   0   0   0 
          43 39132.257712      6       0   1.0229E-05     0.000000   +   e     b3Pi   4   1  -1   0 
          44 39185.734185      6       0   1.2774E-04     0.000000   +   e e3Sigma-   0   0   0   0 
          45 39827.395369      6       0   5.3552E-02     0.000000   +   e X1Sigma+  38   0   0   0 
          46 40141.353183      6       0   4.5389E-05     0.000000   +   e e3Sigma-   1   0   0   0 
          47 40152.045557      6       0   1.0371E-05     0.000000   +   e     b3Pi   5   1  -1   0 
          48 40548.539374      6       0   5.3327E-02     0.000000   +   e X1Sigma+  39   0   0   0 
          49 41089.650444      6       0   7.2220E-05     0.000000   +   e e3Sigma-   2   0   0   0 
          50 41157.083962      6       0   8.5602E-06     0.000000   +   e     b3Pi   6   1  -1   0 
          51 41249.893752      6       0   5.3235E-02     0.000000   +   e X1Sigma+  40   0   0   0 
          52 41931.164781      6       0   5.3281E-02     0.000000   +   e X1Sigma+  41   0   0   0 
          53 42026.339194      6       0   6.1547E-05     0.000000   +   e e3Sigma-   3   0   0   0 
          54 42150.152519      6       0   7.9428E-06     0.000000   +   e     b3Pi   7   1  -1   0 
          55 42592.027519      6       0   5.3472E-02     0.000000   +   e X1Sigma+  42   0   0   0 
          56 42952.288212      6       0   5.3327E-05     0.000000   +   e e3Sigma-   4   0   0   0 
          57 43130.797692      6       0   7.4490E-06     0.000000   +   e     b3Pi   8   1  -1   0 
          58 43232.117809      6       0   5.3832E-02     0.000000   +   e X1Sigma+  43   0   0   0 
          59 43851.102061      6       0   5.4373E-02     0.000000   +   e X1Sigma+  44   0   0   0 
          60 43867.570335      6       0   4.7216E-05     0.000000   +   e e3Sigma-   5   0   0   0 
          61 44098.617709      6       0   7.0425E-06     0.000000   +   e     b3Pi   9   1  -1   0 
          62 44448.635142      6       0   5.5103E-02     0.000000   +   e X1Sigma+  45   0   0   0 
          63 44771.940152      6       0   4.2538E-05     0.000000   +   e e3Sigma-   6   0   0   0 
          64 45024.314040      6       0   5.6035E-02     0.000000   +   e X1Sigma+  46   0   0   0 
          65 45053.426217      6       0   6.7044E-06     0.000000   +   e     b3Pi  10   1  -1   0 
          66 45577.760325      6       0   5.7235E-02     0.000000   +   e X1Sigma+  47   0   0   0 
          67 45665.384615      6       0   3.8843E-05     0.000000   +   e e3Sigma-   7   0   0   0 
          68 45995.245114      6       0   6.4242E-06     0.000000   +   e     b3Pi  11   1  -1   0 
          69 46108.605861      6       0   5.8670E-02     0.000000   +   e X1Sigma+  48   0   0   0 
          70 46548.087438      6       0   3.5814E-05     0.000000   +   e e3Sigma-   8   0   0   0 
          71 46616.402062      6       0   6.0393E-02     0.000000   +   e X1Sigma+  49   0   0   0 
          72 46924.533216      6       0   6.1934E-06     0.000000   +   e     b3Pi  12   1  -1   0 
          73 47100.729158      6       0   6.2449E-02     0.000000   +   e X1Sigma+  50   0   0   0 
          74 47419.666236      6       0   3.3379E-05     0.000000   +   e e3Sigma-   9   0   0   0 
          75 47561.189053      6       0   6.4857E-02     0.000000   +   e X1Sigma+  51   0   0   0 
          76 47840.421096      6       0   5.9945E-06     0.000000   +   e     b3Pi  13   1  -1   0 
          77 47997.268490      6       0   6.7695E-02     0.000000   +   e X1Sigma+  52   0   0   0 
          78 48279.950875      6       0   3.1321E-05     0.000000   +   e e3Sigma-  10   0   0   0 
          79 48408.537279      6       0   7.1054E-02     0.000000   +   e X1Sigma+  53   0   0   0 
          80 48742.766362      6       0   5.8274E-06     0.000000   +   e     b3Pi  14   1  -1   0 
          81 48794.519197      6       0   7.4996E-02     0.000000   +   e X1Sigma+  54   0   0   0 
          82 49129.320496      6       0   2.9600E-05     0.000000   +   e e3Sigma-  11   0   0   0 
          83 49154.682781      6       0   7.9715E-02     0.000000   +   e X1Sigma+  55   0   0   0 
          84 49488.562359      6       0   8.5396E-02     0.000000   +   e X1Sigma+  56   0   0   0 
          85 49631.619645      6       0   5.6858E-06     0.000000   +   e     b3Pi  15   1  -1   0 
          86 49795.611299      6       0   9.2309E-02     0.000000   +   e X1Sigma+  57   0   0   0 
          87 49967.795610      6       0   2.8076E-05     0.000000   +   e e3Sigma-  12   0   0   0 
          88 50075.304077      6       0   1.0092E-01     0.000000   +   e X1Sigma+  58   0   0   0 
          89 50327.104166      6       0   1.1186E-01     0.000000   +   e X1Sigma+  59   0   0   0 
          90 50507.186963      6       0   5.5738E-06     0.000000   +   e     b3Pi  16   1  -1   0 
          91 50550.448711      6       0   1.2617E-01     0.000000   +   e X1Sigma+  60   0   0   0 
          92 50744.786484      6       0   1.4566E-01     0.000000   +   e X1Sigma+  61   0   0   0 
          93 50795.803359      6       0   2.6786E-05     0.000000   +   e e3Sigma-  13   0   0   0 
          94 50909.557812      6       0   1.7354E-01     0.000000   +   e X1Sigma+  62   0   0   0 
          95 51044.204023      6       0   2.1651E-01     0.000000   +   e X1Sigma+  63   0   0   0 
          96 51148.177162      6       0   2.9098E-01     0.000000   +   e X1Sigma+  64   0   0   0 
          97 51220.918736      6       0   4.5059E-01     0.000000   +   e X1Sigma+  65   0   0   0 
          98 51263.448002      6       0   8.1270E-01     0.000000   +   e X1Sigma+  66   0   0   0 
          99 51295.631726      6       0   6.9481E-01     0.000000   +   e X1Sigma+  67   0   0   0 
         100 51337.964321      6       0   5.3924E-01     0.000000   +   e X1Sigma+  68   0   0   0 
         101 51369.956089      6       0   5.4870E-06     0.000000   +   e     b3Pi  17   1  -1   0 
         102 51389.622381      6       0   4.5667E-01     0.000000   +   e X1Sigma+  69   0   0   0 
         103 51449.116942      6       0   4.0249E-01     0.000000   +   e X1Sigma+  70   0   0   0 
         104 51515.582181      6       0   3.6309E-01     0.000000   +   e X1Sigma+  71   0   0   0 
         105 51588.430798      6       0   3.3243E-01     0.000000   +   e X1Sigma+  72   0   0   0 
         106 51612.806517      6       0   2.5675E-05     0.000000   +   e e3Sigma-  14   0   0   0 
         107 51667.226381      6       0   3.0835E-01     0.000000   +   e X1Sigma+  73   0   0   0 
         108 51751.635305      6       0   2.8405E-01     0.000000   +   e X1Sigma+  74   0   0   0 
         109 52219.818542      6       0   5.4228E-06     0.000000   +   e     b3Pi  18   1  -1   0 
         110 52418.544244      6       0   2.4702E-05     0.000000   +   e e3Sigma-  15   0   0   0 
         111 53056.093913      6       0   5.3788E-06     0.000000   +   e     b3Pi  19   1  -1   0 
         112 53213.175969      6       0   2.3843E-05     0.000000   +   e e3Sigma-  16   0   0   0 
         113 53878.786022      6       0   5.3535E-06     0.000000   +   e     b3Pi  20   1  -1   0 
         114 53996.581847      6       0   2.3086E-05     0.000000   +   e e3Sigma-  17   0   0   0 
         115 54687.993012      6       0   5.3460E-06     0.000000   +   e     b3Pi  21   1  -1   0 
         116 54768.642317      6       0   2.2431E-05     0.000000   +   e e3Sigma-  18   0   0   0 
         117 55483.473323      6       0   5.3560E-06     0.000000   +   e     b3Pi  22   1  -1   0 
         118 55529.448325      6       0   2.1818E-05     0.000000   +   e e3Sigma-  19   0   0   0 
         119 56264.934605      6       0   5.4300E-06     0.000000   +   e     b3Pi  23   1  -1   0 
         120 56278.888752      6       0   2.0578E-05     0.000000   +   e e3Sigma-  20   0   0   0 
         121 56474.446264      6       0   5.8704E-08     0.000000   +   e E1Sigma+   0   0   0   0 
         122 57016.265286      6       0   2.0267E-05     0.000000   +   e e3Sigma-  21   0   0   0 
         123 57032.702157      6       0   5.4674E-06     0.000000   +   e     b3Pi  24   1  -1   0 
         124 57172.701031      6       0   5.2427E-08     0.000000   +   e E1Sigma+   1   0   0   0 
         125 57742.218801      6       0   2.0456E-05     0.000000   +   e e3Sigma-  22   0   0   0 
         126 57785.667544      6       0   5.4930E-06     0.000000   +   e     b3Pi  25   1  -1   0 
         127 57851.836226      6       0   4.8713E-08     0.000000   +   e E1Sigma+   2   0   0   0 
         128 58455.784283      6       0   2.0199E-05     0.000000   +   e e3Sigma-  23   0   0   0 
         129 58498.646422      6       0   4.4246E-08     0.000000   +   e E1Sigma+   3   0   0   0 
         130 58524.062767      6       0   5.5738E-06     0.000000   +   e     b3Pi  26   1  -1   0 
         131 59147.694743      6       0   3.9875E-08     0.000000   +   e E1Sigma+   4   0   0   0 
         132 59156.974520      6       0   1.9941E-05     0.000000   +   e e3Sigma-  24   0   0   0 
         133 59246.970186      6       0   5.6884E-06     0.000000   +   e     b3Pi  27   1  -1   0 
         134 59774.309674      6       0   3.7444E-08     0.000000   +   e E1Sigma+   5   0   0   0 
         135 59845.804172      6       0   1.9725E-05     0.000000   +   e e3Sigma-  25   0   0   0 
         136 59953.315511      6       0   5.8182E-06     0.000000   +   e     b3Pi  28   1  -1   0 
         137 60391.092461      6       0   3.4032E-08     0.000000   +   e E1Sigma+   6   0   0   0 
         138 60520.754811      6       0   1.9616E-05     0.000000   +   e e3Sigma-  26   0   0   0 
         139 60642.074442      6       0   5.9769E-06     0.000000   +   e     b3Pi  29   1  -1   0 
         140 61027.055772      6       0   3.0884E-08     0.000000   +   e E1Sigma+   7   0   0   0 
         141 61178.393982      6       0   1.9661E-05     0.000000   +   e e3Sigma-  27   0   0   0 
         142 61312.275428      6       0   6.1965E-06     0.000000   +   e     b3Pi  30   1  -1   0 
         143 61689.531787      6       0   2.8670E-08     0.000000   +   e E1Sigma+   8   0   0   0 
         144 61817.479042      6       0   1.9687E-05     0.000000   +   e e3Sigma-  28   0   0   0 
         145 61962.567291      6       0   6.4900E-06     0.000000   +   e     b3Pi  31   1  -1   0 
         146 62368.498308      6       0   2.7888E-08     0.000000   +   e E1Sigma+   9   0   0   0 
         147 62444.427749      6       0   1.9442E-05     0.000000   +   e e3Sigma-  29   0   0   0 
         148 62591.025206      6       0   6.8195E-06     0.000000   +   e     b3Pi  32   1  -1   0 
         149 63048.855545      6       0   2.7755E-08     0.000000   +   e E1Sigma+  10   0   0   0 
         150 63066.831150      6       0   1.9140E-05     0.000000   +   e e3Sigma-  30   0   0   0 
         151 63195.426757      6       0   7.1833E-06     0.000000   +   e     b3Pi  33   1  -1   0 
         152 63681.189773      6       0   1.9197E-05     0.000000   +   e e3Sigma-  31   0   0   0 
         153 63722.438632      6       0   2.7966E-08     0.000000   +   e E1Sigma+  11   0   0   0 
         154 63773.272824      6       0   7.6755E-06     0.000000   +   e     b3Pi  34   1  -1   0 
         155 64276.400963      6       0   1.9506E-05     0.000000   +   e e3Sigma-  32   0   0   0 
         156 64321.342002      6       0   8.4379E-06     0.000000   +   e     b3Pi  35   1  -1   0 
         157 64384.360316      6       0   2.8232E-08     0.000000   +   e E1Sigma+  12   0   0   0 
         158 64834.027899      6       0   9.7251E-06     0.000000   +   e     b3Pi  36   1  -1   0 
         159 64850.045200      6       0   1.8617E-05     0.000000   +   e e3Sigma-  33   0   0   0 
         160 65031.561988      6       0   2.8705E-08     0.000000   +   e E1Sigma+  13   0   0   0 
         161 65310.372642      6       0   1.0723E-05     0.000000   +   e     b3Pi  37   1  -1   0 
         162 65405.541136      6       0   1.9974E-05     0.000000   +   e e3Sigma-  34   0   0   0 
         163 65665.680953      6       0   2.9767E-08     0.000000   +   e E1Sigma+  14   0   0   0 
         164 65743.726518      6       0   1.2106E-05     0.000000   +   e     b3Pi  38   1  -1   0 
         165 65947.925995      6       0   2.0354E-05     0.000000   +   e e3Sigma-  35   0   0   0 
         166 66131.059067      6       0   1.4338E-05     0.000000   +   e     b3Pi  39   1  -1   0 
         167 66289.596118      6       0   3.1731E-08     0.000000   +   e E1Sigma+  15   0   0   0 
         168 66468.543480      6       0   1.8866E-05     0.000000   +   e     b3Pi  40   1  -1   0 
         169 66474.104178      6       0   1.9338E-05     0.000000   +   e e3Sigma-  36   0   0   0 
         170 66763.532926      6       0   2.1608E-05     0.000000   +   e     b3Pi  41   1  -1   0 
         171 66908.184681      6       0   3.4416E-08     0.000000   +   e E1Sigma+  16   0   0   0 
         172 66977.351555      6       0   2.1888E-05     0.000000   +   e e3Sigma-  37   0   0   0 
         173 67014.430313      6       0   2.6464E-05     0.000000   +   e     b3Pi  42   1  -1   0 
         174 67230.124914      6       0   3.1374E-05     0.000000   +   e     b3Pi  43   1  -1   0 
         175 67421.159365      6       0   3.6031E-05     0.000000   +   e     b3Pi  44   1  -1   0 
         176 67465.440848      6       0   2.2699E-05     0.000000   +   e e3Sigma-  38   0   0   0 
         177 67525.241006      6       0   3.7226E-08     0.000000   +   e E1Sigma+  17   0   0   0 
         178 67592.363732      6       0   4.0220E-05     0.000000   +   e     b3Pi  45   1  -1   0 
         179 67747.878249      6       0   4.4566E-05     0.000000   +   e     b3Pi  46   1  -1   0 
         180 67890.389836      6       0   4.9146E-05     0.000000   +   e     b3Pi  47   1  -1   0 
         181 67934.641914      6       0   2.3617E-05     0.000000   +   e e3Sigma-  39   0   0   0 
         182 68020.948272      6       0   5.4266E-05     0.000000   +   e     b3Pi  48   1  -1   0 
         183 68140.260321      6       0   1.3311E-05     0.000000   +   e     b3Pi  49   1  -1   0 
         184 68142.447565      6       0   3.9771E-08     0.000000   +   e E1Sigma+  18   0   0   0 
         185 68248.978138      6       0   6.8487E-05     0.000000   +   e     b3Pi  50   1  -1   0 
         186 68347.684330      6       0   7.7305E-05     0.000000   +   e     b3Pi  51   1  -1   0 
         187 68384.822275      6       0   2.4479E-05     0.000000   +   e e3Sigma-  40   0   0   0 
         188 68436.875561      6       0   8.8148E-05     0.000000   +   e     b3Pi  52   1  -1   0 
         189 68516.742879      6       0   1.0111E-04     0.000000   +   e     b3Pi  53   1  -1   0 
         190 68587.624198      6       0   1.1745E-04     0.000000   +   e     b3Pi  54   1  -1   0 
         191 68649.861110      6       0   1.3668E-04     0.000000   +   e     b3Pi  56   1  -1   0 
         192 68705.268809      6       0   1.4902E-04     0.000000   +   e     b3Pi  55   1  -1   0 
         193 68758.991970      6       0   4.2033E-08     0.000000   +   e E1Sigma+  19   0   0   0 
         194 68760.363486      6       0   7.0917E-06     0.000000   +   e     b3Pi  58   1  -1   0 
         195 68815.715102      6       0   2.6025E-05     0.000000   +   e e3Sigma-  41   0   0   0 
         196 68821.905276      6       0   1.1287E-04     0.000000   +   e     b3Pi  57   1  -1   0 
         197 68890.511822      6       0   1.2006E-04     0.000000   +   e     b3Pi  59   1  -1   0 
         198 68965.959172      6       0   1.1496E-04     0.000000   +   e     b3Pi  60   1  -1   0 
         199 69047.535432      6       0   1.1237E-04     0.000000   +   e     b3Pi  61   1  -1   0 
         200 69134.840566      6       0   1.1838E-04     0.000000   +   e     b3Pi  62   1  -1   0 
         201 69227.188635      6       0   3.3773E-05     0.000000   +   e e3Sigma-  42   0   0   0 
         202 69229.327937      6       0   6.4020E-05     0.000000   +   e     b3Pi  63   1  -1   0 
         203 69344.826218      6       0   2.6160E-04     0.000000   +   e     b3Pi  64   1  -1   0 
         204 69373.495814      6       0   4.3436E-08     0.000000   +   e E1Sigma+  20   0   0   0 
         205 69619.936320      6       0   2.7212E-05     0.000000   +   e e3Sigma-  43   0   0   0 
         206 69983.584685      6       0   4.4523E-08     0.000000   +   e E1Sigma+  21   0   0   0 
         207 69991.863047      6       0   2.8661E-05     0.000000   +   e e3Sigma-  44   0   0   0 
         208 70337.414846      6       0   3.2185E-05     0.000000   +   e e3Sigma-  45   0   0   0 
         209 70585.758852      6       0   6.5596E-05     0.000000   +   e e3Sigma-  46   0   0   0 
         210 70588.766538      6       0   4.4977E-08     0.000000   +   e E1Sigma+  22   0   0   0 
         211 70776.252936      6       0   3.8489E-05     0.000000   +   e e3Sigma-  47   0   0   0 
         212 71088.318564      6       0   3.2984E-05     0.000000   +   e e3Sigma-  48   0   0   0 
         213 71188.906015      6       0   4.4861E-08     0.000000   +   e E1Sigma+  23   0   0   0 
         214 71406.654911      6       0   3.6100E-05     0.000000   +   e e3Sigma-  49   0   0   0 
         215 71704.581270      6       0   3.9092E-05     0.000000   +   e e3Sigma-  50   0   0   0 
         216 71784.187628      6       0   4.4308E-08     0.000000   +   e E1Sigma+  24   0   0   0 
         217 71995.319490      6       0   4.3418E-05     0.000000   +   e e3Sigma-  51   0   0   0 
         218 72224.627556      6       0   6.8494E-05     0.000000   +   e e3Sigma-  52   0   0   0 
         219 72374.642161      6       0   4.3491E-08     0.000000   +   e E1Sigma+  25   0   0   0 
         220 72420.680208      6       0   5.8679E-05     0.000000   +   e e3Sigma-  53   0   0   0 
         221 72630.033543      6       0   7.5254E-05     0.000000   +   e e3Sigma-  54   0   0   0 
         222 72798.657045      6       0   8.4609E-05     0.000000   +   e e3Sigma-  55   0   0   0 
         223 72959.735486      6       0   4.2553E-08     0.000000   +   e E1Sigma+  26   0   0   0 
         224 72961.694919      6       0   9.8131E-05     0.000000   +   e e3Sigma-  56   0   0   0 
         225 73103.052892      6       0   1.1292E-04     0.000000   +   e e3Sigma-  57   0   0   0 
         226 73229.578389      6       0   1.3588E-04     0.000000   +   e e3Sigma-  58   0   0   0 
         227 73340.324661      6       0   1.6412E-04     0.000000   +   e e3Sigma-  59   0   0   0 
         228 73434.086625      6       0   3.2798E-04     0.000000   +   e e3Sigma-  60   0   0   0 
         229 73435.223878      6       0   4.8654E-04     0.000000   +   e e3Sigma-  61   0   0   0 
         230 73513.128880      6       0   2.3667E-04     0.000000   +   e e3Sigma-  62   0   0   0 
         231 73539.573840      6       0   4.1615E-08     0.000000   +   e E1Sigma+  27   0   0   0 
         232 73580.927742      6       0   2.7025E-04     0.000000   +   e e3Sigma-  63   0   0   0 
         233 73646.511059      6       0   2.6786E-04     0.000000   +   e e3Sigma-  64   0   0   0 
         234 73719.844730      6       0   2.3819E-04     0.000000   +   e e3Sigma-  65   0   0   0 
         235 73804.252987      6       0   2.1838E-04     0.000000   +   e e3Sigma-  66   0   0   0 
         236 73895.527435      6       0   2.1108E-04     0.000000   +   e e3Sigma-  67   0   0   0 
         237 73990.410326      6       0   2.0876E-04     0.000000   +   e e3Sigma-  68   0   0   0 
         238 74088.930400      6       0   2.1221E-04     0.000000   +   e e3Sigma-  69   0   0   0 
         239 74113.883711      6       0   4.0786E-08     0.000000   +   e E1Sigma+  28   0   0   0 
         240 74683.076630      6       0   4.0019E-08     0.000000   +   e E1Sigma+  29   0   0   0 
         241 75246.767652      6       0   3.9381E-08     0.000000   +   e E1Sigma+  30   0   0   0 
         242 75805.278761      6       0   3.8834E-08     0.000000   +   e E1Sigma+  31   0   0   0 
         243 76358.326863      6       0   3.8394E-08     0.000000   +   e E1Sigma+  32   0   0   0 
         244 76905.947893      6       0   3.7999E-08     0.000000   +   e E1Sigma+  33   0   0   0 
         245 77447.609391      6       0   3.7740E-08     0.000000   +   e E1Sigma+  34   0   0   0 
         246 77983.011499      6       0   3.7568E-08     0.000000   +   e E1Sigma+  35   0   0   0 
         247 78512.200547      6       0   3.7543E-08     0.000000   +   e E1Sigma+  36   0   0   0 
         248 79037.342806      6       0   3.7358E-08     0.000000   +   e E1Sigma+  37   0   0   0 
         249 79561.233992      6       0   3.7294E-08     0.000000   +   e E1Sigma+  38   0   0   0 
         250 80084.108442      6       0   3.7379E-08     0.000000   +   e E1Sigma+  39   0   0   0 
         251 80598.355331      6       0   3.8534E-08     0.000000   +   e E1Sigma+  40   0   0   0 
         252 81085.012375      6       0   4.1295E-08     0.000000   +   e E1Sigma+  41   0   0   0 
         253 81523.219419      6       0   4.5035E-08     0.000000   +   e E1Sigma+  42   0   0   0 
         254 81937.644269      6       0   4.5137E-08     0.000000   +   e E1Sigma+  43   0   0   0 
         255 82356.643230      6       0   4.5779E-08     0.000000   +   e E1Sigma+  44   0   0   0 
         256 82753.157997      6       0   4.8530E-08     0.000000   +   e E1Sigma+  45   0   0   0 
         257 83131.354195      6       0   4.9176E-08     0.000000   +   e E1Sigma+  46   0   0   0 
         258 83503.157845      6       0   5.1310E-08     0.000000   +   e E1Sigma+  47   0   0   0 
         259 83856.732918      6       0   5.3310E-08     0.000000   +   e E1Sigma+  48   0   0   0 
         260 84199.857065      6       0   5.6291E-08     0.000000   +   e E1Sigma+  49   0   0   0 
         261 84528.855595      6       0   5.8781E-08     0.000000   +   e E1Sigma+  50   0   0   0 
         262 84845.568440      6       0   6.1988E-08     0.000000   +   e E1Sigma+  51   0   0   0 
         263 85148.411597      6       0   6.4830E-08     0.000000   +   e E1Sigma+  52   0   0   0 
         264 85437.336262      6       0   6.9052E-08     0.000000   +   e E1Sigma+  53   0   0   0 
         265 85709.796385      6       0   7.3814E-08     0.000000   +   e E1Sigma+  54   0   0   0 
         266 85963.919360      6       0   8.1386E-08     0.000000   +   e E1Sigma+  55   0   0   0 
         267 86201.541557      6       0   8.6457E-08     0.000000   +   e E1Sigma+  56   0   0   0 
         268 86427.267990      6       0   9.1860E-08     0.000000   +   e E1Sigma+  57   0   0   0 
         269 86641.499598      6       0   9.8055E-08     0.000000   +   e E1Sigma+  58   0   0   0 
         270 86842.134031      6       0   1.0566E-07     0.000000   +   e E1Sigma+  59   0   0   0 
         271 87029.123799      6       0   1.1499E-07     0.000000   +   e E1Sigma+  60   0   0   0 
         272 87202.894812      6       0   1.2512E-07     0.000000   +   e E1Sigma+  61   0   0   0 
         273 87364.442982      6       0   1.3475E-07     0.000000   +   e E1Sigma+  62   0   0   0 
         274 87517.334954      6       0   1.4020E-07     0.000000   +   e E1Sigma+  63   0   0   0 
         275 87665.968306      6       0   1.4828E-07     0.000000   +   e E1Sigma+  64   0   0   0 
         276 87797.630758      6       0   1.8689E-07     0.000000   +   e E1Sigma+  65   0   0   0 
         277 87896.990664      6       0   2.3748E-07     0.000000   +   e E1Sigma+  66   0   0   0 
         278 87974.964330      6       0   3.6473E-07     0.000000   +   e E1Sigma+  67   0   0   0 
           0 26425.336323      6       0   2.0678E+06     0.000000   -   f a3Sigma+   0   0   0   0 
           0 27332.068611      6       0   9.5753E+00     0.000000   -   f a3Sigma+   1   0   0   0 
         279 28226.720341      6       0   4.5442E+00     0.000000   -   f a3Sigma+   2   0   0   0 
         280 29109.311934      6       0   2.8495E+00     0.000000   -   f a3Sigma+   3   0   0   0 
         281 29979.678459      6       0   2.0165E+00     0.000000   -   f a3Sigma+   4   0   0   0 
         282 30836.958398      6       0   1.5005E+00     0.000000   -   f a3Sigma+   5   0   0   0 
         283 31681.307753      6       0   1.1797E+00     0.000000   -   f a3Sigma+   6   0   0   0 
         284 32512.938500      6       0   9.6786E-01     0.000000   -   f a3Sigma+   7   0   0   0 
         285 33331.521429      6       0   8.0871E-01     0.000000   -   f a3Sigma+   8   0   0   0 
         286 34136.446250      6       0   6.9364E-01     0.000000   -   f a3Sigma+   9   0   0   0 
         287 34928.371642      6       0   6.6189E-03     0.000000   -   f a3Sigma+  10   0   0   0 
         288 34936.479667      6       0   1.8859E-05     0.000000   -   f     b3Pi   0  -1   1   0 
         289 35707.626608      6       0   4.1058E-01     0.000000   -   f a3Sigma+  11   0   0   0 
         290 36003.487141      6       0   1.5418E-05     0.000000   -   f     b3Pi   1  -1   1   0 
         291 36474.036325      6       0   3.3278E-01     0.000000   -   f a3Sigma+  12   0   0   0 
         292 37058.324310      6       0   1.3106E-05     0.000000   -   f     b3Pi   2  -1   1   0 
         293 37227.215276      6       0   9.9441E-02     0.000000   -   f a3Sigma+  13   0   0   0 
         294 37966.656982      6       0   4.2952E-02     0.000000   -   f a3Sigma+  14   0   0   0 
         295 38101.389323      6       0   1.1462E-05     0.000000   -   f     b3Pi   3  -1   1   0 
         296 38692.327003      6       0   1.1100E-01     0.000000   -   f a3Sigma+  15   0   0   0 
         297 39132.097733      6       0   1.0239E-05     0.000000   -   f     b3Pi   4  -1   1   0 
         298 39404.043902      6       0   5.4466E-02     0.000000   -   f a3Sigma+  16   0   0   0 
         299 40101.477434      6       0   2.1396E-03     0.000000   -   f a3Sigma+  17   0   0   0 
         300 40150.777731      6       0   9.3298E-06     0.000000   -   f     b3Pi   5  -1   1   0 
         301 40785.084315      6       0   4.1847E-02     0.000000   -   f a3Sigma+  18   0   0   0 
         302 41156.515838      6       0   8.5440E-06     0.000000   -   f     b3Pi   6  -1   1   0 
         303 41241.544455      6       0   6.5034E-02     0.000000   -   f C1Sigma-   0   0   0   0 
         304 41453.999657      6       0   2.7255E-02     0.000000   -   f a3Sigma+  19   0   0   0 
         305 42107.399298      6       0   8.2541E-04     0.000000   -   f a3Sigma+  20   0   0   0 
         306 42150.033711      6       0   8.0212E-06     0.000000   -   f     b3Pi   7  -1   1   0 
         307 42218.413557      6       0   5.3730E-02     0.000000   -   f C1Sigma-   1   0   0   0 
         308 42746.251968      6       0   2.2928E-02     0.000000   -   f a3Sigma+  21   0   0   0 
         309 43130.222981      6       0   7.4599E-06     0.000000   -   f     b3Pi   8  -1   1   0 
         310 43186.768186      6       0   1.9319E-02     0.000000   -   f C1Sigma-   2   0   0   0 
         311 43369.188692      6       0   1.2651E-02     0.000000   -   f a3Sigma+  22   0   0   0 
         312 43975.826920      6       0   4.1523E-03     0.000000   -   f a3Sigma+  23   0   0   0 
         313 44098.204441      6       0   7.0626E-06     0.000000   -   f     b3Pi   9  -1   1   0 
         314 44145.231396      6       0   8.2086E-03     0.000000   -   f C1Sigma-   3   0   0   0 
         315 44566.484706      6       0   1.5641E-02     0.000000   -   f a3Sigma+  24   0   0   0 
         316 45052.569737      6       0   6.7358E-06     0.000000   -   f     b3Pi  10  -1   1   0 
         317 45092.930387      6       0   4.3485E-03     0.000000   -   f C1Sigma-   4   0   0   0 
         318 45140.428647      6       0   1.9767E-03     0.000000   -   f a3Sigma+  25   0   0   0 
         319 45696.546105      6       0   1.0290E-02     0.000000   -   f a3Sigma+  26   0   0   0 
         320 45994.570892      6       0   6.4390E-06     0.000000   -   f     b3Pi  11  -1   1   0 
         321 46030.873211      6       0   2.6802E-03     0.000000   -   f C1Sigma-   5   0   0   0 
         322 46235.301592      6       0   7.8823E-03     0.000000   -   f a3Sigma+  27   0   0   0 
         323 46755.373030      6       0   4.9702E-03     0.000000   -   f a3Sigma+  28   0   0   0 
         324 46923.925216      6       0   6.2107E-06     0.000000   -   f     b3Pi  12  -1   1   0 
         325 46959.085469      6       0   1.8250E-03     0.000000   -   f C1Sigma-   6   0   0   0 
         326 47256.925474      6       0   8.9162E-03     0.000000   -   f a3Sigma+  29   0   0   0 
         327 47738.664378      6       0   2.2353E-03     0.000000   -   f a3Sigma+  30   0   0   0 
         328 47839.874177      6       0   6.0198E-06     0.000000   -   f     b3Pi  13  -1   1   0 
         329 47877.075054      6       0   1.3298E-03     0.000000   -   f C1Sigma-   7   0   0   0 
         330 48200.978709      6       0   8.3666E-03     0.000000   -   f a3Sigma+  31   0   0   0 
         331 48642.445099      6       0   2.2227E-03     0.000000   -   f a3Sigma+  32   0   0   0 
         332 48742.162957      6       0   5.8519E-06     0.000000   -   f     b3Pi  14  -1   1   0 
         333 48784.699478      6       0   1.0191E-03     0.000000   -   f C1Sigma-   8   0   0   0 
         334 49063.614325      6       0   7.5315E-03     0.000000   -   f a3Sigma+  33   0   0   0 
         335 49463.349445      6       0   4.6322E-03     0.000000   -   f a3Sigma+  34   0   0   0 
         336 49630.842254      6       0   5.7030E-06     0.000000   -   f     b3Pi  15  -1   1   0 
         337 49682.688073      6       0   8.1168E-04     0.000000   -   f C1Sigma-   9   0   0   0 
         338 49842.021300      6       0   5.7912E-03     0.000000   -   f a3Sigma+  35   0   0   0 
         339 50198.873927      6       0   7.2729E-03     0.000000   -   f a3Sigma+  36   0   0   0 
         340 50505.831019      6       0   5.6906E-06     0.000000   -   f     b3Pi  16  -1   1   0 
         341 50534.857417      6       0   2.9532E-04     0.000000   -   f a3Sigma+  37   0   0   0 
         342 50570.126609      6       0   6.6618E-04     0.000000   -   f C1Sigma-  10   0   0   0 
         343 50848.541573      6       0   7.6922E-03     0.000000   -   f a3Sigma+  38   0   0   0 
         344 51141.984974      6       0   6.6881E-03     0.000000   -   f a3Sigma+  39   0   0   0 
         345 51368.873187      6       0   5.5300E-06     0.000000   -   f     b3Pi  17  -1   1   0 
         346 51415.668742      6       0   9.1975E-04     0.000000   -   f a3Sigma+  40   0   0   0 
         347 51447.543417      6       0   5.5934E-04     0.000000   -   f C1Sigma-  11   0   0   0 
         348 51669.222497      6       0   8.1124E-03     0.000000   -   f a3Sigma+  41   0   0   0 
         349 51904.005901      6       0   8.5987E-03     0.000000   -   f a3Sigma+  42   0   0   0 
         350 52120.807016      6       0   3.8187E-03     0.000000   -   f a3Sigma+  43   0   0   0 
         351 52218.967836      6       0   5.4441E-06     0.000000   -   f     b3Pi  18  -1   1   0 
         352 52314.571239      6       0   4.7866E-04     0.000000   -   f C1Sigma-  12   0   0   0 
         353 52320.903919      6       0   4.3085E-03     0.000000   -   f a3Sigma+  44   0   0   0 
         354 52504.575943      6       0   9.8087E-03     0.000000   -   f a3Sigma+  45   0   0   0 
         355 52672.771287      6       0   1.1043E-02     0.000000   -   f a3Sigma+  46   0   0   0 
         356 52826.010258      6       0   1.0499E-02     0.000000   -   f a3Sigma+  47   0   0   0 
         357 52964.561642      6       0   5.3539E-03     0.000000   -   f a3Sigma+  48   0   0   0 
         358 53055.147821      6       0   5.4176E-06     0.000000   -   f     b3Pi  19  -1   1   0 
         359 53088.930879      6       0   1.2181E-03     0.000000   -   f a3Sigma+  49   0   0   0 
         360 53172.563347      6       0   4.1579E-04     0.000000   -   f C1Sigma-  13   0   0   0 
         361 53198.727184      6       0   1.0809E-02     0.000000   -   f a3Sigma+  50   0   0   0 
         362 53294.562167      6       0   1.6444E-02     0.000000   -   f a3Sigma+  51   0   0   0 
         363 53376.432251      6       0   2.0804E-02     0.000000   -   f a3Sigma+  52   0   0   0 
         364 53444.343215      6       0   2.5698E-02     0.000000   -   f a3Sigma+  53   0   0   0 
         365 53500.352257      6       0   2.9689E-02     0.000000   -   f a3Sigma+  54   0   0   0 
         366 53553.939239      6       0   2.6833E-02     0.000000   -   f a3Sigma+  55   0   0   0 
         367 53615.193892      6       0   2.1924E-02     0.000000   -   f a3Sigma+  56   0   0   0 
         368 53685.227272      6       0   1.7261E-02     0.000000   -   f a3Sigma+  57   0   0   0 
         369 53762.828206      6       0   1.0988E-02     0.000000   -   f a3Sigma+  58   0   0   0 
         370 53847.019280      6       0   1.4525E-03     0.000000   -   f a3Sigma+  59   0   0   0 
         371 53878.135301      6       0   5.3842E-06     0.000000   -   f     b3Pi  20  -1   1   0 
         372 54021.263209      6       0   3.6623E-04     0.000000   -   f C1Sigma-  14   0   0   0 
         373 54687.165551      6       0   5.3558E-06     0.000000   -   f     b3Pi  21  -1   1   0 
         374 54860.199649      6       0   3.2658E-04     0.000000   -   f C1Sigma-  15   0   0   0 
         375 55482.661772      6       0   5.3630E-06     0.000000   -   f     b3Pi  22  -1   1   0 
         376 55689.224019      6       0   2.9401E-04     0.000000   -   f C1Sigma-  16   0   0   0 
         377 56264.266551      6       0   5.3878E-06     0.000000   -   f     b3Pi  23  -1   1   0 
         378 56508.701112      6       0   2.6725E-04     0.000000   -   f C1Sigma-  17   0   0   0 
         379 57031.663914      6       0   5.4311E-06     0.000000   -   f     b3Pi  24  -1   1   0 
         380 57319.001675      6       0   2.4483E-04     0.000000   -   f C1Sigma-  18   0   0   0 
         381 57784.731672      6       0   5.4958E-06     0.000000   -   f     b3Pi  25  -1   1   0 
         382 58119.841496      6       0   2.2567E-04     0.000000   -   f C1Sigma-  19   0   0   0 
         383 58523.145805      6       0   5.5849E-06     0.000000   -   f     b3Pi  26  -1   1   0 
         384 58911.350413      6       0   2.0931E-04     0.000000   -   f C1Sigma-  20   0   0   0 
         385 59246.065033      6       0   5.6963E-06     0.000000   -   f     b3Pi  27  -1   1   0 
         386 59693.529349      6       0   1.9513E-04     0.000000   -   f C1Sigma-  21   0   0   0 
         387 59952.424586      6       0   5.8258E-06     0.000000   -   f     b3Pi  28  -1   1   0 
         388 60466.484187      6       0   1.8283E-04     0.000000   -   f C1Sigma-  22   0   0   0 
         389 60641.199772      6       0   5.9862E-06     0.000000   -   f     b3Pi  29  -1   1   0 
         390 61230.327388      6       0   1.7208E-04     0.000000   -   f C1Sigma-  23   0   0   0 
         391 61311.420100      6       0   6.2075E-06     0.000000   -   f     b3Pi  30  -1   1   0 
         392 61961.687764      6       0   6.5104E-06     0.000000   -   f     b3Pi  31  -1   1   0 
         393 61985.052080      6       0   1.5711E-04     0.000000   -   f C1Sigma-  24   0   0   0 
         394 62590.185424      6       0   6.8333E-06     0.000000   -   f     b3Pi  32  -1   1   0 
         395 62730.421357      6       0   1.5474E-04     0.000000   -   f C1Sigma-  25   0   0   0 
         396 63194.599802      6       0   7.2050E-06     0.000000   -   f     b3Pi  33  -1   1   0 
         397 63466.524739      6       0   1.4765E-04     0.000000   -   f C1Sigma-  26   0   0   0 
         398 63772.437917      6       0   7.7067E-06     0.000000   -   f     b3Pi  34  -1   1   0 
         399 64193.171686      6       0   1.4253E-04     0.000000   -   f C1Sigma-  27   0   0   0 
         400 64320.396732      6       0   8.4453E-06     0.000000   -   f     b3Pi  35  -1   1   0 
         401 64834.288968      6       0   9.4314E-06     0.000000   -   f     b3Pi  36  -1   1   0 
         402 64910.339310      6       0   1.4115E-04     0.000000   -   f C1Sigma-  28   0   0   0 
         403 65309.949677      6       0   1.0730E-05     0.000000   -   f     b3Pi  37  -1   1   0 
         404 65618.258367      6       0   1.4719E-04     0.000000   -   f C1Sigma-  29   0   0   0 
         405 65743.285821      6       0   1.2177E-05     0.000000   -   f     b3Pi  38  -1   1   0 
         406 66130.634970      6       0   1.4373E-05     0.000000   -   f     b3Pi  39  -1   1   0 
         407 66317.394284      6       0   1.6102E-04     0.000000   -   f C1Sigma-  30   0   0   0 
         408 66470.193375      6       0   1.7536E-05     0.000000   -   f     b3Pi  40  -1   1   0 
         409 66763.305581      6       0   2.1654E-05     0.000000   -   f     b3Pi  41  -1   1   0 
         410 67007.768975      6       0   1.7663E-04     0.000000   -   f C1Sigma-  31   0   0   0 
         411 67014.217727      6       0   2.6847E-05     0.000000   -   f     b3Pi  42  -1   1   0 
         412 67230.055902      6       0   3.1469E-05     0.000000   -   f     b3Pi  43  -1   1   0 
         413 67421.255703      6       0   3.6123E-05     0.000000   -   f     b3Pi  44  -1   1   0 
         414 67592.418336      6       0   4.0352E-05     0.000000   -   f     b3Pi  45  -1   1   0 
         415 67689.416135      6       0   2.2566E-04     0.000000   -   f C1Sigma-  32   0   0   0 
         416 67748.021637      6       0   4.4668E-05     0.000000   -   f     b3Pi  46  -1   1   0 
         417 67890.659757      6       0   4.9264E-05     0.000000   -   f     b3Pi  47  -1   1   0 
         418 68021.205908      6       0   5.4568E-05     0.000000   -   f     b3Pi  48  -1   1   0 
         419 68140.632777      6       0   6.0878E-05     0.000000   -   f     b3Pi  49  -1   1   0 
         420 68249.455313      6       0   6.8636E-05     0.000000   -   f     b3Pi  50  -1   1   0 
         421 68348.296861      6       0   7.7608E-05     0.000000   -   f     b3Pi  51  -1   1   0 
         422 68361.957453      6       0   2.8473E-04     0.000000   -   f C1Sigma-  33   0   0   0 
         423 68437.563035      6       0   8.8556E-05     0.000000   -   f     b3Pi  52  -1   1   0 
         424 68517.608145      6       0   1.0132E-04     0.000000   -   f     b3Pi  53  -1   1   0 
         425 68588.697315      6       0   1.1761E-04     0.000000   -   f     b3Pi  54  -1   1   0 
         426 68651.188745      6       0   1.3701E-04     0.000000   -   f     b3Pi  56  -1   1   0 
         427 68706.816011      6       0   1.5115E-04     0.000000   -   f     b3Pi  55  -1   1   0 
         428 68761.968340      6       0   1.4452E-04     0.000000   -   f     b3Pi  58  -1   1   0 
         429 68823.243727      6       0   1.3089E-04     0.000000   -   f     b3Pi  57  -1   1   0 
         430 68891.962236      6       0   1.2123E-04     0.000000   -   f     b3Pi  59  -1   1   0 
         431 68967.415591      6       0   1.1579E-04     0.000000   -   f     b3Pi  60  -1   1   0 
         432 69025.384175      6       0   3.7862E-04     0.000000   -   f C1Sigma-  34   0   0   0 
         433 69048.752438      6       0   1.1375E-04     0.000000   -   f     b3Pi  61  -1   1   0 
         434 69135.724532      6       0   1.1940E-04     0.000000   -   f     b3Pi  62  -1   1   0 
         435 69230.004915      6       0   1.4537E-04     0.000000   -   f     b3Pi  63  -1   1   0 
         436 69345.485656      6       0   2.7695E-04     0.000000   -   f     b3Pi  64  -1   1   0 
         437 69679.791498      6       0   5.1755E-04     0.000000   -   f C1Sigma-  35   0   0   0 
         438 70325.188245      6       0   7.2962E-04     0.000000   -   f C1Sigma-  36   0   0   0 
         439 70961.545778      6       0   1.0529E-03     0.000000   -   f C1Sigma-  37   0   0   0 
         440 71588.791977      6       0   1.5549E-03     0.000000   -   f C1Sigma-  38   0   0   0 
         441 72206.896869      6       0   2.3308E-03     0.000000   -   f C1Sigma-  39   0   0   0 
         442 72815.795225      6       0   3.5492E-03     0.000000   -   f C1Sigma-  40   0   0   0 
         443 73415.535941      6       0   5.4356E-03     0.000000   -   f C1Sigma-  41   0   0   0 
         444 74006.024940      6       0   8.3839E-03     0.000000   -   f C1Sigma-  42   0   0   0 
         445 74587.197758      6       0   1.2991E-02     0.000000   -   f C1Sigma-  43   0   0   0 
         446 75158.979595      6       0   2.0256E-02     0.000000   -   f C1Sigma-  44   0   0   0 
         447 75721.296956      6       0   3.1661E-02     0.000000   -   f C1Sigma-  45   0   0   0 
         448 76274.058409      6       0   4.9443E-02     0.000000   -   f C1Sigma-  46   0   0   0 
         449 76817.160337      6       0   7.6006E-02     0.000000   -   f C1Sigma-  47   0   0   0 
         450 77350.534939      6       0   1.1604E-01     0.000000   -   f C1Sigma-  48   0   0   0 
         451 77874.129067      6       0   1.7400E-01     0.000000   -   f C1Sigma-  49   0   0   0 
         452 78387.793525      6       0   2.5215E-01     0.000000   -   f C1Sigma-  50   0   0   0 
         453 78891.289842      6       0   3.7002E-01     0.000000   -   f C1Sigma-  51   0   0   0 
         454 79384.404714      6       0   5.3262E-01     0.000000   -   f C1Sigma-  52   0   0   0 
         455 79867.031978      6       0   7.0914E-01     0.000000   -   f C1Sigma-  53   0   0   0 
         456 80339.038816      6       0   8.7953E-01     0.000000   -   f C1Sigma-  54   0   0   0 
         457 80800.204339      6       0   1.1069E+00     0.000000   -   f C1Sigma-  55   0   0   0 
         458 81250.316057      6       0   1.3794E+00     0.000000   -   f C1Sigma-  56   0   0   0 
         459 81689.172093      6       0   1.6341E+00     0.000000   -   f C1Sigma-  57   0   0   0 
         460 82116.554802      6       0   1.9490E+00     0.000000   -   f C1Sigma-  58   0   0   0 
         461 82532.244566      6       0   2.1696E+00     0.000000   -   f C1Sigma-  59   0   0   0 
         462 82936.008855      6       0   2.2017E+00     0.000000   -   f C1Sigma-  60   0   0   0 
         463 83327.570688      6       0   2.2818E+00     0.000000   -   f C1Sigma-  61   0   0   0 
         464 83706.569055      6       0   2.6268E+00     0.000000   -   f C1Sigma-  62   0   0   0 
         465 84072.525095      6       0   3.3899E+00     0.000000   -   f C1Sigma-  63   0   0   0 
         466 84424.922175      6       0   4.4593E+00     0.000000   -   f C1Sigma-  64   0   0   0 
         467 84763.437092      6       0   5.0509E+00     0.000000   -   f C1Sigma-  65   0   0   0 
         468 85088.097059      6       0   4.7483E+00     0.000000   -   f C1Sigma-  66   0   0   0 
         469 85399.018486      6       0   4.4003E+00     0.000000   -   f C1Sigma-  67   0   0   0 
         470 85695.905368      6       0   4.5291E+00     0.000000   -   f C1Sigma-  68   0   0   0 
         471 85978.081025      6       0   5.3031E+00     0.000000   -   f C1Sigma-  69   0   0   0 
         472 86245.049413      6       0   6.9380E+00     0.000000   -   f C1Sigma-  70   0   0   0 
         473 86496.599347      6       0   9.5020E+00     0.000000   -   f C1Sigma-  71   0   0   0 
         474 86732.336691      6       0   1.2315E+01     0.000000   -   f C1Sigma-  72   0   0   0 
         475 86951.778023      6       0   1.3901E+01     0.000000   -   f C1Sigma-  73   0   0   0 
         476 87155.093061      6       0   1.3882E+01     0.000000   -   f C1Sigma-  74   0   0   0 
         477 87342.862545      6       0   1.3175E+01     0.000000   -   f C1Sigma-  75   0   0   0 
         478 87515.128829      6       0   1.2751E+01     0.000000   -   f C1Sigma-  76   0   0   0 
         479 87671.678239      6       0   1.3082E+01     0.000000   -   f C1Sigma-  77   0   0   0 
         480 87811.653654      6       0   1.4187E+01     0.000000   -   f C1Sigma-  78   0   0   0 
         481 87932.932096      6       0   1.6729E+01     0.000000   -   f C1Sigma-  79   0   0   0 
         482 26424.129235     18       1   1.1625E-01     2.001980   +   f a3Sigma+   0   0   1   1 
         483 26427.883523     18       1   2.2246E-01    -1.000833   +   f a3Sigma+   0   0   0   0 
         484 27330.872214     18       1   1.1782E-01     2.001968   +   f a3Sigma+   1   0   1   1 
         485 27334.595573     18       1   2.2279E-01    -1.000822   +   f a3Sigma+   1   0   0   0 
         486 28225.535019     18       1   1.1948E-01     2.001956   +   f a3Sigma+   2   0   1   1 
         487 28229.226367     18       1   2.2294E-01    -1.000809   +   f a3Sigma+   2   0   0   0 
         488 29108.137782     18       1   1.2099E-01     2.001942   +   f a3Sigma+   3   0   1   1 
         489 29111.796899     18       1   2.2238E-01    -1.000796   +   f a3Sigma+   3   0   0   0 
         490 29978.515713     18       1   1.2231E-01     2.001928   +   f a3Sigma+   4   0   1   1 
         491 29982.141905     18       1   2.2109E-01    -1.000782   +   f a3Sigma+   4   0   0   0 
         492 30835.807426     18       1   1.2327E-01     2.001911   +   f a3Sigma+   5   0   1   1 
         493 30839.399920     18       1   2.1860E-01    -1.000765   +   f a3Sigma+   5   0   0   0 
         494 31680.168825     18       1   1.2403E-01     2.001891   +   f a3Sigma+   6   0   1   1 
         495 31683.727130     18       1   2.1555E-01    -1.000746   +   f a3Sigma+   6   0   0   0 
         496 32511.811760     18       1   1.2469E-01     2.001869   +   f a3Sigma+   7   0   1   1 
         497 32515.335677     18       1   2.1232E-01    -1.000724   +   f a3Sigma+   7   0   0   0 
         498 33330.407580     18       1   1.2517E-01     2.001843   +   f a3Sigma+   8   0   1   1 
         499 33333.895405     18       1   2.0855E-01    -1.000698   +   f a3Sigma+   8   0   0   0 
         500 34135.345343     18       1   1.2551E-01     2.001811   +   f a3Sigma+   9   0   1   1 
         501 34138.797505     18       1   2.0465E-01    -1.000667   +   f a3Sigma+   9   0   0   0 
         502 34670.674427     18       1   4.1941E-03     0.000719   +   f  d3Delta   0   2  -1   1 
         503 34927.299816     18       1   2.4434E-02     2.000449   +   f a3Sigma+  10   0   1   1 
         504 34930.706526     18       1   8.0028E-03    -0.998119   +   f a3Sigma+  10   0   0   0 
         505 34937.881993     18       1   1.8859E-05     0.033593   +   f     b3Pi   0   1  -1   0 
         506 35019.429920     18       1   1.8243E-05     0.462968   +   f     b3Pi   0   1   0   1 
         507 35624.214804     18       1   9.8093E-03    -0.000556   +   f  d3Delta   1   2  -1   1 
         508 35706.553110     18       1   1.2072E-01     2.001706   +   f a3Sigma+  11   0   1   1 
         509 35709.933362     18       1   1.8114E-01    -1.000566   +   f a3Sigma+  11   0   0   0 
         510 36004.878061     18       1   1.5417E-05     0.035130   +   f     b3Pi   1   1  -1   0 
         511 36085.785239     18       1   1.4937E-05     0.464388   +   f     b3Pi   1   1   0   1 
         512 36472.976177     18       1   1.1588E-01     2.001668   +   f a3Sigma+  12   0   1   1 
         513 36476.319504     18       1   1.6785E-01    -1.000529   +   f a3Sigma+  12   0   0   0 
         514 36566.000070     18       1   5.8607E-03    -0.000580   +   f  d3Delta   2   2  -1   1 
         515 37059.704208     18       1   1.3105E-05     0.034615   +   f     b3Pi   2   1  -1   0 
         516 37140.977627     18       1   1.2723E-05     0.465141   +   f     b3Pi   2   1   0   1 
         517 37226.169144     18       1   5.1772E-02     2.001546   +   f a3Sigma+  13   0   1   1 
         518 37229.474081     18       1   7.0401E-02    -1.000477   +   f a3Sigma+  13   0   0   0 
         519 37497.067115     18       1   2.7686E-03    -0.000809   +   f  d3Delta   3   2  -1   1 
         520 37965.638621     18       1   5.4671E-02     2.001106   +   f a3Sigma+  14   0   1   1 
         521 37968.900979     18       1   4.9764E-02    -0.999995   +   f a3Sigma+  14   0   0   0 
         522 38102.758006     18       1   1.1462E-05     0.034282   +   f     b3Pi   3   1  -1   0 
         523 38184.024709     18       1   1.1156E-05     0.465411   +   f     b3Pi   3   1   0   1 
         524 38417.756330     18       1   1.4397E-03    -0.000827   +   f  d3Delta   4   2  -1   1 
         525 38691.312514     18       1   8.0571E-02     2.001410   +   f a3Sigma+  15   0   1   1 
         526 38694.540018     18       1   9.4210E-02    -1.000283   +   f a3Sigma+  15   0   0   0 
         527 39133.455041     18       1   1.0239E-05     0.034263   +   f     b3Pi   4   1  -1   0 
         528 39185.348986     18       1   1.2386E-04     1.000014   +   f e3Sigma-   0   0   1   1 
         529 39214.221740     18       1   1.0053E-05     0.464357   +   f     b3Pi   4   1   0   1 
         530 39328.127012     18       1   6.3766E-04     0.001386   +   f  d3Delta   5   2  -1   1 
         531 39403.038425     18       1   4.3943E-02     2.001460   +   f a3Sigma+  16   0   1   1 
         532 39406.227876     18       1   5.0372E-02    -1.000370   +   f a3Sigma+  16   0   0   0 
         533 40100.598020     18       1   4.9945E-03     1.994302   +   f a3Sigma+  17   0   1   1 
         534 40103.704779     18       1   3.2533E-03    -0.993170   +   f a3Sigma+  17   0   0   0 
         535 40142.287181     18       1   9.1522E-05     1.000915   +   f e3Sigma-   1   0   1   1 
         536 40152.122037     18       1   9.3292E-06     0.034211   +   f     b3Pi   5   1  -1   0 
         537 40219.144388     18       1   2.6083E-05     0.156456   +   f  d3Delta   6   2  -1   1 
         538 40240.512818     18       1   1.3650E-05     0.308411   +   f     b3Pi   5   1   0   1 
         539 40784.118631     18       1   4.4293E-02     2.001035   +   f a3Sigma+  18   0   1   1 
         540 40787.224490     18       1   4.4435E-02    -0.999926   +   f a3Sigma+  18   0   0   0 
         541 41089.615182     18       1   7.1870E-05     1.000583   +   f e3Sigma-   2   0   1   1 
         542 41113.599005     18       1   3.9017E-04     0.003392   +   f  d3Delta   7   2  -1   1 
         543 41157.852086     18       1   8.5440E-06     0.031962   +   f     b3Pi   6   1  -1   0 
         544 41239.828345     18       1   8.4013E-06     0.464112   +   f     b3Pi   6   1   0   1 
         545 41242.849980     18       1   6.4110E-02    -0.000000   +   f C1Sigma-   0   0   0   0 
         546 41453.035917     18       1   2.5852E-02     2.001334   +   f a3Sigma+  19   0   1   1 
         547 41456.103716     18       1   2.7664E-02    -1.000272   +   f a3Sigma+  19   0   0   0 
         548 41991.478429     18       1   1.9355E-04     0.000263   +   f  d3Delta   8   2  -1   1 
         549 42002.774610     18       1   3.4134E-07     0.520403   +   f     A1Pi   0   1   0   1 
         550 42027.281790     18       1   7.1831E-06     0.979943   +   f e3Sigma-   3   0   1   1 
         551 42106.663122     18       1   1.8974E-03     1.981264   +   f a3Sigma+  20   0   1   1 
         552 42109.613403     18       1   1.3221E-03    -0.979982   +   f a3Sigma+  20   0   0   0 
         553 42151.354667     18       1   8.0199E-06     0.032415   +   f     b3Pi   7   1  -1   0 
         554 42219.709746     18       1   5.0005E-02     0.000000   +   f C1Sigma-   1   0   0   0 
         555 42232.389486     18       1   7.7827E-06     0.466860   +   f     b3Pi   7   1   0   1 
         556 42745.332166     18       1   2.6319E-02     2.000793   +   f a3Sigma+  21   0   1   1 
         557 42748.310121     18       1   2.5429E-02    -0.999697   +   f a3Sigma+  21   0   0   0 
         558 42857.814627     18       1   3.5281E-04    -0.000741   +   f  d3Delta   9   2  -1   1 
         559 42951.719756     18       1   2.7078E-05     0.997922   +   f e3Sigma-   4   0   1   1 
         560 43045.062206     18       1   3.3463E-07     0.502866   +   f     A1Pi   1   1   0   1 
         561 43131.534717     18       1   7.4597E-06     0.032959   +   f     b3Pi   8   1  -1   0 
         562 43188.054895     18       1   1.8400E-02     0.000001   +   f C1Sigma-   2   0   0   0 
         563 43212.585124     18       1   7.2998E-06     0.467222   +   f     b3Pi   8   1   0   1 
         564 43368.267081     18       1   1.1576E-02     2.001182   +   f a3Sigma+  22   0   1   1 
         565 43371.203495     18       1   1.2683E-02    -1.000248   +   f a3Sigma+  22   0   0   0 
         566 43712.969586     18       1   3.0638E-04    -0.000846   +   f  d3Delta  10   2  -1   1 
         567 43867.289203     18       1   3.8770E-05     1.000034   +   f e3Sigma-   5   0   1   1 
         568 43975.001844     18       1   7.3009E-03     1.996703   +   f a3Sigma+  23   0   1   1 
         569 43977.867013     18       1   5.7636E-03    -0.995722   +   f a3Sigma+  23   0   0   0 
         570 44073.155732     18       1   3.3893E-07     0.500748   +   f     A1Pi   2   1   0   1 
         571 44099.504216     18       1   7.0624E-06     0.032706   +   f     b3Pi   9   1  -1   0 
         572 44146.508646     18       1   7.8972E-03     0.000001   +   f C1Sigma-   3   0   0   0 
         573 44180.232076     18       1   6.9036E-06     0.467502   +   f     b3Pi   9   1   0   1 
         574 44557.138781     18       1   2.6664E-04    -0.000668   +   f  d3Delta  11   2  -1   1 
         575 44565.604103     18       1   1.7010E-02     2.000800   +   f a3Sigma+  24   0   1   1 
         576 44568.446835     18       1   1.6883E-02    -0.999825   +   f a3Sigma+  24   0   0   0 
         577 44771.830165     18       1   3.9623E-05     1.000445   +   f e3Sigma-   6   0   1   1 
         578 45053.856474     18       1   6.7360E-06     0.033017   +   f     b3Pi  10   1  -1   0 
         579 45090.286963     18       1   3.4436E-07     0.500239   +   f     A1Pi   3   1   0   1 
         580 45094.198560     18       1   1.5259E-03     0.000073   +   f C1Sigma-   4   0   0   0 
         581 45133.163444     18       1   8.1970E-06     0.649899   +   f     b3Pi  10   1   0   1 
         582 45140.450959     18       1   5.8975E-05     1.561231   +   f a3Sigma+  25   0   0   0 
         583 45142.863599     18       1   7.2326E-05    -0.743115   +   f a3Sigma+  25   0   1   1 
         584 45390.749519     18       1   2.3072E-04    -0.000559   +   f  d3Delta  12   2  -1   1 
         585 45665.399630     18       1   3.7690E-05     1.000572   +   f e3Sigma-   7   0   1   1 
         586 45695.715451     18       1   1.2625E-02     2.000027   +   f a3Sigma+  26   0   1   1 
         587 45698.454477     18       1   1.1800E-02    -0.998957   +   f a3Sigma+  26   0   0   0 
         588 45995.847073     18       1   6.4389E-06     0.032320   +   f     b3Pi  11   1  -1   0 
         589 46032.131008     18       1   2.6802E-03     0.000000   +   f C1Sigma-   5   0   0   0 
         590 46076.399493     18       1   6.2672E-06     0.467184   +   f     b3Pi  11   1   0   1 
         591 46095.421882     18       1   3.4988E-07     0.500041   +   f     A1Pi   4   1   0   1 
         592 46213.869757     18       1   1.7056E-04     0.000361   +   f  d3Delta  13   2  -1   1 
         593 46234.460508     18       1   7.3195E-03     2.000913   +   f a3Sigma+  27   0   1   1 
         594 46237.153712     18       1   7.9173E-03    -1.000119   +   f a3Sigma+  27   0   0   0 
         595 46548.192473     18       1   3.5016E-05     1.000588   +   f e3Sigma-   8   0   1   1 
         596 46754.606801     18       1   7.3046E-03     1.997899   +   f a3Sigma+  28   0   1   1 
         597 46757.230616     18       1   6.3021E-03    -0.996881   +   f a3Sigma+  28   0   0   0 
         598 46925.189616     18       1   6.2105E-06     0.032015   +   f     b3Pi  12   1  -1   0 
         599 46960.333402     18       1   1.8245E-03     0.000000   +   f C1Sigma-   6   0   0   0 
         600 47004.820107     18       1   6.3601E-06     0.443817   +   f     b3Pi  12   1   0   1 
         601 47026.593790     18       1   5.3887E-05     0.024760   +   f  d3Delta  14   2  -1   1 
         602 47089.174963     18       1   3.5619E-07     0.499134   +   f     A1Pi   5   1   0   1 
         603 47256.121238     18       1   9.2970E-03     2.001051   +   f a3Sigma+  29   0   1   1 
         604 47258.707324     18       1   9.3760E-03    -1.000017   +   f a3Sigma+  29   0   0   0 
         605 47419.832820     18       1   3.2334E-05     1.000542   +   f e3Sigma-   9   0   1   1 
         606 47737.977369     18       1   3.8780E-03     1.993344   +   f a3Sigma+  30   0   1   1 
         607 47740.474160     18       1   3.1289E-03    -0.992395   +   f a3Sigma+  30   0   0   0 
         608 47826.479626     18       1   1.5289E-04    -0.000198   +   f  d3Delta  15   2  -1   1 
         609 47841.126323     18       1   6.0197E-06     0.031245   +   f     b3Pi  13   1  -1   0 
         610 47878.313245     18       1   1.3295E-03     0.000000   +   f C1Sigma-   7   0   0   0 
         611 47921.840091     18       1   5.8940E-06     0.468639   +   f     b3Pi  13   1   0   1 
         612 48071.002939     18       1   3.6160E-07     0.500211   +   f     A1Pi   6   1   0   1 
         613 48200.212975     18       1   8.7992E-03     2.000987   +   f a3Sigma+  31   0   1   1 
         614 48202.682452     18       1   8.7964E-03    -0.999932   +   f a3Sigma+  31   0   0   0 
         615 48280.162561     18       1   2.9541E-05     1.000399   +   f e3Sigma-  10   0   1   1 
         616 48616.680012     18       1   1.5423E-04    -0.000940   +   f  d3Delta  16   2  -1   1 
         617 48641.788972     18       1   3.7813E-03     1.993618   +   f a3Sigma+  32   0   1   1 
         618 48644.167756     18       1   3.0783E-03    -0.992660   +   f a3Sigma+  32   0   0   0 
         619 48743.402665     18       1   5.8517E-06     0.031299   +   f     b3Pi  14   1  -1   0 
         620 48785.927930     18       1   1.0190E-03    -0.000000   +   f C1Sigma-   8   0   0   0 
         621 48823.984485     18       1   5.7241E-06     0.469289   +   f     b3Pi  14   1   0   1 
         622 49040.404229     18       1   3.6808E-07     0.500994   +   f     A1Pi   7   1   0   1 
         623 49062.884690     18       1   7.3325E-03     2.001080   +   f a3Sigma+  33   0   1   1 
         624 49065.230490     18       1   7.6277E-03    -1.000043   +   f a3Sigma+  33   0   0   0 
         625 49129.605270     18       1   2.4885E-05     0.999641   +   f e3Sigma-  11   0   1   1 
         626 49395.758234     18       1   1.4307E-04    -0.000937   +   f  d3Delta  17   2  -1   1 
         627 49462.682092     18       1   6.2606E-03     1.998484   +   f a3Sigma+  34   0   1   1 
         628 49464.949603     18       1   5.5950E-03    -0.997440   +   f a3Sigma+  34   0   0   0 
         629 49632.070132     18       1   5.7029E-06     0.031097   +   f     b3Pi  15   1  -1   0 
         630 49683.906612     18       1   8.1167E-04     0.000000   +   f C1Sigma-   9   0   0   0 
         631 49712.650038     18       1   5.5872E-06     0.469608   +   f     b3Pi  15   1   0   1 
         632 49841.330042     18       1   5.2388E-03     2.001051   +   f a3Sigma+  35   0   1   1 
         633 49843.541979     18       1   5.6743E-03    -1.000197   +   f a3Sigma+  35   0   0   0 
         634 49967.634716     18       1   1.7554E-05     0.996418   +   f e3Sigma-  12   0   1   1 
         635 49998.115322     18       1   3.7635E-07     0.504001   +   f     A1Pi   8   1   0   1 
         636 50163.631162     18       1   1.1576E-04    -0.000701   +   f  d3Delta  18   2  -1   1 
         637 50198.216459     18       1   8.0985E-03     2.000637   +   f a3Sigma+  36   0   1   1 
         638 50200.358339     18       1   7.8316E-03    -0.999546   +   f a3Sigma+  36   0   0   0 
         639 50507.035456     18       1   5.6953E-06     0.034386   +   f     b3Pi  16   1  -1   0 
         640 50533.746654     18       1   7.0939E-04     1.930786   +   f a3Sigma+  37   0   1   1 
         641 50536.080696     18       1   3.7016E-04    -0.934658   +   f a3Sigma+  37   0   0   0 
         642 50571.335067     18       1   6.6620E-04     0.000000   +   f C1Sigma-  10   0   0   0 
         643 50588.258533     18       1   5.4899E-06     0.471026   +   f     b3Pi  16   1   0   1 
         644 50795.892412     18       1   2.6585E-05     1.000665   +   f e3Sigma-  13   0   1   1 
         645 50847.908138     18       1   7.8520E-03     2.001543   +   f a3Sigma+  38   0   1   1 
         646 50849.914309     18       1   7.8994E-03    -1.000467   +   f a3Sigma+  38   0   0   0 
         647 50919.434718     18       1   1.0461E-05     0.015835   +   f  d3Delta  19   2  -1   1 
         648 50943.865548     18       1   3.9241E-07     0.483216   +   f     A1Pi   9   1   0   1 
         649 51141.386239     18       1   7.7846E-03     2.000956   +   f a3Sigma+  39   0   1   1 
         650 51143.317160     18       1   7.3698E-03    -0.999860   +   f a3Sigma+  39   0   0   0 
         651 51370.073669     18       1   5.5309E-06     0.031351   +   f     b3Pi  17   1  -1   0 
         652 51414.784286     18       1   9.6194E-04     1.964237   +   f a3Sigma+  40   0   1   1 
         653 51416.806671     18       1   9.5175E-04    -0.966287   +   f a3Sigma+  40   0   0   0 
         654 51448.741937     18       1   5.5925E-04     0.000009   +   f C1Sigma-  11   0   0   0 
         655 51450.922082     18       1   5.4176E-06     0.472268   +   f     b3Pi  17   1   0   1 
         656 51612.909644     18       1   2.5516E-05     1.000709   +   f e3Sigma-  14   0   1   1 
         657 51665.645549     18       1   1.0658E-04    -0.000269   +   f  d3Delta  20   2  -1   1 
         658 51668.643552     18       1   7.9992E-03     2.001479   +   f a3Sigma+  41   0   1   1 
         659 51670.436909     18       1   8.2430E-03    -1.000864   +   f a3Sigma+  41   0   0   0 
         660 51876.087652     18       1   3.8592E-07     0.499715   +   f     A1Pi  10   1   0   1 
         661 51903.450471     18       1   7.9821E-03     2.001978   +   f a3Sigma+  42   0   1   1 
         662 51905.171960     18       1   8.4320E-03    -1.000868   +   f a3Sigma+  42   0   0   0 
         663 52120.303378     18       1   5.8518E-03     2.000341   +   f a3Sigma+  43   0   1   1 
         664 52121.941774     18       1   4.8628E-03    -0.999278   +   f a3Sigma+  43   0   0   0 
         665 52220.158818     18       1   5.4440E-06     0.030357   +   f     b3Pi  18   1  -1   0 
         666 52300.282271     18       1   5.3837E-06     0.476165   +   f     b3Pi  18   1   0   1 
         667 52315.759947     18       1   4.7870E-04    -0.000001   +   f C1Sigma-  12   0   0   0 
         668 52320.471148     18       1   7.2894E-04     1.989276   +   f a3Sigma+  44   0   1   1 
         669 52322.002189     18       1   1.2905E-03    -0.994134   +   f a3Sigma+  44   0   0   0 
         670 52399.813536     18       1   1.1108E-04    -0.000921   +   f  d3Delta  21   2  -1   1 
         671 52418.642167     18       1   2.4497E-05     1.000692   +   f e3Sigma-  15   0   1   1 
         672 52504.078257     18       1   9.8490E-03     2.002204   +   f a3Sigma+  45   0   1   1 
         673 52505.587376     18       1   9.9656E-03    -1.001111   +   f a3Sigma+  45   0   0   0 
         674 52672.302479     18       1   1.1415E-02     2.002170   +   f a3Sigma+  46   0   1   1 
         675 52673.737786     18       1   1.1338E-02    -1.001044   +   f a3Sigma+  46   0   0   0 
         676 52796.672821     18       1   3.9230E-07     0.499835   +   f     A1Pi  11   1   0   1 
         677 52825.577603     18       1   1.0029E-02     2.001772   +   f a3Sigma+  47   0   1   1 
         678 52826.934429     18       1   1.0439E-02    -1.000652   +   f a3Sigma+  47   0   0   0 
         679 52964.181664     18       1   8.1036E-03     1.999361   +   f a3Sigma+  48   0   1   1 
         680 52965.452275     18       1   6.8400E-03    -0.998270   +   f a3Sigma+  48   0   0   0 
         681 53056.323317     18       1   5.4187E-06     0.030581   +   f     b3Pi  19   1  -1   0 
         682 53088.444628     18       1   2.1587E-03     1.988600   +   f a3Sigma+  49   0   1   1 
         683 53089.699602     18       1   1.5260E-03    -0.988598   +   f a3Sigma+  49   0   0   0 
         684 53122.061910     18       1   9.3535E-05     0.002684   +   f  d3Delta  22   2  -1   1 
         685 53136.710323     18       1   5.3296E-06     0.467794   +   f     b3Pi  19   1   0   1 
         686 53173.742547     18       1   4.1583E-04    -0.000001   +   f C1Sigma-  13   0   0   0 
         687 53198.417487     18       1   7.3465E-03     1.996067   +   f a3Sigma+  50   0   1   1 
         688 53199.519168     18       1   8.7644E-03    -0.995216   +   f a3Sigma+  50   0   0   0 
         689 53213.263749     18       1   2.3636E-05     1.000663   +   f e3Sigma-  16   0   1   1 
         690 53294.306960     18       1   1.6069E-02     1.987653   +   f a3Sigma+  51   0   1   1 
         691 53295.316844     18       1   1.6458E-02    -0.986551   +   f a3Sigma+  51   0   0   0 
         692 53376.251305     18       1   2.1005E-02     1.959685   +   f a3Sigma+  52   0   1   1 
         693 53377.162153     18       1   2.1227E-02    -0.958560   +   f a3Sigma+  52   0   0   0 
         694 53444.250776     18       1   2.6073E-02     1.878191   +   f a3Sigma+  53   0   0   0 
         695 53445.071224     18       1   2.6454E-02    -0.877062   +   f a3Sigma+  53   0   1   1 
         696 53500.333764     18       1   3.0127E-02     1.726352   +   f a3Sigma+  54   0   0   0 
         697 53501.116183     18       1   3.0870E-02    -0.725226   +   f a3Sigma+  54   0   1   1 
         698 53553.931247     18       1   2.7344E-02     1.694481   +   f a3Sigma+  55   0   0   0 
         699 53554.733608     18       1   2.8151E-02    -0.693357   +   f a3Sigma+  55   0   1   1 
         700 53615.165150     18       1   2.2477E-02     1.750328   +   f a3Sigma+  56   0   0   0 
         701 53615.998238     18       1   2.3118E-02    -0.749205   +   f a3Sigma+  56   0   1   1 
         702 53685.177862     18       1   1.4849E-02     1.794464   +   f a3Sigma+  57   0   0   0 
         703 53686.040219     18       1   1.3683E-02    -0.793350   +   f a3Sigma+  57   0   1   1 
         704 53705.380607     18       1   3.9932E-07     0.499280   +   f     A1Pi  12   1   0   1 
         705 53762.763238     18       1   1.2761E-02     1.821226   +   f a3Sigma+  58   0   0   0 
         706 53763.652501     18       1   1.3910E-02    -0.820118   +   f a3Sigma+  58   0   1   1 
         707 53832.368977     18       1   7.6805E-05    -0.000087   +   f  d3Delta  23   2  -1   1 
         708 53846.967295     18       1   2.3342E-03     1.794449   +   f a3Sigma+  59   0   0   0 
         709 53847.896642     18       1   3.2206E-03    -0.793361   +   f a3Sigma+  59   0   1   1 
         710 53879.300810     18       1   5.3833E-06     0.029563   +   f     b3Pi  20   1  -1   0 
         711 53959.159556     18       1   5.2662E-06     0.470792   +   f     b3Pi  20   1   0   1 
         712 53996.659065     18       1   2.2913E-05     1.000539   +   f e3Sigma-  17   0   1   1 
         713 54022.432748     18       1   3.6626E-04    -0.000001   +   f C1Sigma-  14   0   0   0 
         714 54529.816056     18       1   4.8084E-05     0.001416   +   f  d3Delta  24   2  -1   1 
         715 54601.958965     18       1   4.0730E-07     0.497630   +   f     A1Pi  13   1   0   1 
         716 54688.320834     18       1   5.3557E-06     0.029453   +   f     b3Pi  21   1  -1   0 
         717 54767.938490     18       1   6.1125E-06     0.573742   +   f     b3Pi  21   1   0   1 
         718 54768.871577     18       1   1.4014E-05     0.897746   +   f e3Sigma-  18   0   1   1 
         719 54861.359289     18       1   3.2661E-04    -0.000000   +   f C1Sigma-  15   0   0   0 
         720 55215.652048     18       1   9.1727E-05    -0.000786   +   f  d3Delta  25   2  -1   1 
         721 55483.804284     18       1   5.3627E-06     0.029256   +   f     b3Pi  22   1  -1   0 
         722 55485.416356     18       1   4.1297E-07     0.500177   +   f     A1Pi  14   1   0   1 
         723 55529.518388     18       1   2.1151E-05     1.000536   +   f e3Sigma-  19   0   1   1 
         724 55563.348538     18       1   5.2659E-06     0.470773   +   f     b3Pi  22   1   0   1 
         725 55690.373976     18       1   2.9402E-04    -0.000000   +   f C1Sigma-  16   0   0   0 
         726 55886.495290     18       1   9.1652E-05    -0.000890   +   f  d3Delta  26   2  -1   1 
         727 56265.396141     18       1   5.3878E-06     0.029097   +   f     b3Pi  23   1  -1   0 
         728 56278.727376     18       1   2.0330E-05     1.000491   +   f e3Sigma-  20   0   1   1 
         729 56344.639427     18       1   5.2919E-06     0.471032   +   f     b3Pi  23   1   0   1 
         730 56356.526594     18       1   4.2064E-07     0.499963   +   f     A1Pi  15   1   0   1 
         731 56509.841269     18       1   2.6725E-04    -0.000000   +   f C1Sigma-  17   0   0   0 
         732 56538.314186     18       1   8.0524E-05    -0.000635   +   f  d3Delta  27   2  -1   1 
         733 57016.496269     18       1   2.0593E-05     1.000896   +   f e3Sigma-  21   0   1   1 
         734 57032.780656     18       1   5.4312E-06     0.028757   +   f     b3Pi  24   1  -1   0 
         735 57111.587173     18       1   5.3491E-06     0.470184   +   f     b3Pi  24   1   0   1 
         736 57170.829979     18       1   2.8689E-05     0.005359   +   f  d3Delta  28   2  -1   1 
         737 57216.443292     18       1   4.3134E-07     0.494769   +   f     A1Pi  16   1   0   1 
         738 57320.132022     18       1   2.4480E-04    -0.000000   +   f C1Sigma-  18   0   0   0 
         739 57742.352375     18       1   2.0379E-05     1.000899   +   f e3Sigma-  22   0   1   1 
         740 57785.834246     18       1   5.4962E-06     0.029478   +   f     b3Pi  25   1  -1   0 
         741 57794.707024     18       1   8.1584E-05    -0.000615   +   f  d3Delta  29   2  -1   1 
         742 57864.612102     18       1   5.4109E-06     0.470367   +   f     b3Pi  25   1   0   1 
         743 58063.683047     18       1   4.3394E-07     0.499813   +   f     A1Pi  17   1   0   1 
         744 58120.962182     18       1   2.2556E-04     0.000000   +   f C1Sigma-  19   0   0   0 
         745 58416.134335     18       1   8.1559E-05    -0.000644   +   f  d3Delta  30   2  -1   1 
         746 58455.904855     18       1   2.0143E-05     1.000904   +   f e3Sigma-  23   0   1   1 
         747 58524.235651     18       1   5.5850E-06     0.028257   +   f     b3Pi  26   1  -1   0 
         748 58602.514868     18       1   5.4908E-06     0.471572   +   f     b3Pi  26   1   0   1 
         749 58899.471843     18       1   4.4156E-07     0.499397   +   f     A1Pi  18   1   0   1 
         750 58912.461522     18       1   2.0755E-04     0.000009   +   f C1Sigma-  20   0   0   0 
         751 59027.298379     18       1   6.6881E-05    -0.000313   +   f  d3Delta  31   2  -1   1 
         752 59157.102286     18       1   1.9900E-05     1.000891   +   f e3Sigma-  24   0   1   1 
         753 59247.140544     18       1   5.6963E-06     0.028105   +   f     b3Pi  27   1  -1   0 
         754 59324.930974     18       1   5.6013E-06     0.471865   +   f     b3Pi  27   1   0   1 
         755 59615.231741     18       1   6.8213E-05    -0.000194   +   f  d3Delta  32   2  -1   1 
         756 59694.630491     18       1   1.9492E-04     0.000001   +   f C1Sigma-  21   0   0   0 
         757 59723.614694     18       1   4.4882E-07     0.499437   +   f     A1Pi  19   1   0   1 
         758 59845.971595     18       1   1.9462E-05     1.000704   +   f e3Sigma-  25   0   1   1 
         759 59953.484954     18       1   5.8258E-06     0.027931   +   f     b3Pi  28   1  -1   0 
         760 60030.699944     18       1   5.7322E-06     0.471911   +   f     b3Pi  28   1   0   1 
         761 60180.001295     18       1   8.1704E-05    -0.000704   +   f  d3Delta  33   2  -1   1 
         762 60467.575712     18       1   1.8282E-04     0.000000   +   f C1Sigma-  22   0   0   0 
         763 60520.272874     18       1   7.4702E-06     0.982254   +   f e3Sigma-  26   0   1   1 
         764 60536.213420     18       1   4.7349E-07     0.518411   +   f     A1Pi  20   1   0   1 
         765 60642.244240     18       1   5.9863E-06     0.027808   +   f     b3Pi  29   1  -1   0 
         766 60717.750717     18       1   6.4373E-06     0.429063   +   f     b3Pi  29   1   0   1 
         767 60730.790804     18       1   3.6233E-05     0.042408   +   f  d3Delta  34   2  -1   1 
         768 61178.442250     18       1   1.9235E-05     1.000743   +   f e3Sigma-  27   0   1   1 
         769 61231.409250     18       1   1.7209E-04     0.000001   +   f C1Sigma-  23   0   0   0 
         770 61263.793467     18       1   5.8710E-05     0.000952   +   f  d3Delta  35   2  -1   1 
         771 61312.448160     18       1   6.2075E-06     0.027311   +   f     b3Pi  30   1  -1   0 
         772 61336.539057     18       1   4.6393E-07     0.498841   +   f     A1Pi  21   1   0   1 
         773 61388.581575     18       1   6.1148E-06     0.472118   +   f     b3Pi  30   1   0   1 
         774 61778.364183     18       1   8.2725E-05    -0.000800   +   f  d3Delta  36   2  -1   1 
         775 61817.564589     18       1   1.9571E-05     1.000894   +   f e3Sigma-  28   0   1   1 
         776 61962.697814     18       1   6.5105E-06     0.027224   +   f     b3Pi  31   1  -1   0 
         777 61986.124279     18       1   1.5715E-04     0.000060   +   f C1Sigma-  24   0   0   0 
         778 62038.003471     18       1   6.4019E-06     0.472591   +   f     b3Pi  31   1   0   1 
         779 62125.355474     18       1   4.7043E-07     0.499737   +   f     A1Pi  22   1   0   1 
         780 62273.733938     18       1   7.5327E-05    -0.000608   +   f  d3Delta  37   2  -1   1 
         781 62444.543718     18       1   1.9390E-05     1.000907   +   f e3Sigma-  29   0   1   1 
         782 62591.175770     18       1   6.8335E-06     0.027127   +   f     b3Pi  32   1  -1   0 
         783 62665.419870     18       1   6.7414E-06     0.472083   +   f     b3Pi  32   1   0   1 
         784 62731.483935     18       1   1.5475E-04    -0.000002   +   f C1Sigma-  25   0   0   0 
         785 62750.793796     18       1   8.0222E-05     0.000054   +   f  d3Delta  38   2  -1   1 
         786 62903.190155     18       1   4.7775E-07     0.499889   +   f     A1Pi  23   1   0   1 
         787 63067.002933     18       1   1.8956E-05     1.000781   +   f e3Sigma-  30   0   1   1 
         788 63195.568262     18       1   7.2056E-06     0.027543   +   f     b3Pi  33   1  -1   0 
         789 63207.946798     18       1   8.2691E-05    -0.000058   +   f  d3Delta  39   2  -1   1 
         790 63269.091079     18       1   7.1202E-06     0.471635   +   f     b3Pi  33   1   0   1 
         791 63467.577449     18       1   1.4766E-04    -0.000000   +   f C1Sigma-  26   0   0   0 
         792 63645.633912     18       1   2.4570E-05     0.006913   +   f  d3Delta  40   2  -1   1 
         793 63669.249154     18       1   5.2297E-07     0.523393   +   f     A1Pi  24   1   0   1 
         794 63682.150343     18       1   5.7782E-06     0.969756   +   f e3Sigma-  31   0   1   1 
         795 63773.383257     18       1   7.7069E-06     0.026611   +   f     b3Pi  34   1  -1   0 
         796 63845.475042     18       1   7.6007E-06     0.473239   +   f     b3Pi  34   1   0   1 
         797 64064.323125     18       1   9.1313E-05    -0.000835   +   f  d3Delta  41   2  -1   1 
         798 64194.214527     18       1   1.4254E-04     0.000000   +   f C1Sigma-  27   0   0   0 
         799 64276.645011     18       1   1.9217E-05     1.000693   +   f e3Sigma-  32   0   1   1 
         800 64321.315286     18       1   8.4455E-06     0.026353   +   f     b3Pi  35   1  -1   0 
         801 64391.770155     18       1   8.3428E-06     0.472803   +   f     b3Pi  35   1   0   1 
         802 64424.989919     18       1   4.9540E-07     0.497668   +   f     A1Pi  25   1   0   1 
         803 64463.303217     18       1   4.5635E-05     0.002423   +   f  d3Delta  42   2  -1   1 
         804 64835.173489     18       1   9.4337E-06     0.028335   +   f     b3Pi  36   1  -1   0 
         805 64841.574527     18       1   9.6006E-05    -0.000442   +   f  d3Delta  43   2  -1   1 
         806 64849.119119     18       1   1.9842E-05     0.998342   +   f e3Sigma-  33   0   1   1 
         807 64904.081805     18       1   9.3353E-06     0.473771   +   f     b3Pi  36   1   0   1 
         808 64911.372446     18       1   1.4115E-04    -0.000049   +   f C1Sigma-  28   0   0   0 
         809 65169.558852     18       1   5.0338E-07     0.496977   +   f     A1Pi  26   1   0   1 
         810 65200.772695     18       1   4.3378E-05     0.002240   +   f  d3Delta  44   2  -1   1 
         811 65310.801503     18       1   1.0731E-05     0.026319   +   f     b3Pi  37   1  -1   0 
         812 65377.001119     18       1   1.0667E-05     0.475827   +   f     b3Pi  37   1   0   1 
         813 65405.642287     18       1   1.9792E-05     0.998512   +   f e3Sigma-  34   0   1   1 
         814 65539.966138     18       1   1.0606E-04    -0.000824   +   f  d3Delta  45   2  -1   1 
         815 65619.281950     18       1   1.4720E-04    -0.000000   +   f C1Sigma-  29   0   0   0 
         816 65744.098081     18       1   1.2179E-05     0.026231   +   f     b3Pi  38   1  -1   0 
         817 65807.412305     18       1   1.2111E-05     0.472607   +   f     b3Pi  38   1   0   1 
         818 65860.199783     18       1   7.6617E-05     0.001304   +   f  d3Delta  46   2  -1   1 
         819 65903.455753     18       1   5.1054E-07     0.500844   +   f     A1Pi  27   1   0   1 
         820 65948.151280     18       1   1.7549E-05     0.998885   +   f e3Sigma-  35   0   1   1 
         821 66131.402974     18       1   1.4374E-05     0.026405   +   f     b3Pi  39   1  -1   0 
         822 66161.851206     18       1   1.0992E-04     0.001829   +   f  d3Delta  47   2  -1   1 
         823 66191.366085     18       1   1.4376E-05     0.470719   +   f     b3Pi  39   1   0   1 
         824 66318.408451     18       1   1.6103E-04    -0.000000   +   f C1Sigma-  30   0   0   0 
         825 66444.863717     18       1   1.2302E-04    -0.000531   +   f  d3Delta  48   2  -1   1 
         826 66470.909737     18       1   1.7548E-05     0.034076   +   f     b3Pi  40   1  -1   0 
         827 66472.082254     18       1   2.0606E-05     0.992705   +   f e3Sigma-  36   0   1   1 
         828 66526.209536     18       1   1.7507E-05     0.473514   +   f     b3Pi  40   1   0   1 
         829 66626.387649     18       1   5.1571E-07     0.499847   +   f     A1Pi  28   1   0   1 
         830 66707.195873     18       1   1.1353E-04    -0.000568   +   f  d3Delta  49   2  -1   1 
         831 66763.978066     18       1   2.1656E-05     0.027497   +   f     b3Pi  41   1  -1   0 
         832 66813.914319     18       1   2.1715E-05     0.472171   +   f     b3Pi  41   1   0   1 
         833 66950.598758     18       1   1.4031E-04    -0.000824   +   f  d3Delta  50   2  -1   1 
         834 66977.483827     18       1   2.1500E-05     1.000842   +   f e3Sigma-  37   0   1   1 
         835 67008.769291     18       1   1.7539E-04     0.000301   +   f C1Sigma-  31   0   0   0 
         836 67014.847473     18       1   2.6880E-05     0.028661   +   f     b3Pi  42   1  -1   0 
         837 67058.705735     18       1   2.6870E-05     0.470861   +   f     b3Pi  42   1   0   1 
         838 67177.485505     18       1   1.5106E-04    -0.000727   +   f  d3Delta  51   2  -1   1 
         839 67230.641677     18       1   3.1474E-05     0.031671   +   f     b3Pi  43   1  -1   0 
         840 67268.289225     18       1   3.1881E-05     0.468071   +   f     b3Pi  43   1   0   1 
         841 67338.324621     18       1   5.2385E-07     0.499664   +   f     A1Pi  29   1   0   1 
         842 67386.770553     18       1   1.2062E-04     0.000026   +   f  d3Delta  52   2  -1   1 
         843 67421.806532     18       1   3.6131E-05     0.035990   +   f     b3Pi  44   1  -1   0 
         844 67452.795012     18       1   3.6763E-05     0.467772   +   f     b3Pi  44   1   0   1 
         845 67465.539389     18       1   2.2032E-05     0.996801   +   f e3Sigma-  38   0   1   1 
         846 67578.260864     18       1   1.7814E-04     0.000465   +   f  d3Delta  53   2  -1   1 
         847 67592.938950     18       1   4.0360E-05     0.042432   +   f     b3Pi  45   1  -1   0 
         848 67617.640302     18       1   4.1281E-05     0.457383   +   f     b3Pi  45   1   0   1 
         849 67690.411155     18       1   2.2568E-04    -0.000001   +   f C1Sigma-  32   0   0   0 
         850 67748.513373     18       1   4.4678E-05     0.053693   +   f     b3Pi  46   1  -1   0 
         851 67752.520639     18       1   2.0083E-04     0.004543   +   f  d3Delta  54   2  -1   1 
         852 67766.877096     18       1   4.5773E-05     0.444623   +   f     b3Pi  46   1   0   1 
         853 67891.122186     18       1   4.9276E-05     0.076283   +   f     b3Pi  47   1  -1   0 
         854 67902.590649     18       1   5.6723E-05     0.375234   +   f     b3Pi  47   1   0   1 
         855 67909.345405     18       1   1.5100E-04     0.058910   +   f  d3Delta  55   2  -1   1 
         856 67934.578822     18       1   2.2788E-05     1.000241   +   f e3Sigma-  39   0   1   1 
         857 68021.632775     18       1   5.4588E-05     0.132904   +   f     b3Pi  48   1  -1   0 
         858 68027.748969     18       1   5.6573E-05     0.340895   +   f     b3Pi  48   1   0   1 
         859 68039.713831     18       1   5.4740E-07     0.487890   +   f     A1Pi  30   1   0   1 
         860 68046.201064     18       1   1.6687E-05     0.065319   +   f  d3Delta  56   2  -1   1 
         861 68140.994324     18       1   6.1054E-05     0.336375   +   f     b3Pi  49   1  -1   0 
         862 68143.166582     18       1   6.7708E-05     0.114388   +   f     b3Pi  49   1   0   1 
         863 68162.116165     18       1   1.9352E-04     0.102389   +   f  d3Delta  57   2  -1   1 
         864 68249.739769     18       1   7.0542E-05     0.584826   +   f     b3Pi  50   1  -1   0 
         865 68250.679069     18       1   9.1873E-05    -0.203710   +   f     b3Pi  50   1   0   1 
         866 68256.627519     18       1   1.4840E-04     0.185024   +   f  d3Delta  58   2  -1   1 
         867 68337.744168     18       1   2.1408E-04     0.157633   +   f  d3Delta  59   2  -1   1 
         868 68348.654087     18       1   7.7693E-05     0.157848   +   f     b3Pi  51   1  -1   0 
         869 68352.255275     18       1   8.1993E-05     0.226866   +   f     b3Pi  51   1   0   1 
         870 68362.942250     18       1   2.8486E-04    -0.000069   +   f C1Sigma-  33   0   0   0 
         871 68384.811449     18       1   2.4208E-05     1.000574   +   f e3Sigma-  40   0   1   1 
         872 68437.892218     18       1   8.8495E-05     0.183287   +   f     b3Pi  52   1  -1   0 
         873 68441.166294     18       1   8.2119E-05     0.237543   +   f     b3Pi  52   1   0   1 
         874 68505.092903     18       1   3.3631E-04     0.403078   +   f     b3Pi  53   1   0   1 
         875 68517.948869     18       1   1.0139E-04    -0.003894   +   f     b3Pi  53   1  -1   0 
         876 68530.604472     18       1   1.3288E-04     0.481986   +   f     b3Pi  54   1   0   1 
         877 68579.336764     18       1   1.6699E-04     0.518887   +   f     b3Pi  55   1   0   1 
         878 68589.018910     18       1   1.1766E-04    -0.020524   +   f     b3Pi  54   1  -1   0 
         879 68630.369312     18       1   1.3974E-04     0.507451   +   f     b3Pi  56   1   0   1 
         880 68651.484770     18       1   1.3705E-04    -0.008918   +   f     b3Pi  56   1  -1   0 
         881 68688.993694     18       1   1.2212E-04     0.510272   +   f     b3Pi  57   1   0   1 
         882 68707.097512     18       1   1.5116E-04    -0.011551   +   f     b3Pi  55   1  -1   0 
         883 68730.788470     18       1   5.3915E-07     0.500423   +   f     A1Pi  31   1   0   1 
         884 68755.464278     18       1   1.1343E-04     0.532193   +   f     b3Pi  58   1   0   1 
         885 68762.258389     18       1   1.4444E-04    -0.032498   +   f     b3Pi  58   1  -1   0 
         886 68815.894183     18       1   2.4412E-05     0.999079   +   f e3Sigma-  41   0   1   1 
         887 68823.530619     18       1   1.3078E-04     0.041761   +   f     b3Pi  57   1  -1   0 
         888 68828.689056     18       1   1.0557E-04     0.459965   +   f     b3Pi  59   1   0   1 
         889 68892.267903     18       1   1.2118E-04     0.011601   +   f     b3Pi  59   1  -1   0 
         890 68907.542438     18       1   1.0265E-04     0.488938   +   f     b3Pi  60   1   0   1 
         891 68967.731940     18       1   1.1572E-04     0.005142   +   f     b3Pi  60   1  -1   0 
         892 68991.672942     18       1   9.9724E-05     0.495478   +   f     b3Pi  61   1   0   1 
         893 69026.359774     18       1   3.7865E-04    -0.000001   +   f C1Sigma-  34   0   0   0 
         894 69049.074997     18       1   1.1363E-04     0.001674   +   f     b3Pi  61   1  -1   0 
         895 69080.920189     18       1   9.6008E-05     0.499008   +   f     b3Pi  62   1   0   1 
         896 69136.045093     18       1   1.1917E-04    -0.000904   +   f     b3Pi  62   1  -1   0 
         897 69175.248334     18       1   9.2276E-05     0.501536   +   f     b3Pi  63   1   0   1 
         898 69227.653045     18       1   2.6014E-05     1.000762   +   f e3Sigma-  42   0   1   1 
         899 69230.306767     18       1   1.4494E-04    -0.003462   +   f     b3Pi  63   1  -1   0 
         900 69274.294082     18       1   8.9091E-05     0.502407   +   f     b3Pi  64   1   0   1 
         901 69345.726764     18       1   2.7603E-04    -0.006722   +   f     b3Pi  64   1  -1   0 
         902 69411.490713     18       1   5.4690E-07     0.500140   +   f     A1Pi  32   1   0   1 
         903 69619.887941     18       1   2.7061E-05     1.001063   +   f e3Sigma-  43   0   1   1 
         904 69680.757818     18       1   5.1758E-04    -0.000000   +   f C1Sigma-  35   0   0   0 
         905 69991.752263     18       1   2.7933E-05     1.000877   +   f e3Sigma-  44   0   1   1 
         906 70081.895557     18       1   5.5514E-07     0.500295   +   f     A1Pi  33   1   0   1 
         907 70326.144886     18       1   7.2964E-04    -0.000000   +   f C1Sigma-  36   0   0   0 
         908 70337.348674     18       1   3.1772E-05     1.001093   +   f e3Sigma-  45   0   1   1 
         909 70585.624536     18       1   6.4259E-05     1.001093   +   f e3Sigma-  46   0   1   1 
         910 70742.044099     18       1   5.6448E-07     0.501357   +   f     A1Pi  34   1   0   1 
         911 70776.242615     18       1   3.2052E-05     0.999835   +   f e3Sigma-  47   0   1   1 
         912 70962.492698     18       1   1.0529E-03    -0.000000   +   f C1Sigma-  37   0   0   0 
         913 71088.240531     18       1   3.1915E-05     1.001105   +   f e3Sigma-  48   0   1   1 
         914 71392.312133     18       1   5.7992E-07     0.507581   +   f     A1Pi  35   1   0   1 
         915 71406.783731     18       1   1.8080E-05     0.993591   +   f e3Sigma-  49   0   1   1 
         916 71589.729164     18       1   1.5549E-03    -0.000000   +   f C1Sigma-  38   0   0   0 
         917 71704.487765     18       1   3.6929E-05     1.001107   +   f e3Sigma-  50   0   1   1 
         918 71995.152359     18       1   3.6594E-05     1.000273   +   f e3Sigma-  51   0   1   1 
         919 72033.259353     18       1   5.8044E-07     0.500910   +   f     A1Pi  36   1   0   1 
         920 72207.824345     18       1   2.3307E-03    -0.000000   +   f C1Sigma-  39   0   0   0 
         921 72224.475069     18       1   6.3027E-05     1.001101   +   f e3Sigma-  52   0   1   1 
         922 72420.530249     18       1   5.3744E-05     1.001111   +   f e3Sigma-  53   0   1   1 
         923 72629.799363     18       1   6.0322E-05     1.000492   +   f e3Sigma-  54   0   1   1 
         924 72664.097709     18       1   5.8880E-07     0.500713   +   f     A1Pi  37   1   0   1 
         925 72798.441136     18       1   7.5336E-05     1.001078   +   f e3Sigma-  55   0   1   1 
         926 72816.712901     18       1   3.5490E-03     0.000000   +   f C1Sigma-  40   0   0   0 
         927 72961.426703     18       1   8.8019E-05     1.001108   +   f e3Sigma-  56   0   1   1 
         928 73102.725075     18       1   1.0022E-04     1.001099   +   f e3Sigma-  57   0   1   1 
         929 73229.168371     18       1   1.1494E-04     1.000971   +   f e3Sigma-  58   0   1   1 
         930 73285.014187     18       1   5.9725E-07     0.500329   +   f     A1Pi  38   1   0   1 
         931 73339.851839     18       1   1.3471E-04     1.000964   +   f e3Sigma-  59   0   1   1 
         932 73416.443741     18       1   5.4354E-03     0.000000   +   f C1Sigma-  41   0   0   0 
         933 73432.463670     18       1   1.4183E-03     1.000956   +   f e3Sigma-  60   0   1   1 
         934 73434.141874     18       1   1.9304E-04     1.001055   +   f e3Sigma-  61   0   1   1 
         935 73512.369440     18       1   2.0598E-04     1.001068   +   f e3Sigma-  62   0   1   1 
         936 73580.024347     18       1   2.3484E-04     1.001058   +   f e3Sigma-  63   0   1   1 
         937 73645.555221     18       1   2.3184E-04     1.001053   +   f e3Sigma-  64   0   1   1 
         938 73718.948911     18       1   2.0523E-04     1.001055   +   f e3Sigma-  65   0   1   1 
         939 73803.400565     18       1   1.8557E-04     1.001035   +   f e3Sigma-  66   0   1   1 
         940 73894.318777     18       1   3.4324E-06     0.913513   +   f e3Sigma-  67   0   1   1 
         941 73896.443313     18       1   7.3319E-07     0.587655   +   f     A1Pi  39   1   0   1 
         942 73989.613188     18       1   1.7313E-04     1.001028   +   f e3Sigma-  68   0   1   1 
         943 74006.922830     18       1   8.3831E-03     0.000000   +   f C1Sigma-  42   0   0   0 
         944 74088.122520     18       1   1.7743E-04     1.001059   +   f e3Sigma-  69   0   1   1 
         945 74497.227927     18       1   6.1556E-07     0.500003   +   f     A1Pi  40   1   0   1 
         946 74588.085682     18       1   1.2990E-02     0.000000   +   f C1Sigma-  43   0   0   0 
         947 75088.457022     18       1   6.2546E-07     0.500002   +   f     A1Pi  41   1   0   1 
         948 75159.857464     18       1   2.0250E-02     0.000000   +   f C1Sigma-  44   0   0   0 
         949 75669.729839     18       1   6.3542E-07     0.500002   +   f     A1Pi  42   1   0   1 
         950 75722.164661     18       1   3.1623E-02     0.000000   +   f C1Sigma-  45   0   0   0 
         951 76240.858530     18       1   6.4591E-07     0.500001   +   f     A1Pi  43   1   0   1 
         952 76274.915867     18       1   4.9070E-02     0.000000   +   f C1Sigma-  46   0   0   0 
         953 76802.176466     18       1   6.5744E-07     0.500000   +   f     A1Pi  44   1   0   1 
         954 76818.007466     18       1   6.9955E-02     0.000000   +   f C1Sigma-  47   0   0   0 
         955 77351.371484     18       1   1.0432E-02     0.000028   +   f C1Sigma-  48   0   0   0 
         956 77353.549812     18       1   6.6933E-07     0.499972   +   f     A1Pi  45   1   0   1 
         957 77874.955142     18       1   1.3960E-01     0.000000   +   f C1Sigma-  49   0   0   0 
         958 77894.706820     18       1   6.8206E-07     0.500000   +   f     A1Pi  46   1   0   1 
         959 78388.608841     18       1   2.2348E-01     0.000000   +   f C1Sigma-  50   0   0   0 
         960 78425.462646     18       1   6.9614E-07     0.500000   +   f     A1Pi  47   1   0   1 
         961 78892.094203     18       1   3.3450E-01     0.000000   +   f C1Sigma-  51   0   0   0 
         962 78945.611781     18       1   7.1117E-07     0.500000   +   f     A1Pi  48   1   0   1 
         963 79385.197976     18       1   4.8322E-01     0.000000   +   f C1Sigma-  52   0   0   0 
         964 79454.882786     18       1   7.3135E-07     0.500000   +   f     A1Pi  49   1   0   1 
         965 79867.813974     18       1   6.4523E-01     0.000000   +   f C1Sigma-  53   0   0   0 
         966 79952.941850     18       1   7.5004E-07     0.500000   +   f     A1Pi  50   1   0   1 
         967 80339.809309     18       1   8.0466E-01     0.000000   +   f C1Sigma-  54   0   0   0 
         968 80439.540061     18       1   7.8472E-07     0.500000   +   f     A1Pi  51   1   0   1 
         969 80800.963055     18       1   1.0134E+00     0.000000   +   f C1Sigma-  55   0   0   0 
         970 80914.525350     18       1   8.2021E-07     0.500000   +   f     A1Pi  52   1   0   1 
         971 81251.062763     18       1   1.2649E+00     0.000000   +   f C1Sigma-  56   0   0   0 
         972 81377.528296     18       1   8.5886E-07     0.500000   +   f     A1Pi  53   1   0   1 
         973 81689.906557     18       1   1.5044E+00     0.000000   +   f C1Sigma-  57   0   0   0 
         974 81827.793724     18       1   9.2501E-07     0.500000   +   f     A1Pi  54   1   0   1 
         975 82117.276753     18       1   1.7991E+00     0.000000   +   f C1Sigma-  58   0   0   0 
         976 82264.617802     18       1   9.5866E-07     0.500000   +   f     A1Pi  55   1   0   1 
         977 82532.953716     18       1   2.0162E+00     0.000000   +   f C1Sigma-  59   0   0   0 
         978 82687.713997     18       1   9.9997E-07     0.500000   +   f     A1Pi  56   1   0   1 
         979 82936.704882     18       1   2.0673E+00     0.000000   +   f C1Sigma-  60   0   0   0 
         980 83096.741488     18       1   1.0379E-06     0.500000   +   f     A1Pi  57   1   0   1 
         981 83328.253201     18       1   2.1587E+00     0.000000   +   f C1Sigma-  61   0   0   0 
         982 83491.156866     18       1   1.0858E-06     0.500000   +   f     A1Pi  58   1   0   1 
         983 83707.237562     18       1   2.4852E+00     0.000000   +   f C1Sigma-  62   0   0   0 
         984 83870.662820     18       1   1.1654E-06     0.500000   +   f     A1Pi  59   1   0   1 
         985 84073.178983     18       1   3.1823E+00     0.000000   +   f C1Sigma-  63   0   0   0 
         986 84234.859046     18       1   1.2234E-06     0.500000   +   f     A1Pi  60   1   0   1 
         987 84425.560849     18       1   4.1280E+00     0.000000   +   f C1Sigma-  64   0   0   0 
         988 84583.116134     18       1   1.2933E-06     0.500000   +   f     A1Pi  61   1   0   1 
         989 84764.060209     18       1   4.6143E+00     0.000000   +   f C1Sigma-  65   0   0   0 
         990 84914.936601     18       1   1.3634E-06     0.500000   +   f     A1Pi  62   1   0   1 
         991 85088.704532     18       1   4.3041E+00     0.000000   +   f C1Sigma-  66   0   0   0 
         992 85230.028168     18       1   1.4417E-06     0.500000   +   f     A1Pi  63   1   0   1 
         993 85399.610056     18       1   3.9121E+00     0.000000   +   f C1Sigma-  67   0   0   0 
         994 85528.651421     18       1   1.5511E-06     0.500000   +   f     A1Pi  64   1   0   1 
         995 85696.480256     18       1   3.8143E+00     0.000000   +   f C1Sigma-  68   0   0   0 
         996 85811.665616     18       1   1.6618E-06     0.500000   +   f     A1Pi  65   1   0   1 
         997 85978.638299     18       1   3.9316E+00     0.000000   +   f C1Sigma-  69   0   0   0 
         998 86079.034792     18       1   1.7704E-06     0.500000   +   f     A1Pi  66   1   0   1 
         999 86245.588443     18       1   3.7895E+00     0.000000   +   f C1Sigma-  70   0   0   0 
        1000 86328.249640     18       1   1.9188E-06     0.500000   +   f     A1Pi  67   1   0   1 
        1001 86497.119520     18       1   2.5587E+00     0.000000   +   f C1Sigma-  71   0   0   0 
        1002 86557.545390     18       1   2.0883E-06     0.500000   +   f     A1Pi  68   1   0   1 
        1003 86732.836987     18       1   9.4460E-01     0.000001   +   f C1Sigma-  72   0   0   0 
        1004 86770.268025     18       1   2.2363E-06     0.499999   +   f     A1Pi  69   1   0   1 
        1005 86952.257527     18       1   1.3410E-01     0.000010   +   f C1Sigma-  73   0   0   0 
        1006 86968.113646     18       1   2.4338E-06     0.499990   +   f     A1Pi  70   1   0   1 
        1007 87148.995562     18       1   2.6813E-06     0.499922   +   f     A1Pi  71   1   0   1 
        1008 87155.553379     18       1   1.6390E-02     0.000078   +   f C1Sigma-  74   0   0   0 
        1009 87313.101148     18       1   2.9697E-06     0.499995   +   f     A1Pi  72   1   0   1 
        1010 87343.301448     18       1   2.3361E-01     0.000005   +   f C1Sigma-  75   0   0   0 
        1011 87460.445258     18       1   3.3282E-06     0.499998   +   f     A1Pi  73   1   0   1 
        1012 87515.546169     18       1   4.7151E-01     0.000002   +   f C1Sigma-  76   0   0   0 
        1013 87592.661461     18       1   3.7282E-06     0.499999   +   f     A1Pi  74   1   0   1 
        1014 87672.072902     18       1   4.7128E-01     0.000002   +   f C1Sigma-  77   0   0   0 
        1015 87710.943259     18       1   4.2268E-06     0.499998   +   f     A1Pi  75   1   0   1 
        1016 87812.022600     18       1   2.4113E-02     0.000079   +   f C1Sigma-  78   0   0   0 
        1017 87814.736447     18       1   4.8772E-06     0.499921   +   f     A1Pi  76   1   0   1 
        1018 87903.432017     18       1   5.8354E-06     0.500000   +   f     A1Pi  77   1   0   1 
        1019 87933.271015     18       1   2.6467E+00     0.000001   +   f C1Sigma-  79   0   0   0 
        1020 87976.453780     18       1   7.1255E-06     0.500000   +   f     A1Pi  78   1   0   1 
        1021     1.567165     18       1   3.3186E+05     0.000000   -   e X1Sigma+   0   0   0   0 
        1022  1324.700287     18       1   1.2255E+00     0.000000   -   e X1Sigma+   1   0   0   0 
           0  2633.974741     18       1   6.2081E-01     0.000000   -   e X1Sigma+   2   0   0   0 
        1023  3929.369866     18       1   4.1920E-01     0.000000   -   e X1Sigma+   3   0   0   0 
        1024  5210.853374     18       1   3.1846E-01     0.000000   -   e X1Sigma+   4   0   0   0 
        1025  6478.385763     18       1   2.5806E-01     0.000000   -   e X1Sigma+   5   0   0   0 
        1026  7731.920790     18       1   2.1782E-01     0.000000   -   e X1Sigma+   6   0   0   0 
        1027  8971.405704     18       1   1.8912E-01     0.000000   -   e X1Sigma+   7   0   0   0 
        1028 10196.781466     18       1   1.6762E-01     0.000000   -   e X1Sigma+   8   0   0   0 
        1029 11407.982929     18       1   1.5091E-01     0.000000   -   e X1Sigma+   9   0   0   0 
        1030 12604.938620     18       1   1.3756E-01     0.000000   -   e X1Sigma+  10   0   0   0 
        1031 13787.570265     18       1   1.2666E-01     0.000000   -   e X1Sigma+  11   0   0   0 
        1032 14955.792921     18       1   1.1759E-01     0.000000   -   e X1Sigma+  12   0   0   0 
        1033 16109.515551     18       1   1.0993E-01     0.000000   -   e X1Sigma+  13   0   0   0 
        1034 17248.640040     18       1   1.0338E-01     0.000000   -   e X1Sigma+  14   0   0   0 
        1035 18373.061267     18       1   9.7719E-02     0.000000   -   e X1Sigma+  15   0   0   0 
        1036 19482.667605     18       1   9.2775E-02     0.000000   -   e X1Sigma+  16   0   0   0 
        1037 20577.340464     18       1   8.8427E-02     0.000000   -   e X1Sigma+  17   0   0   0 
        1038 21656.954478     18       1   8.4575E-02     0.000000   -   e X1Sigma+  18   0   0   0 
        1039 22721.376788     18       1   8.1140E-02     0.000000   -   e X1Sigma+  19   0   0   0 
        1040 23770.467811     18       1   7.8061E-02     0.000000   -   e X1Sigma+  20   0   0   0 
        1041 24804.081101     18       1   7.5289E-02     0.000000   -   e X1Sigma+  21   0   0   0 
        1042 25822.063720     18       1   7.2781E-02     0.000000   -   e X1Sigma+  22   0   0   0 
        1043 26425.417658     18       1   7.6352E-02     1.001147   -   e a3Sigma+   0   0  -1  -1 
        1044 26824.257023     18       1   7.0504E-02     0.000000   -   e X1Sigma+  23   0   0   0 
        1045 27332.150657     18       1   7.7691E-02     1.001147   -   e a3Sigma+   1   0  -1  -1 
        1046 27810.495940     18       1   6.8431E-02     0.000000   -   e X1Sigma+  24   0   0   0 
        1047 28226.803143     18       1   7.9144E-02     1.001146   -   e a3Sigma+   2   0  -1  -1 
        1048 28780.605596     18       1   6.6538E-02     0.000000   -   e X1Sigma+  25   0   0   0 
        1049 29109.395533     18       1   8.0573E-02     1.001146   -   e a3Sigma+   3   0  -1  -1 
        1050 29734.396237     18       1   6.4810E-02     0.000000   -   e X1Sigma+  26   0   0   0 
        1051 29979.762865     18       1   8.1944E-02     1.001146   -   e a3Sigma+   4   0  -1  -1 
        1052 30671.663333     18       1   6.3232E-02     0.000000   -   e X1Sigma+  27   0   0   0 
        1053 30837.043813     18       1   8.3194E-02     1.001146   -   e a3Sigma+   5   0  -1  -1 
        1054 31592.199004     18       1   6.1794E-02     0.000000   -   e X1Sigma+  28   0   0   0 
        1055 31681.394373     18       1   8.4358E-02     1.001145   -   e a3Sigma+   6   0  -1  -1 
        1056 32495.804361     18       1   6.0481E-02     0.000000   -   e X1Sigma+  29   0   0   0 
        1057 32513.026471     18       1   8.5494E-02     1.001145   -   e a3Sigma+   7   0  -1  -1 
        1058 33331.610999     18       1   8.6596E-02     1.001145   -   e a3Sigma+   8   0  -1  -1 
        1059 33382.281171     18       1   5.9285E-02     0.000000   -   e X1Sigma+  30   0   0   0 
        1060 34136.537781     18       1   8.7625E-02     1.001144   -   e a3Sigma+   9   0  -1  -1 
        1061 34251.406058     18       1   5.8196E-02     0.000000   -   e X1Sigma+  31   0   0   0 
        1062 34670.674427     18       1   4.1941E-03     0.000719   -   e  d3Delta   0  -2   1  -1 
        1063 34928.487571     18       1   8.4890E-02     1.001136   -   e a3Sigma+  10   0  -1  -1 
        1064 34938.157241     18       1   1.8766E-05     0.034952   -   e     b3Pi   0  -1   1   0 
        1065 35019.430004     18       1   1.8243E-05     0.462803   -   e     b3Pi   0  -1   0  -1 
        1066 35102.928728     18       1   5.7216E-02     0.000000   -   e X1Sigma+  32   0   0   0 
        1067 35624.214804     18       1   9.8092E-03    -0.000556   -   e  d3Delta   1  -2   1  -1 
        1068 35707.724527     18       1   8.7954E-02     1.001140   -   e a3Sigma+  11   0  -1  -1 
        1069 35936.605300     18       1   5.6344E-02     0.000000   -   e X1Sigma+  33   0   0   0 
        1070 36005.169424     18       1   1.5382E-05     0.035302   -   e     b3Pi   1  -1   1   0 
        1071 36085.785328     18       1   1.4937E-05     0.464215   -   e     b3Pi   1  -1   0  -1 
        1072 36474.136174     18       1   8.6339E-02     1.001138   -   e a3Sigma+  12   0  -1  -1 
        1073 36566.000070     18       1   5.8607E-03    -0.000580   -   e  d3Delta   2  -2   1  -1 
        1074 36752.206024     18       1   5.5576E-02     0.000000   -   e X1Sigma+  34   0   0   0 
        1075 37059.991088     18       1   1.3074E-05     0.034771   -   e     b3Pi   2  -1   1   0 
        1076 37140.977703     18       1   1.2724E-05     0.464983   -   e     b3Pi   2  -1   0  -1 
        1077 37227.317056     18       1   4.2682E-02     1.001070   -   e a3Sigma+  13   0  -1  -1 
        1078 37497.067115     18       1   2.7686E-03    -0.000809   -   e  d3Delta   3  -2   1  -1 
        1079 37549.474646     18       1   5.4906E-02     0.000000   -   e X1Sigma+  35   0   0   0 
        1080 37966.784169     18       1   6.5842E-02     1.001109   -   e a3Sigma+  14   0  -1  -1 
        1081 38102.975015     18       1   1.1433E-05     0.034454   -   e     b3Pi   3  -1   1   0 
        1082 38184.024798     18       1   1.1156E-05     0.465241   -   e     b3Pi   3  -1   0  -1 
        1083 38328.122568     18       1   5.4340E-02     0.000000   -   e X1Sigma+  36   0   0   0 
        1084 38417.756330     18       1   1.4397E-03    -0.000827   -   e  d3Delta   4  -2   1  -1 
        1085 38692.439906     18       1   7.1330E-02     1.001127   -   e a3Sigma+  15   0  -1  -1 
        1086 39087.876812     18       1   5.3888E-02     0.000000   -   e X1Sigma+  37   0   0   0 
        1087 39133.614773     18       1   1.0228E-05     0.034515   -   e     b3Pi   4  -1   1   0 
        1088 39184.179939     18       1   1.2508E-04     1.992010   -   e e3Sigma-   0   0  -1  -1 
        1089 39188.194093     18       1   1.2642E-04    -0.991374   -   e e3Sigma-   0   0   0   0 
        1090 39214.222307     18       1   1.0054E-05     0.463483   -   e     b3Pi   4  -1   0  -1 
        1091 39328.127013     18       1   6.3767E-04     0.001386   -   e  d3Delta   5  -2   1  -1 
        1092 39404.149602     18       1   4.1287E-02     1.001090   -   e a3Sigma+  16   0  -1  -1 
        1093 39828.472176     18       1   5.3547E-02     0.000000   -   e X1Sigma+  38   0   0   0 
        1094 40101.764437     18       1   2.2052E-02     1.000949   -   e a3Sigma+  17   0  -1  -1 
        1095 40140.727919     18       1   6.9244E-05     1.907546   -   e e3Sigma-   1   0  -1  -1 
        1096 40144.169689     18       1   5.2094E-05    -0.853982   -   e e3Sigma-   1   0   0   0 
        1097 40153.415181     18       1   1.0444E-05    -0.017838   -   e     b3Pi   5  -1   1   0 
        1098 40219.144556     18       1   2.6083E-05     0.156245   -   e  d3Delta   6  -2   1  -1 
        1099 40240.512951     18       1   1.3650E-05     0.308204   -   e     b3Pi   5  -1   0  -1 
        1100 40549.599370     18       1   5.3324E-02     0.000000   -   e X1Sigma+  39   0   0   0 
        1101 40785.212432     18       1   4.7175E-02     1.001109   -   e a3Sigma+  18   0  -1  -1 
        1102 41088.356361     18       1   7.2037E-05     1.999192   -   e e3Sigma-   2   0  -1  -1 
        1103 41092.181617     18       1   7.2061E-05    -0.998322   -   e e3Sigma-   2   0   0   0 
        1104 41113.599004     18       1   3.9017E-04     0.003389   -   e  d3Delta   7  -2   1  -1 
        1105 41158.419694     18       1   8.5601E-06     0.031980   -   e     b3Pi   6  -1   1   0 
        1106 41239.828522     18       1   8.4012E-06     0.463811   -   e     b3Pi   6  -1   0  -1 
        1107 41250.936549     18       1   5.3231E-02     0.000000   -   e X1Sigma+  40   0   0   0 
        1108 41454.107163     18       1   2.6254E-02     1.001062   -   e a3Sigma+  19   0  -1  -1 
        1109 41932.189943     18       1   5.3275E-02     0.000000   -   e X1Sigma+  41   0   0   0 
        1110 41991.478426     18       1   1.9360E-04     0.000267   -   e  d3Delta   8  -2   1  -1 
        1111 42002.769630     18       1   3.4155E-07     0.528974   -   e     A1Pi   0  -1   0  -1 
        1112 42025.688647     18       1   1.0736E-05     1.908359   -   e e3Sigma-   3   0  -1  -1 
        1113 42029.200099     18       1   1.5578E-05    -0.936933   -   e e3Sigma-   3   0   0   0 
        1114 42107.855553     18       1   1.1389E-02     1.000803   -   e a3Sigma+  20   0  -1  -1 
        1115 42151.475762     18       1   7.9425E-06     0.033217   -   e     b3Pi   7  -1   1   0 
        1116 42232.389774     18       1   7.7828E-06     0.466479   -   e     b3Pi   7  -1   0  -1 
        1117 42593.034635     18       1   5.3470E-02     0.000000   -   e X1Sigma+  42   0   0   0 
        1118 42746.385843     18       1   2.9653E-02     1.001095   -   e a3Sigma+  21   0  -1  -1 
        1119 42857.814626     18       1   3.5281E-04    -0.000740   -   e  d3Delta   9  -2   1  -1 
        1120 42950.642475     18       1   3.1535E-05     1.981737   -   e e3Sigma-   4   0  -1  -1 
        1121 42954.617921     18       1   4.1685E-05    -0.983479   -   e e3Sigma-   4   0   0   0 
        1122 43045.062783     18       1   3.3464E-07     0.502553   -   e     A1Pi   1  -1   0  -1 
        1123 43132.109197     18       1   7.4488E-06     0.033217   -   e     b3Pi   8  -1   1   0 
        1124 43212.585282     18       1   7.2998E-06     0.466942   -   e     b3Pi   8  -1   0  -1 
        1125 43233.106429     18       1   5.3828E-02     0.000000   -   e X1Sigma+  43   0   0   0 
        1126 43369.292009     18       1   1.1625E-02     1.000934   -   e a3Sigma+  22   0  -1  -1 
        1127 43712.969586     18       1   3.0638E-04    -0.000846   -   e  d3Delta  10  -2   1  -1 
        1128 43852.071656     18       1   5.4369E-02     0.000000   -   e X1Sigma+  44   0   0   0 
        1129 43866.136166     18       1   4.1034E-05     1.996200   -   e e3Sigma-   5   0  -1  -1 
        1130 43869.965914     18       1   4.4245E-05    -0.996120   -   e e3Sigma-   5   0   0   0 
        1131 43976.066817     18       1   1.4133E-02     1.000972   -   e a3Sigma+  23   0  -1  -1 
        1132 44073.156122     18       1   3.3893E-07     0.500713   -   e     A1Pi   2  -1   0  -1 
        1133 44099.917510     18       1   7.0423E-06     0.033089   -   e     b3Pi   9  -1   1   0 
        1134 44180.232337     18       1   6.9036E-06     0.467117   -   e     b3Pi   9  -1   0  -1 
        1135 44449.585201     18       1   5.5100E-02     0.000000   -   e X1Sigma+  45   0   0   0 
        1136 44557.138802     18       1   2.6663E-04    -0.000707   -   e  d3Delta  11  -2   1  -1 
        1137 44566.607016     18       1   1.8507E-02     1.001013   -   e a3Sigma+  24   0  -1  -1 
        1138 44770.633369     18       1   4.0523E-05     2.000132   -   e e3Sigma-   6   0  -1  -1 
        1139 44774.369279     18       1   4.1550E-05    -0.999672   -   e e3Sigma-   6   0   0   0 
        1140 45025.244035     18       1   5.6031E-02     0.000000   -   e X1Sigma+  46   0   0   0 
        1141 45054.714195     18       1   6.7043E-06     0.032846   -   e     b3Pi  10  -1   1   0 
        1142 45090.287777     18       1   3.4431E-07     0.500306   -   e     A1Pi   3  -1   0  -1 
        1143 45133.205957     18       1   8.0749E-06     0.566409   -   e     b3Pi  10  -1   0  -1 
        1144 45141.898882     18       1   3.5179E-05     0.901769   -   e a3Sigma+  25   0  -1  -1 
        1145 45390.749519     18       1   2.3072E-04    -0.000559   -   e  d3Delta  12  -2   1  -1 
        1146 45578.669611     18       1   5.7232E-02     0.000000   -   e X1Sigma+  47   0   0   0 
        1147 45664.171909     18       1   3.8069E-05     2.000997   -   e e3Sigma-   7   0  -1  -1 
        1148 45667.834386     18       1   3.8451E-05    -1.000418   -   e e3Sigma-   7   0   0   0 
        1149 45696.697135     18       1   1.4956E-02     1.001069   -   e a3Sigma+  26   0  -1  -1 
        1150 45996.521241     18       1   6.4241E-06     0.032609   -   e     b3Pi  11  -1   1   0 
        1151 46076.399656     18       1   6.2672E-06     0.466890   -   e     b3Pi  11  -1   0  -1 
        1152 46095.422110     18       1   3.4988E-07     0.500040   -   e     A1Pi   4  -1   0  -1 
        1153 46109.493797     18       1   5.8667E-02     0.000000   -   e X1Sigma+  48   0   0   0 
        1154 46213.869773     18       1   1.7056E-04     0.000340   -   e  d3Delta  13  -2   1  -1 
        1155 46235.402932     18       1   7.3637E-03     1.000814   -   e a3Sigma+  27   0  -1  -1 
        1156 46546.944098     18       1   3.5285E-05     2.000531   -   e e3Sigma-   8   0  -1  -1 
        1157 46550.547752     18       1   3.5540E-05    -0.999941   -   e e3Sigma-   8   0   0   0 
        1158 46617.268002     18       1   6.0390E-02     0.000000   -   e X1Sigma+  49   0   0   0 
        1159 46755.572393     18       1   1.0530E-02     1.001017   -   e a3Sigma+  28   0  -1  -1 
        1160 46925.797648     18       1   6.1933E-06     0.032374   -   e     b3Pi  12  -1   1   0 
        1161 47004.820324     18       1   6.3601E-06     0.443466   -   e     b3Pi  12  -1   0  -1 
        1162 47026.593797     18       1   5.3887E-05     0.024748   -   e  d3Delta  14  -2   1  -1 
        1163 47089.175172     18       1   3.5619E-07     0.499138   -   e     A1Pi   5  -1   0  -1 
        1164 47101.572278     18       1   6.2446E-02     0.000000   -   e X1Sigma+  50   0   0   0 
        1165 47257.029729     18       1   9.8054E-03     1.001034   -   e a3Sigma+  29   0  -1  -1 
        1166 47418.573519     18       1   3.2690E-05     1.999575   -   e e3Sigma-   9   0  -1  -1 
        1167 47422.126899     18       1   3.3010E-05    -0.999035   -   e e3Sigma-   9   0   0   0 
        1168 47562.008560     18       1   6.4854E-02     0.000000   -   e X1Sigma+  51   0   0   0 
        1169 47738.932192     18       1   7.5193E-03     1.000935   -   e a3Sigma+  30   0  -1  -1 
        1170 47826.479632     18       1   1.5289E-04    -0.000205   -   e  d3Delta  15  -2   1  -1 
        1171 47841.673818     18       1   5.9945E-06     0.031650   -   e     b3Pi  13  -1   1   0 
        1172 47921.840339     18       1   5.8939E-06     0.468252   -   e     b3Pi  13  -1   0  -1 
        1173 47998.063536     18       1   6.7693E-02     0.000000   -   e X1Sigma+  52   0   0   0 
        1174 48071.003126     18       1   3.6160E-07     0.500226   -   e     A1Pi   6  -1   0  -1 
        1175 48201.082349     18       1   9.2799E-03     1.001055   -   e a3Sigma+  31   0  -1  -1 
        1176 48278.897770     18       1   3.0144E-05     1.998359   -   e e3Sigma-  10   0  -1  -1 
        1177 48282.406624     18       1   3.0672E-05    -0.997972   -   e e3Sigma-  10   0   0   0 
        1178 48409.306806     18       1   7.1053E-02     0.000000   -   e X1Sigma+  53   0   0   0 
        1179 48616.680013     18       1   1.5423E-04    -0.000940   -   e  d3Delta  16  -2   1  -1 
        1180 48642.697047     18       1   7.0188E-03     1.000947   -   e a3Sigma+  32   0  -1  -1 
        1181 48744.006729     18       1   5.8273E-06     0.031682   -   e     b3Pi  14  -1   1   0 
        1182 48795.262204     18       1   7.4994E-02     0.000000   -   e X1Sigma+  54   0   0   0 
        1183 48823.984719     18       1   5.7241E-06     0.468913   -   e     b3Pi  14  -1   0  -1 
        1184 49040.404344     18       1   3.6808E-07     0.501109   -   e     A1Pi   7  -1   0  -1 
        1185 49063.708301     18       1   7.4316E-03     1.001038   -   e a3Sigma+  33   0  -1  -1 
        1186 49128.325635     18       1   2.6365E-05     1.994743   -   e e3Sigma-  11   0  -1  -1 
        1187 49131.780527     18       1   2.7744E-05    -0.995214   -   e e3Sigma-  11   0   0   0 
        1188 49155.398060     18       1   7.9715E-02     0.000000   -   e X1Sigma+  55   0   0   0 
        1189 49395.758235     18       1   1.4307E-04    -0.000937   -   e  d3Delta  17  -2   1  -1 
        1190 49463.511557     18       1   8.1161E-03     1.001045   -   e a3Sigma+  34   0  -1  -1 
        1191 49489.248568     18       1   8.5396E-02     0.000000   -   e X1Sigma+  56   0   0   0 
        1192 49632.847821     18       1   5.6857E-06     0.031398   -   e     b3Pi  15  -1   1   0 
        1193 49712.650201     18       1   5.5872E-06     0.469304   -   e     b3Pi  15  -1   0  -1 
        1194 49796.266990     18       1   9.2311E-02     0.000000   -   e X1Sigma+  57   0   0   0 
        1195 49842.102873     18       1   5.1517E-03     1.000854   -   e a3Sigma+  35   0  -1  -1 
        1196 49966.521848     18       1   2.0300E-05     1.992065   -   e e3Sigma-  12   0  -1  -1 
        1197 49970.077840     18       1   2.2974E-05    -0.994286   -   e e3Sigma-  12   0   0   0 
        1198 49998.116286     18       1   3.7638E-07     0.502643   -   e     A1Pi   8  -1   0  -1 
        1199 50075.927530     18       1   1.0093E-01     0.000000   -   e X1Sigma+  58   0   0   0 
        1200 50163.631163     18       1   1.1576E-04    -0.000701   -   e  d3Delta  18  -2   1  -1 
        1201 50198.976624     18       1   8.7898E-03     1.001091   -   e a3Sigma+  36   0  -1  -1 
        1202 50327.693451     18       1   1.1187E-01     0.000000   -   e X1Sigma+  59   0   0   0 
        1203 50508.403236     18       1   5.5737E-06     0.031076   -   e     b3Pi  16  -1   1   0 
        1204 50534.257649     18       1   1.7275E-03     0.999807   -   e a3Sigma+  37   0  -1  -1 
        1205 50551.001551     18       1   1.2618E-01     0.000000   -   e X1Sigma+  60   0   0   0 
        1206 50588.258885     18       1   5.4899E-06     0.470654   -   e     b3Pi  16  -1   0  -1 
        1207 50745.300129     18       1   1.4567E-01     0.000000   -   e X1Sigma+  61   0   0   0 
        1208 50794.701614     18       1   2.6653E-05     2.000977   -   e e3Sigma-  13   0  -1  -1 
        1209 50798.153829     18       1   2.6719E-05    -1.000305   -   e e3Sigma-  13   0   0   0 
        1210 50848.604834     18       1   8.0702E-03     1.001076   -   e a3Sigma+  38   0  -1  -1 
        1211 50910.028880     18       1   1.7357E-01     0.000000   -   e X1Sigma+  62   0   0   0 
        1212 50919.434724     18       1   1.0461E-05     0.015835   -   e  d3Delta  19  -2   1  -1 
        1213 50943.865716     18       1   3.9241E-07     0.483214   -   e     A1Pi   9  -1   0  -1 
        1214 51044.628117     18       1   2.1656E-01     0.000000   -   e X1Sigma+  63   0   0   0 
        1215 51142.066756     18       1   8.7067E-03     1.001097   -   e a3Sigma+  39   0  -1  -1 
        1216 51148.548112     18       1   2.9109E-01     0.000000   -   e X1Sigma+  64   0   0   0 
        1217 51221.226672     18       1   4.5100E-01     0.000000   -   e X1Sigma+  65   0   0   0 
        1218 51263.690989     18       1   8.1336E-01     0.000000   -   e X1Sigma+  66   0   0   0 
        1219 51295.877331     18       1   6.9407E-01     0.000000   -   e X1Sigma+  67   0   0   0 
        1220 51338.229556     18       1   5.3878E-01     0.000000   -   e X1Sigma+  68   0   0   0 
        1221 51371.160414     18       1   5.4869E-06     0.030834   -   e     b3Pi  17  -1   1   0 
        1222 51389.902088     18       1   4.5627E-01     0.000000   -   e X1Sigma+  69   0   0   0 
        1223 51415.291287     18       1   1.0263E-03     0.998676   -   e a3Sigma+  40   0  -1  -1 
        1224 51449.408474     18       1   4.0210E-01     0.000000   -   e X1Sigma+  70   0   0   0 
        1225 51450.922431     18       1   5.4176E-06     0.472064   -   e     b3Pi  17  -1   0  -1 
        1226 51515.883846     18       1   3.6265E-01     0.000000   -   e X1Sigma+  71   0   0   0 
        1227 51588.741506     18       1   3.3187E-01     0.000000   -   e X1Sigma+  72   0   0   0 
        1228 51611.724554     18       1   2.5569E-05     2.000933   -   e e3Sigma-  14   0  -1  -1 
        1229 51615.140613     18       1   2.5623E-05    -1.000219   -   e e3Sigma-  14   0   0   0 
        1230 51665.645612     18       1   1.0658E-04    -0.000486   -   e  d3Delta  20  -2   1  -1 
        1231 51667.545002     18       1   3.0757E-01     0.000000   -   e X1Sigma+  73   0   0   0 
        1232 51669.255779     18       1   8.1612E-03     1.000830   -   e a3Sigma+  41   0  -1  -1 
        1233 51751.963807     18       1   2.8251E-01     0.000000   -   e X1Sigma+  74   0   0   0 
        1234 51876.087822     18       1   3.8591E-07     0.499714   -   e     A1Pi  10  -1   0  -1 
        1235 51904.039230     18       1   7.8374E-03     1.001112   -   e a3Sigma+  42   0  -1  -1 
        1236 52120.884701     18       1   8.5591E-03     1.001064   -   e a3Sigma+  43   0  -1  -1 
        1237 52221.010699     18       1   5.4227E-06     0.030589   -   e     b3Pi  18  -1   1   0 
        1238 52300.282614     18       1   5.3835E-06     0.475110   -   e     b3Pi  18  -1   0  -1 
        1239 52321.039932     18       1   5.2481E-04     0.995958   -   e a3Sigma+  44   0  -1  -1 
        1240 52399.813535     18       1   1.1108E-04    -0.000920   -   e  d3Delta  21  -2   1  -1 
        1241 52417.469529     18       1   2.4566E-05     2.000989   -   e e3Sigma-  15   0  -1  -1 
        1242 52420.855204     18       1   2.4634E-05    -1.000293   -   e e3Sigma-  15   0   0   0 
        1243 52504.585171     18       1   1.0013E-02     1.001092   -   e a3Sigma+  45   0  -1  -1 
        1244 52672.788624     18       1   1.1727E-02     1.001125   -   e a3Sigma+  46   0  -1  -1 
        1245 52796.672988     18       1   3.9230E-07     0.499834   -   e     A1Pi  11  -1   0  -1 
        1246 52826.045923     18       1   9.9636E-03     1.001120   -   e a3Sigma+  47   0  -1  -1 
        1247 52964.641146     18       1   1.1805E-02     1.001094   -   e a3Sigma+  48   0  -1  -1 
        1248 53057.273727     18       1   5.3787E-06     0.030341   -   e     b3Pi  19  -1   1   0 
        1249 53088.804836     18       1   3.8652E-03     1.000609   -   e a3Sigma+  49   0  -1  -1 
        1250 53122.061914     18       1   9.3535E-05     0.002679   -   e  d3Delta  22  -2   1  -1 
        1251 53136.710542     18       1   5.3296E-06     0.467424   -   e     b3Pi  19  -1   0  -1 
        1252 53198.831262     18       1   6.3570E-03     1.000858   -   e a3Sigma+  50   0  -1  -1 
        1253 53212.105282     18       1   2.3705E-05     2.001062   -   e e3Sigma-  16   0  -1  -1 
        1254 53215.462078     18       1   2.3774E-05    -1.000401   -   e e3Sigma-  16   0   0   0 
        1255 53294.711461     18       1   1.6102E-02     1.001101   -   e a3Sigma+  51   0  -1  -1 
        1256 53376.660795     18       1   2.1446E-02     1.001124   -   e a3Sigma+  52   0  -1  -1 
        1257 53444.689541     18       1   2.6856E-02     1.001127   -   e a3Sigma+  53   0  -1  -1 
        1258 53500.831599     18       1   3.1355E-02     1.001126   -   e a3Sigma+  54   0  -1  -1 
        1259 53554.455464     18       1   2.8735E-02     1.001124   -   e a3Sigma+  55   0  -1  -1 
        1260 53615.683785     18       1   2.3746E-02     1.001123   -   e a3Sigma+  56   0  -1  -1 
        1261 53685.691394     18       1   1.2129E-02     1.001114   -   e a3Sigma+  57   0  -1  -1 
        1262 53705.380772     18       1   3.9931E-07     0.499281   -   e     A1Pi  12  -1   0  -1 
        1263 53763.276819     18       1   1.6778E-02     1.001109   -   e a3Sigma+  58   0  -1  -1 
        1264 53832.368980     18       1   7.6804E-05    -0.000091   -   e  d3Delta  23  -2   1  -1 
        1265 53847.519237     18       1   1.2594E-02     1.001045   -   e a3Sigma+  59   0  -1  -1 
        1266 53879.953549     18       1   5.3534E-06     0.030007   -   e     b3Pi  20  -1   1   0 
        1267 53959.159764     18       1   5.2662E-06     0.470429   -   e     b3Pi  20  -1   0  -1 
        1268 53995.515077     18       1   2.2969E-05     2.000970   -   e e3Sigma-  17   0  -1  -1 
        1269 53998.842743     18       1   2.3031E-05    -1.000467   -   e e3Sigma-  17   0   0   0 
        1270 54529.816057     18       1   4.8084E-05     0.001416   -   e  d3Delta  24  -2   1  -1 
        1271 54601.959125     18       1   4.0731E-07     0.497630   -   e     A1Pi  13  -1   0  -1 
        1272 54689.148059     18       1   5.3460E-06     0.029770   -   e     b3Pi  21  -1   1   0 
        1273 54767.430746     18       1   1.4225E-05     1.742145   -   e e3Sigma-  18   0  -1  -1 
        1274 54768.239572     18       1   6.0999E-06     0.721581   -   e     b3Pi  21  -1   0  -1 
        1275 54770.888096     18       1   2.2076E-05    -0.992556   -   e e3Sigma-  18   0   0   0 
        1276 55215.652048     18       1   9.1727E-05    -0.000786   -   e  d3Delta  25  -2   1  -1 
        1277 55484.615671     18       1   5.3548E-06     0.029544   -   e     b3Pi  22  -1   1   0 
        1278 55485.416475     18       1   4.1298E-07     0.500237   -   e     A1Pi  14  -1   0  -1 
        1279 55528.398565     18       1   2.1348E-05     2.000613   -   e e3Sigma-  19   0  -1  -1 
        1280 55531.662909     18       1   2.1612E-05    -1.000093   -   e e3Sigma-  19   0   0   0 
        1281 55563.348711     18       1   5.2658E-06     0.470441   -   e     b3Pi  22  -1   0  -1 
        1282 55886.495290     18       1   9.1653E-05    -0.000890   -   e  d3Delta  26  -2   1  -1 
        1283 56266.062362     18       1   5.4318E-06     0.032273   -   e     b3Pi  23  -1   1   0 
        1284 56277.701585     18       1   2.0342E-05     1.990086   -   e e3Sigma-  20   0  -1  -1 
        1285 56280.999817     18       1   2.0540E-05    -0.992380   -   e e3Sigma-  20   0   0   0 
        1286 56344.639609     18       1   5.2919E-06     0.470683   -   e     b3Pi  23  -1   0  -1 
        1287 56356.526756     18       1   4.2064E-07     0.499920   -   e     A1Pi  15  -1   0  -1 
        1288 56475.454158     18       1   5.8707E-08     0.000000   -   e E1Sigma+   0   0   0   0 
        1289 56538.314186     18       1   8.0524E-05    -0.000635   -   e  d3Delta  27  -2   1  -1 
        1290 57015.353016     18       1   2.0535E-05     1.991338   -   e e3Sigma-  21   0  -1  -1 
        1291 57018.479737     18       1   2.0310E-05    -0.986578   -   e e3Sigma-  21   0   0   0 
        1292 57033.819877     18       1   5.4685E-06     0.025245   -   e     b3Pi  24  -1   1   0 
        1293 57111.587354     18       1   5.3491E-06     0.469837   -   e     b3Pi  24  -1   0  -1 
        1294 57170.829973     18       1   2.8645E-05     0.005359   -   e  d3Delta  28  -2   1  -1 
        1295 57173.709007     18       1   5.2431E-08     0.000000   -   e E1Sigma+   1   0   0   0 
        1296 57216.443458     18       1   4.3133E-07     0.494764   -   e     A1Pi  16  -1   0  -1 
        1297 57741.247283     18       1   2.0410E-05     1.999008   -   e e3Sigma-  22   0  -1  -1 
        1298 57744.384842     18       1   2.0425E-05    -0.997784   -   e e3Sigma-  22   0   0   0 
        1299 57786.769686     18       1   5.4936E-06     0.029625   -   e     b3Pi  25  -1   1   0 
        1300 57794.707140     18       1   8.1554E-05    -0.000746   -   e  d3Delta  29  -2   1  -1 
        1301 57852.836198     18       1   4.8716E-08     0.000000   -   e E1Sigma+   2   0   0   0 
        1302 57864.612278     18       1   5.4109E-06     0.470028   -   e     b3Pi  25  -1   0  -1 
        1303 58063.683168     18       1   4.3394E-07     0.499812   -   e     A1Pi  17  -1   0  -1 
        1304 58416.134335     18       1   8.1559E-05    -0.000643   -   e  d3Delta  30  -2   1  -1 
        1305 58454.814877     18       1   2.0163E-05     1.999980   -   e e3Sigma-  23   0  -1  -1 
        1306 58457.923470     18       1   2.0180E-05    -0.998970   -   e e3Sigma-  23   0   0   0 
        1307 58499.643052     18       1   4.4249E-08     0.000000   -   e E1Sigma+   3   0   0   0 
        1308 58525.152285     18       1   5.5738E-06     0.028486   -   e     b3Pi  26  -1   1   0 
        1309 58602.515041     18       1   5.4907E-06     0.471237   -   e     b3Pi  26  -1   0  -1 
        1310 58899.472022     18       1   4.4155E-07     0.499406   -   e     A1Pi  18  -1   0  -1 
        1311 59027.298379     18       1   6.6880E-05    -0.000313   -   e  d3Delta  31  -2   1  -1 
        1312 59148.691150     18       1   3.9878E-08     0.000000   -   e E1Sigma+   4   0   0   0 
        1313 59156.021159     18       1   1.9915E-05     2.000072   -   e e3Sigma-  24   0  -1  -1 
        1314 59159.093044     18       1   1.9928E-05    -0.999127   -   e e3Sigma-  24   0   0   0 
        1315 59248.045390     18       1   5.6884E-06     0.028381   -   e     b3Pi  27  -1   1   0 
        1316 59324.931146     18       1   5.6013E-06     0.471535   -   e     b3Pi  27  -1   0  -1 
        1317 59615.231741     18       1   6.8213E-05    -0.000194   -   e  d3Delta  32  -2   1  -1 
        1318 59723.613596     18       1   4.4871E-07     0.499441   -   e     A1Pi  19  -1   0  -1 
        1319 59775.299636     18       1   3.7448E-08     0.000011   -   e E1Sigma+   5   0   0   0 
        1320 59844.888542     18       1   1.9551E-05     1.998927   -   e e3Sigma-  25   0  -1  -1 
        1321 59847.912507     18       1   1.9635E-05    -0.998202   -   e e3Sigma-  25   0   0   0 
        1322 59954.375590     18       1   5.8182E-06     0.028224   -   e     b3Pi  28  -1   1   0 
        1323 60030.700118     18       1   5.7323E-06     0.471584   -   e     b3Pi  28  -1   0  -1 
        1324 60180.001295     18       1   8.1703E-05    -0.000704   -   e  d3Delta  33  -2   1  -1 
        1325 60392.085436     18       1   3.4034E-08     0.000002   -   e E1Sigma+   6   0   0   0 
        1326 60519.428605     18       1   9.4399E-06     1.951617   -   e e3Sigma-  26   0  -1  -1 
        1327 60522.605287     18       1   1.2330E-05    -0.958756   -   e e3Sigma-  26   0   0   0 
        1328 60536.219376     18       1   4.7396E-07     0.507828   -   e     A1Pi  20  -1   0  -1 
        1329 60643.118628     18       1   5.9769E-06     0.028109   -   e     b3Pi  29  -1   1   0 
        1330 60717.750886     18       1   6.4374E-06     0.428755   -   e     b3Pi  29  -1   0  -1 
        1331 60730.790814     18       1   3.6232E-05     0.042390   -   e  d3Delta  34  -2   1  -1 
        1332 61028.059941     18       1   3.0885E-08     0.000000   -   e E1Sigma+   7   0   0   0 
        1333 61177.430318     18       1   1.9380E-05     2.001015   -   e e3Sigma-  27   0  -1  -1 
        1334 61180.401634     18       1   1.9513E-05    -1.000241   -   e e3Sigma-  27   0   0   0 
        1335 61263.793470     18       1   5.8709E-05     0.000950   -   e  d3Delta  35  -2   1  -1 
        1336 61313.303207     18       1   6.1966E-06     0.027612   -   e     b3Pi  30  -1   1   0 
        1337 61336.539410     18       1   4.6392E-07     0.498827   -   e     A1Pi  21  -1   0  -1 
        1338 61388.581756     18       1   6.1148E-06     0.471801   -   e     b3Pi  30  -1   0  -1 
        1339 61690.546710     18       1   2.8671E-08     0.000000   -   e E1Sigma+   8   0   0   0 
        1340 61778.364183     18       1   8.2724E-05    -0.000800   -   e  d3Delta  36  -2   1  -1 
        1341 61816.554477     18       1   1.9610E-05     2.000950   -   e e3Sigma-  28   0  -1  -1 
        1342 61819.470108     18       1   1.9648E-05    -1.000038   -   e e3Sigma-  28   0   0   0 
        1343 61963.576996     18       1   6.4901E-06     0.027577   -   e     b3Pi  31  -1   1   0 
        1344 62038.003656     18       1   6.4020E-06     0.472282   -   e     b3Pi  31  -1   0  -1 
        1345 62125.355751     18       1   4.7042E-07     0.499736   -   e     A1Pi  22  -1   0  -1 
        1346 62273.733938     18       1   7.5326E-05    -0.000608   -   e  d3Delta  37  -2   1  -1 
        1347 62369.516354     18       1   2.7889E-08     0.000000   -   e E1Sigma+   9   0   0   0 
        1348 62443.532516     18       1   1.9407E-05     2.000461   -   e e3Sigma-  29   0  -1  -1 
        1349 62446.410599     18       1   1.9425E-05    -0.999537   -   e e3Sigma-  29   0   0   0 
        1350 62592.015292     18       1   6.8198E-06     0.027436   -   e     b3Pi  32  -1   1   0 
        1351 62665.420076     18       1   6.7414E-06     0.471754   -   e     b3Pi  32  -1   0  -1 
        1352 62750.793796     18       1   8.0221E-05     0.000054   -   e  d3Delta  38  -2   1  -1 
        1353 62903.190342     18       1   4.7774E-07     0.499895   -   e     A1Pi  23  -1   0  -1 
        1354 63049.874031     18       1   2.7756E-08     0.000001   -   e E1Sigma+  10   0   0   0 
        1355 63065.980039     18       1   1.9017E-05     1.998770   -   e e3Sigma-  30   0  -1  -1 
        1356 63068.818374     18       1   1.9079E-05    -0.997970   -   e e3Sigma-  30   0   0   0 
        1357 63196.394895     18       1   7.1839E-06     0.027923   -   e     b3Pi  33  -1   1   0 
        1358 63207.946849     18       1   8.2685E-05    -0.000124   -   e  d3Delta  39  -2   1  -1 
        1359 63269.091319     18       1   7.1201E-06     0.471294   -   e     b3Pi  33  -1   0  -1 
        1360 63645.633908     18       1   2.4567E-05     0.006920   -   e  d3Delta  40  -2   1  -1 
        1361 63669.240343     18       1   5.2390E-07     0.542119   -   e     A1Pi  24  -1   0  -1 
        1362 63680.849921     18       1   7.8777E-06     1.841290   -   e e3Sigma-  31   0   0   0 
        1363 63683.450075     18       1   9.8034E-06    -0.890197   -   e e3Sigma-  31   0  -1  -1 
        1364 63723.457859     18       1   2.7967E-08     0.000006   -   e E1Sigma+  11   0   0   0 
        1365 63774.217848     18       1   7.6758E-06     0.026940   -   e     b3Pi  34  -1   1   0 
        1366 63845.475381     18       1   7.6007E-06     0.472834   -   e     b3Pi  34  -1   0  -1 
        1367 64064.323126     18       1   9.1313E-05    -0.000835   -   e  d3Delta  41  -2   1  -1 
        1368 64275.638572     18       1   1.9331E-05     1.993221   -   e e3Sigma-  32   0  -1  -1 
        1369 64278.338977     18       1   1.9390E-05    -0.991844   -   e e3Sigma-  32   0   0   0 
        1370 64322.260405     18       1   8.4384E-06     0.026262   -   e     b3Pi  35  -1   1   0 
        1371 64385.381902     18       1   2.8234E-08     0.000014   -   e E1Sigma+  12   0   0   0 
        1372 64391.770752     18       1   8.3423E-06     0.472221   -   e     b3Pi  35  -1   0  -1 
        1373 64424.991232     18       1   4.9522E-07     0.497642   -   e     A1Pi  25  -1   0  -1 
        1374 64463.303222     18       1   4.5632E-05     0.002423   -   e  d3Delta  42  -2   1  -1 
        1375 64834.914653     18       1   9.7290E-06     0.034700   -   e     b3Pi  36  -1   1   0 
        1376 64841.574418     18       1   9.6024E-05    -0.000454   -   e  d3Delta  43  -2   1  -1 
        1377 64848.466022     18       1   1.9513E-05     1.893727   -   e e3Sigma-  33   0  -1  -1 
        1378 64851.608643     18       1   1.8910E-05    -0.900147   -   e e3Sigma-  33   0   0   0 
        1379 64904.083588     18       1   9.3353E-06     0.472133   -   e     b3Pi  36  -1   0  -1 
        1380 65032.591648     18       1   2.8705E-08     0.000001   -   e E1Sigma+  13   0   0   0 
        1381 65169.559570     18       1   5.0336E-07     0.496976   -   e     A1Pi  26  -1   0  -1 
        1382 65200.772699     18       1   4.3376E-05     0.002240   -   e  d3Delta  44  -2   1  -1 
        1383 65311.225078     18       1   1.0724E-05     0.025794   -   e     b3Pi  37  -1   1   0 
        1384 65376.999677     18       1   1.0667E-05     0.475901   -   e     b3Pi  37  -1   0  -1 
        1385 65404.685708     18       1   1.9863E-05     1.997380   -   e e3Sigma-  34   0  -1  -1 
        1386 65407.399353     18       1   1.9903E-05    -0.998419   -   e e3Sigma-  34   0   0   0 
        1387 65539.966138     18       1   1.0606E-04    -0.000824   -   e  d3Delta  45  -2   1  -1 
        1388 65666.718934     18       1   2.9766E-08     0.000001   -   e E1Sigma+  14   0   0   0 
        1389 65744.539023     18       1   1.2107E-05     0.025995   -   e     b3Pi  38  -1   1   0 
        1390 65807.411681     18       1   1.2112E-05     0.472838   -   e     b3Pi  38  -1   0  -1 
        1391 65860.199783     18       1   7.6618E-05     0.001304   -   e  d3Delta  46  -2   1  -1 
        1392 65903.456237     18       1   5.1053E-07     0.501170   -   e     A1Pi  27  -1   0  -1 
        1393 65947.180165     18       1   1.8424E-05     1.992351   -   e e3Sigma-  35   0  -1  -1 
        1394 65949.783081     18       1   1.9286E-05    -0.993787   -   e e3Sigma-  35   0   0   0 
        1395 66131.827192     18       1   1.4340E-05     0.026285   -   e     b3Pi  39  -1   1   0 
        1396 66161.851204     18       1   1.0992E-04     0.001827   -   e  d3Delta  47  -2   1  -1 
        1397 66191.365725     18       1   1.4376E-05     0.470839   -   e     b3Pi  39  -1   0  -1 
        1398 66290.638289     18       1   3.1729E-08     0.000001   -   e E1Sigma+  15   0   0   0 
        1399 66444.863717     18       1   1.2302E-04    -0.000530   -   e  d3Delta  48  -2   1  -1 
        1400 66469.141929     18       1   1.9067E-05     0.497425   -   e     b3Pi  40  -1   1   0 
        1401 66471.920029     18       1   2.0078E-05     1.112123   -   e e3Sigma-  36   0  -1  -1 
        1402 66475.251489     18       1   1.9628E-05    -0.582269   -   e e3Sigma-  36   0   0   0 
        1403 66526.209778     18       1   1.7507E-05     0.473022   -   e     b3Pi  40  -1   0  -1 
        1404 66626.388238     18       1   5.1570E-07     0.499840   -   e     A1Pi  28  -1   0  -1 
        1405 66707.195874     18       1   1.1353E-04    -0.000568   -   e  d3Delta  49  -2   1  -1 
        1406 66764.205615     18       1   2.1610E-05     0.027199   -   e     b3Pi  41  -1   1   0 
        1407 66813.913892     18       1   2.1715E-05     0.472468   -   e     b3Pi  41  -1   0  -1 
        1408 66909.224856     18       1   3.4414E-08     0.000001   -   e E1Sigma+  16   0   0   0 
        1409 66950.598757     18       1   1.4031E-04    -0.000823   -   e  d3Delta  50  -2   1  -1 
        1410 66976.584155     18       1   2.1628E-05     1.998270   -   e e3Sigma-  37   0  -1  -1 
        1411 66979.100873     18       1   2.1758E-05    -0.997168   -   e e3Sigma-  37   0   0   0 
        1412 67015.056564     18       1   2.6467E-05     0.028627   -   e     b3Pi  42  -1   1   0 
        1413 67058.705558     18       1   2.6869E-05     0.470933   -   e     b3Pi  42  -1   0  -1 
        1414 67177.485505     18       1   1.5106E-04    -0.000727   -   e  d3Delta  51  -2   1  -1 
        1415 67230.710927     18       1   3.1379E-05     0.031210   -   e     b3Pi  43  -1   1   0 
        1416 67268.288804     18       1   3.1881E-05     0.468531   -   e     b3Pi  43  -1   0  -1 
        1417 67338.325122     18       1   5.2384E-07     0.499674   -   e     A1Pi  29  -1   0  -1 
        1418 67386.770553     18       1   1.2061E-04     0.000026   -   e  d3Delta  52  -2   1  -1 
        1419 67421.711145     18       1   3.6039E-05     0.035155   -   e     b3Pi  44  -1   1   0 
        1420 67452.794350     18       1   3.6762E-05     0.468926   -   e     b3Pi  44  -1   0  -1 
        1421 67464.663797     18       1   2.2253E-05     1.994646   -   e e3Sigma-  38   0  -1  -1 
        1422 67467.149045     18       1   2.2470E-05    -0.998179   -   e e3Sigma-  38   0   0   0 
        1423 67526.274972     18       1   3.7225E-08     0.000001   -   e E1Sigma+  17   0   0   0 
        1424 67578.260865     18       1   1.7814E-04     0.000464   -   e  d3Delta  53  -2   1  -1 
        1425 67592.884737     18       1   4.0229E-05     0.041649   -   e     b3Pi  45  -1   1   0 
        1426 67617.639815     18       1   4.1281E-05     0.458162   -   e     b3Pi  45  -1   0  -1 
        1427 67748.370509     18       1   4.4576E-05     0.052278   -   e     b3Pi  46  -1   1   0 
        1428 67752.520637     18       1   2.0083E-04     0.004552   -   e  d3Delta  54  -2   1  -1 
        1429 67766.876387     18       1   4.5773E-05     0.446023   -   e     b3Pi  46  -1   0  -1 
        1430 67890.853880     18       1   4.9159E-05     0.072983   -   e     b3Pi  47  -1   1   0 
        1431 67902.589446     18       1   5.6722E-05     0.378321   -   e     b3Pi  47  -1   0  -1 
        1432 67909.345295     18       1   1.5101E-04     0.059122   -   e  d3Delta  55  -2   1  -1 
        1433 67933.777906     18       1   2.3048E-05     2.000254   -   e e3Sigma-  39   0  -1  -1 
        1434 67936.256805     18       1   2.3346E-05    -1.000002   -   e e3Sigma-  39   0   0   0 
        1435 68021.377368     18       1   5.4287E-05     0.125383   -   e     b3Pi  48  -1   1   0 
        1436 68027.746697     18       1   5.6573E-05     0.348336   -   e     b3Pi  48  -1   0  -1 
        1437 68039.714089     18       1   5.4737E-07     0.487877   -   e     A1Pi  30  -1   0  -1 
        1438 68046.201040     18       1   1.6685E-05     0.065376   -   e  d3Delta  56  -2   1  -1 
        1439 68140.635916     18       1   1.9804E-05     0.282436   -   e     b3Pi  49  -1   1   0 
        1440 68143.152758     18       1   1.1586E-05     0.170956   -   e     b3Pi  49  -1   0  -1 
        1441 68143.474575     18       1   3.9844E-08    -0.002777   -   e E1Sigma+  18   0   0   0 
        1442 68162.116103     18       1   1.9352E-04     0.102520   -   e  d3Delta  57  -2   1  -1 
        1443 68249.307703     18       1   6.9226E-05     0.401938   -   e     b3Pi  50  -1   1   0 
        1444 68250.634566     18       1   9.3892E-05    -0.023562   -   e     b3Pi  50  -1   0  -1 
        1445 68256.626714     18       1   1.4848E-04     0.187746   -   e  d3Delta  58  -2   1  -1 
        1446 68337.744146     18       1   2.1408E-04     0.157805   -   e  d3Delta  59  -2   1  -1 
        1447 68348.047357     18       1   7.7387E-05     0.130626   -   e     b3Pi  51  -1   1   0 
        1448 68352.249150     18       1   8.2009E-05     0.253876   -   e     b3Pi  51  -1   0  -1 
        1449 68384.012895     18       1   2.4291E-05     2.000928   -   e e3Sigma-  40   0  -1  -1 
        1450 68386.415631     18       1   2.4396E-05    -1.000376   -   e e3Sigma-  40   0   0   0 
        1451 68437.212037     18       1   8.8116E-05     0.148230   -   e     b3Pi  52  -1   1   0 
        1452 68441.158932     18       1   8.2092E-05     0.272609   -   e     b3Pi  52  -1   0  -1 
        1453 68505.092874     18       1   3.3630E-04     0.403977   -   e     b3Pi  53  -1   0  -1 
        1454 68517.083747     18       1   1.0118E-04    -0.006520   -   e     b3Pi  53  -1   1   0 
        1455 68530.604032     18       1   1.3288E-04     0.483575   -   e     b3Pi  54  -1   0  -1 
        1456 68579.336464     18       1   1.6699E-04     0.520636   -   e     b3Pi  55  -1   0  -1 
        1457 68587.945628     18       1   1.1750E-04    -0.022420   -   e     b3Pi  54  -1   1   0 
        1458 68630.369206     18       1   1.3974E-04     0.507957   -   e     b3Pi  56  -1   0  -1 
        1459 68650.156664     18       1   1.3673E-04    -0.009475   -   e     b3Pi  56  -1   1   0 
        1460 68688.993499     18       1   1.2212E-04     0.511202   -   e     b3Pi  57  -1   0  -1 
        1461 68705.550154     18       1   1.4907E-04    -0.012364   -   e     b3Pi  55  -1   1   0 
        1462 68730.787092     18       1   5.3868E-07     0.500417   -   e     A1Pi  31  -1   0  -1 
        1463 68755.462524     18       1   1.1322E-04     0.540589   -   e     b3Pi  58  -1   0  -1 
        1464 68760.005591     18       1   4.2862E-08    -0.001101   -   e E1Sigma+  19   0   0   0 
        1465 68760.664090     18       1   1.6671E-06    -0.039646   -   e     b3Pi  58  -1   1   0 
        1466 68815.060934     18       1   2.4908E-05     1.981002   -   e e3Sigma-  41   0  -1  -1 
        1467 68817.301015     18       1   2.5674E-05    -0.966553   -   e e3Sigma-  41   0   0   0 
        1468 68822.216922     18       1   1.0932E-04     0.018250   -   e     b3Pi  57  -1   1   0 
        1469 68828.687617     18       1   1.0547E-04     0.468149   -   e     b3Pi  59  -1   0  -1 
        1470 68890.818348     18       1   1.2001E-04     0.009781   -   e     b3Pi  59  -1   1   0 
        1471 68907.541939     18       1   1.0265E-04     0.490787   -   e     b3Pi  60  -1   0  -1 
        1472 68966.275962     18       1   1.1489E-04     0.004223   -   e     b3Pi  60  -1   1   0 
        1473 68991.672664     18       1   9.9724E-05     0.496383   -   e     b3Pi  61  -1   0  -1 
        1474 69047.859131     18       1   1.1226E-04     0.001247   -   e     b3Pi  61  -1   1   0 
        1475 69080.920036     18       1   9.6010E-05     0.499396   -   e     b3Pi  62  -1   0  -1 
        1476 69135.161492     18       1   1.1816E-04    -0.001134   -   e     b3Pi  62  -1   1   0 
        1477 69175.248233     18       1   9.2276E-05     0.501854   -   e     b3Pi  63  -1   0  -1 
        1478 69226.788565     18       1   2.7570E-05     1.865939   -   e e3Sigma-  42   0  -1  -1 
        1479 69228.457909     18       1   4.2818E-05    -0.387695   -   e     b3Pi  63  -1   1   0 
        1480 69229.981955     18       1   4.1559E-05    -0.481114   -   e e3Sigma-  42   0   0   0 
        1481 69274.294014     18       1   8.9091E-05     0.502643   -   e     b3Pi  64  -1   0  -1 
        1482 69345.068525     18       1   2.6121E-04    -0.006754   -   e     b3Pi  64  -1   1   0 
        1483 69374.508852     18       1   4.3438E-08     0.000032   -   e E1Sigma+  20   0   0   0 
        1484 69411.493587     18       1   5.4653E-07     0.500107   -   e     A1Pi  32  -1   0  -1 
        1485 69619.164372     18       1   2.7106E-05     2.001858   -   e e3Sigma-  43   0  -1  -1 
        1486 69621.395725     18       1   2.7169E-05    -1.000797   -   e e3Sigma-  43   0   0   0 
        1487 69984.594701     18       1   4.4524E-08     0.000007   -   e E1Sigma+  21   0   0   0 
        1488 69991.070871     18       1   2.8147E-05     2.000139   -   e e3Sigma-  44   0  -1  -1 
        1489 69993.258007     18       1   2.8425E-05    -0.999248   -   e e3Sigma-  44   0   0   0 
        1490 70081.897320     18       1   5.5507E-07     0.500274   -   e     A1Pi  33  -1   0  -1 
        1491 70336.691703     18       1   3.1889E-05     2.001563   -   e e3Sigma-  45   0  -1  -1 
        1492 70338.746497     18       1   3.2074E-05    -1.000470   -   e e3Sigma-  45   0   0   0 
        1493 70585.142846     18       1   6.4550E-05     1.997839   -   e e3Sigma-  46   0  -1  -1 
        1494 70586.759296     18       1   6.5310E-05    -0.996746   -   e e3Sigma-  46   0   0   0 
        1495 70589.772616     18       1   4.4978E-08     0.000005   -   e E1Sigma+  22   0   0   0 
        1496 70742.045553     18       1   5.6445E-07     0.501539   -   e     A1Pi  34  -1   0  -1 
        1497 70775.623382     18       1   3.3805E-05     1.999574   -   e e3Sigma-  47   0  -1  -1 
        1498 70777.492397     18       1   3.6203E-05    -0.999924   -   e e3Sigma-  47   0   0   0 
        1499 71087.596816     18       1   3.2227E-05     2.001298   -   e e3Sigma-  48   0  -1  -1 
        1500 71089.628022     18       1   3.2658E-05    -1.000194   -   e e3Sigma-  48   0   0   0 
        1501 71189.907251     18       1   4.4863E-08     0.000003   -   e E1Sigma+  23   0   0   0 
        1502 71392.312633     18       1   5.7999E-07     0.510250   -   e     A1Pi  35  -1   0  -1 
        1503 71406.097921     18       1   2.1267E-05     1.982675   -   e e3Sigma-  49   0  -1  -1 
        1504 71407.985892     18       1   2.7554E-05    -0.991756   -   e e3Sigma-  49   0   0   0 
        1505 71703.886694     18       1   3.7541E-05     2.000736   -   e e3Sigma-  50   0  -1  -1 
        1506 71705.810036     18       1   3.8428E-05    -0.999630   -   e e3Sigma-  50   0   0   0 
        1507 71785.183707     18       1   4.4310E-08     0.000002   -   e E1Sigma+  24   0   0   0 
        1508 71994.596736     18       1   3.8403E-05     1.995473   -   e e3Sigma-  51   0  -1  -1 
        1509 71996.480314     18       1   4.1120E-05    -0.995093   -   e e3Sigma-  51   0   0   0 
        1510 72033.260617     18       1   5.8041E-07     0.500801   -   e     A1Pi  36  -1   0  -1 
        1511 72224.013020     18       1   6.4428E-05     1.996254   -   e e3Sigma-  52   0  -1  -1 
        1512 72225.594965     18       1   6.6922E-05    -0.995154   -   e e3Sigma-  52   0   0   0 
        1513 72375.632906     18       1   4.3493E-08     0.000002   -   e E1Sigma+  25   0   0   0 
        1514 72420.034358     18       1   5.5037E-05     1.997105   -   e e3Sigma-  53   0  -1  -1 
        1515 72421.715547     18       1   5.7197E-05    -0.995994   -   e e3Sigma-  53   0   0   0 
        1516 72629.374790     18       1   6.3761E-05     1.986549   -   e e3Sigma-  54   0  -1  -1 
        1517 72630.949180     18       1   7.0508E-05    -0.985987   -   e e3Sigma-  54   0   0   0 
        1518 72664.098766     18       1   5.8876E-07     0.500641   -   e     A1Pi  37  -1   0  -1 
        1519 72798.032695     18       1   7.7522E-05     1.988723   -   e e3Sigma-  55   0  -1  -1 
        1520 72799.534937     18       1   8.1990E-05    -0.987646   -   e e3Sigma-  55   0   0   0 
        1521 72960.720884     18       1   4.2556E-08     0.000010   -   e E1Sigma+  26   0   0   0 
        1522 72961.057495     18       1   8.8954E-05     1.979773   -   e e3Sigma-  56   0  -1  -1 
        1523 72962.507292     18       1   9.4969E-05    -0.978673   -   e e3Sigma-  56   0   0   0 
        1524 73102.393336     18       1   1.0276E-04     1.966523   -   e e3Sigma-  57   0  -1  -1 
        1525 73103.804060     18       1   1.0984E-04    -0.965423   -   e e3Sigma-  57   0   0   0 
        1526 73228.883352     18       1   1.1859E-04     1.942002   -   e e3Sigma-  58   0  -1  -1 
        1527 73230.252784     18       1   1.3107E-04    -0.941024   -   e e3Sigma-  58   0   0   0 
        1528 73285.014947     18       1   5.9720E-07     0.500327   -   e     A1Pi  38  -1   0  -1 
        1529 73339.606511     18       1   1.3903E-04     1.915611   -   e e3Sigma-  59   0  -1  -1 
        1530 73340.929658     18       1   1.5810E-04    -0.914654   -   e e3Sigma-  59   0   0   0 
        1531 73432.427123     18       1   1.2282E-03     1.342873   -   e e3Sigma-  60   0  -1  -1 
        1532 73433.904525     18       1   2.1308E-04     1.588938   -   e e3Sigma-  61   0  -1  -1 
        1533 73434.513303     18       1   3.8988E-04    -0.335516   -   e e3Sigma-  60   0   0   0 
        1534 73435.550822     18       1   3.4265E-04    -0.594284   -   e e3Sigma-  61   0   0   0 
        1535 73512.213098     18       1   2.0875E-04     1.785705   -   e e3Sigma-  62   0  -1  -1 
        1536 73513.589666     18       1   2.3302E-04    -0.784636   -   e e3Sigma-  62   0   0   0 
        1537 73540.553853     18       1   4.1617E-08     0.000002   -   e E1Sigma+  27   0   0   0 
        1538 73579.896492     18       1   2.3734E-04     1.716618   -   e e3Sigma-  63   0  -1  -1 
        1539 73581.341293     18       1   2.6680E-04    -0.715559   -   e e3Sigma-  63   0   0   0 
        1540 73645.432026     18       1   2.3428E-04     1.698560   -   e e3Sigma-  64   0  -1  -1 
        1541 73646.919759     18       1   2.6435E-04    -0.697508   -   e e3Sigma-  64   0   0   0 
        1542 73718.809211     18       1   2.0780E-04     1.735141   -   e e3Sigma-  65   0  -1  -1 
        1543 73720.285851     18       1   2.3448E-04    -0.734086   -   e e3Sigma-  65   0   0   0 
        1544 73803.246217     18       1   1.8840E-04     1.762751   -   e e3Sigma-  66   0  -1  -1 
        1545 73804.722792     18       1   2.1427E-04    -0.761716   -   e e3Sigma-  66   0   0   0 
        1546 73894.210578     18       1   4.0361E-06     1.493404   -   e e3Sigma-  67   0  -1  -1 
        1547 73895.893592     18       1   3.8469E-06    -0.140089   -   e e3Sigma-  67   0   0   0 
        1548 73896.508251     18       1   8.6770E-07     0.147851   -   e     A1Pi  39  -1   0  -1 
        1549 73989.444627     18       1   1.7662E-04     1.790335   -   e e3Sigma-  68   0  -1  -1 
        1550 73990.905794     18       1   2.0336E-04    -0.789308   -   e e3Sigma-  68   0   0   0 
        1551 74087.953758     18       1   1.8120E-04     1.788820   -   e e3Sigma-  69   0  -1  -1 
        1552 74089.428416     18       1   2.0594E-04    -0.787763   -   e e3Sigma-  69   0   0   0 
        1553 74114.857648     18       1   4.0789E-08     0.000003   -   e E1Sigma+  28   0   0   0 
        1554 74497.227734     18       1   6.1546E-07     0.499999   -   e     A1Pi  40  -1   0  -1 
        1555 74684.044447     18       1   4.0021E-08     0.000004   -   e E1Sigma+  29   0   0   0 
        1556 75088.456119     18       1   6.2531E-07     0.499995   -   e     A1Pi  41  -1   0  -1 
        1557 75247.728809     18       1   3.9383E-08     0.000006   -   e E1Sigma+  30   0   0   0 
        1558 75669.728090     18       1   6.3520E-07     0.499992   -   e     A1Pi  42  -1   0  -1 
        1559 75806.233377     18       1   3.8837E-08     0.000009   -   e E1Sigma+  31   0   0   0 
        1560 76240.855863     18       1   6.4559E-07     0.499988   -   e     A1Pi  43  -1   0  -1 
        1561 76359.274828     18       1   3.8397E-08     0.000014   -   e E1Sigma+  32   0   0   0 
        1562 76802.172937     18       1   6.5702E-07     0.499982   -   e     A1Pi  44  -1   0  -1 
        1563 76906.889334     18       1   3.8002E-08     0.000018   -   e E1Sigma+  33   0   0   0 
        1564 77353.545482     18       1   6.6878E-07     0.499978   -   e     A1Pi  45  -1   0  -1 
        1565 77448.543313     18       1   3.7744E-08     0.000022   -   e E1Sigma+  34   0   0   0 
        1566 77894.702324     18       1   6.8152E-07     0.499976   -   e     A1Pi  46  -1   0  -1 
        1567 77983.936977     18       1   3.7571E-08     0.000024   -   e E1Sigma+  35   0   0   0 
        1568 78425.458398     18       1   6.9565E-07     0.499978   -   e     A1Pi  47  -1   0  -1 
        1569 78513.117469     18       1   3.7546E-08     0.000023   -   e E1Sigma+  36   0   0   0 
        1570 78945.608366     18       1   7.1082E-07     0.499984   -   e     A1Pi  48  -1   0  -1 
        1571 79038.253336     18       1   3.7361E-08     0.000016   -   e E1Sigma+  37   0   0   0 
        1572 79454.880553     18       1   7.3119E-07     0.499992   -   e     A1Pi  49  -1   0  -1 
        1573 79562.139973     18       1   3.7296E-08     0.000009   -   e E1Sigma+  38   0   0   0 
        1574 79952.940634     18       1   7.4999E-07     0.499997   -   e     A1Pi  50  -1   0  -1 
        1575 80085.007419     18       1   3.7381E-08     0.000004   -   e E1Sigma+  39   0   0   0 
        1576 80439.539368     18       1   7.8471E-07     0.499998   -   e     A1Pi  51  -1   0  -1 
        1577 80599.236845     18       1   3.8537E-08     0.000002   -   e E1Sigma+  40   0   0   0 
        1578 80914.524698     18       1   8.2017E-07     0.499998   -   e     A1Pi  52  -1   0  -1 
        1579 81085.855637     18       1   4.1299E-08     0.000002   -   e E1Sigma+  41   0   0   0 
        1580 81377.527337     18       1   8.5883E-07     0.499998   -   e     A1Pi  53  -1   0  -1 
        1581 81524.019039     18       1   4.5038E-08     0.000002   -   e E1Sigma+  42   0   0   0 
        1582 81827.792399     18       1   9.2498E-07     0.499997   -   e     A1Pi  54  -1   0  -1 
        1583 81938.440722     18       1   4.5137E-08     0.000003   -   e E1Sigma+  43   0   0   0 
        1584 82264.616184     18       1   9.5861E-07     0.499996   -   e     A1Pi  55  -1   0  -1 
        1585 82357.430833     18       1   4.5782E-08     0.000004   -   e E1Sigma+  44   0   0   0 
        1586 82687.711756     18       1   9.9985E-07     0.499992   -   e     A1Pi  56  -1   0  -1 
        1587 82753.915362     18       1   4.8533E-08     0.000008   -   e E1Sigma+  45   0   0   0 
        1588 83096.738029     18       1   1.0372E-06     0.499973   -   e     A1Pi  57  -1   0  -1 
        1589 83132.104008     18       1   4.9179E-08     0.000027   -   e E1Sigma+  46   0   0   0 
        1590 83491.149049     18       1   1.0773E-06     0.499766   -   e     A1Pi  58  -1   0  -1 
        1591 83503.894153     18       1   5.1334E-08     0.000233   -   e E1Sigma+  47   0   0   0 
        1592 83857.438632     18       1   5.3343E-08     0.000260   -   e E1Sigma+  48   0   0   0 
        1593 83870.667439     18       1   1.1509E-06     0.499740   -   e     A1Pi  59  -1   0  -1 
        1594 84200.552044     18       1   5.6301E-08     0.000047   -   e E1Sigma+  49   0   0   0 
        1595 84234.859549     18       1   1.2200E-06     0.499953   -   e     A1Pi  60  -1   0  -1 
        1596 84529.533947     18       1   5.8790E-08     0.000024   -   e E1Sigma+  50   0   0   0 
        1597 84583.115499     18       1   1.2912E-06     0.499975   -   e     A1Pi  61  -1   0  -1 
        1598 84846.230881     18       1   6.1996E-08     0.000018   -   e E1Sigma+  51   0   0   0 
        1599 84914.935289     18       1   1.3616E-06     0.499981   -   e     A1Pi  62  -1   0  -1 
        1600 85149.056859     18       1   6.4838E-08     0.000016   -   e E1Sigma+  52   0   0   0 
        1601 85230.026288     18       1   1.4399E-06     0.499982   -   e     A1Pi  63  -1   0  -1 
        1602 85437.962124     18       1   6.9064E-08     0.000016   -   e E1Sigma+  53   0   0   0 
        1603 85528.648993     18       1   1.5490E-06     0.499981   -   e     A1Pi  64  -1   0  -1 
        1604 85710.400474     18       1   7.3824E-08     0.000018   -   e E1Sigma+  54   0   0   0 
        1605 85811.662562     18       1   1.6593E-06     0.499979   -   e     A1Pi  65  -1   0  -1 
        1606 85964.499542     18       1   8.1401E-08     0.000021   -   e E1Sigma+  55   0   0   0 
        1607 86079.030993     18       1   1.7671E-06     0.499973   -   e     A1Pi  66  -1   0  -1 
        1608 86202.102651     18       1   8.6472E-08     0.000026   -   e E1Sigma+  56   0   0   0 
        1609 86328.244927     18       1   1.9142E-06     0.499964   -   e     A1Pi  67  -1   0  -1 
        1610 86427.813977     18       1   9.1879E-08     0.000036   -   e E1Sigma+  57   0   0   0 
        1611 86557.539606     18       1   2.0819E-06     0.499953   -   e     A1Pi  68  -1   0  -1 
        1612 86642.027502     18       1   9.8077E-08     0.000047   -   e E1Sigma+  58   0   0   0 
        1613 86770.260917     18       1   2.2276E-06     0.499938   -   e     A1Pi  69  -1   0  -1 
        1614 86842.642417     18       1   1.0569E-07     0.000062   -   e E1Sigma+  59   0   0   0 
        1615 86968.104789     18       1   2.4212E-06     0.499916   -   e     A1Pi  70  -1   0  -1 
        1616 87029.613182     18       1   1.1502E-07     0.000084   -   e E1Sigma+  60   0   0   0 
        1617 87148.986539     18       1   2.6633E-06     0.499893   -   e     A1Pi  71  -1   0  -1 
        1618 87203.365439     18       1   1.2515E-07     0.000107   -   e E1Sigma+  61   0   0   0 
        1619 87313.090376     18       1   2.9472E-06     0.499879   -   e     A1Pi  72  -1   0  -1 
        1620 87364.896066     18       1   1.3478E-07     0.000121   -   e E1Sigma+  62   0   0   0 
        1621 87460.434852     18       1   3.3046E-06     0.499896   -   e     A1Pi  73  -1   0  -1 
        1622 87517.776786     18       1   1.4018E-07     0.000103   -   e E1Sigma+  63   0   0   0 
        1623 87592.652809     18       1   3.7104E-06     0.499934   -   e     A1Pi  74  -1   0  -1 
        1624 87666.395508     18       1   1.4821E-07     0.000064   -   e E1Sigma+  64   0   0   0 
        1625 87710.935850     18       1   4.2165E-06     0.499955   -   e     A1Pi  75  -1   0  -1 
        1626 87798.009399     18       1   1.8677E-07     0.000052   -   e E1Sigma+  65   0   0   0 
        1627 87814.728795     18       1   4.8711E-06     0.499944   -   e     A1Pi  76  -1   0  -1 
        1628 87897.327765     18       1   2.3709E-07     0.000061   -   e E1Sigma+  66   0   0   0 
        1629 87903.423795     18       1   5.8295E-06     0.499929   -   e     A1Pi  77  -1   0  -1 
        1630 87975.230383     18       1   3.6915E-07     0.005230   -   e E1Sigma+  67   0   0   0 
        1631 87976.455921     18       1   5.6256E-06     0.494720   -   e     A1Pi  78  -1   0  -1 
        1632     4.701467     30       2   3.4569E+04     0.000000   +   e X1Sigma+   0   0   0   0 
        1633  1327.812430     30       2   1.2252E+00     0.000000   +   e X1Sigma+   1   0   0   0 
        1634  2637.064633     30       2   6.2067E-01     0.000000   +   e X1Sigma+   2   0   0   0 
           0  3932.437415     30       2   4.1911E-01     0.000000   +   e X1Sigma+   3   0   0   0 
           0  5213.898484     30       2   3.1838E-01     0.000000   +   e X1Sigma+   4   0   0   0 
           0  6481.408336     30       2   2.5799E-01     0.000000   +   e X1Sigma+   5   0   0   0 
        1635  7734.920724     30       2   2.1777E-01     0.000000   +   e X1Sigma+   6   0   0   0 
        1636  8974.382888     30       2   1.8908E-01     0.000000   +   e X1Sigma+   7   0   0   0 
        1637 10199.735785     30       2   1.6758E-01     0.000000   +   e X1Sigma+   8   0   0   0 
        1638 11410.914260     30       2   1.5088E-01     0.000000   +   e X1Sigma+   9   0   0   0 
        1639 12607.846832     30       2   1.3753E-01     0.000000   +   e X1Sigma+  10   0   0   0 
        1640 13790.455217     30       2   1.2663E-01     0.000000   +   e X1Sigma+  11   0   0   0 
        1641 14958.654463     30       2   1.1756E-01     0.000000   +   e X1Sigma+  12   0   0   0 
        1642 16112.353525     30       2   1.0991E-01     0.000000   +   e X1Sigma+  13   0   0   0 
        1643 17251.454274     30       2   1.0336E-01     0.000000   +   e X1Sigma+  14   0   0   0 
        1644 18375.851580     30       2   9.7698E-02     0.000000   +   e X1Sigma+  15   0   0   0 
        1645 19485.433803     30       2   9.2756E-02     0.000000   +   e X1Sigma+  16   0   0   0 
        1646 20580.082342     30       2   8.8408E-02     0.000000   +   e X1Sigma+  17   0   0   0 
        1647 21659.671817     30       2   8.4558E-02     0.000000   +   e X1Sigma+  18   0   0   0 
        1648 22724.069354     30       2   8.1123E-02     0.000000   +   e X1Sigma+  19   0   0   0 
        1649 23773.135357     30       2   7.8045E-02     0.000000   +   e X1Sigma+  20   0   0   0 
        1650 24806.723365     30       2   7.5272E-02     0.000000   +   e X1Sigma+  21   0   0   0 
        1651 25824.680419     30       2   7.2766E-02     0.000000   +   e X1Sigma+  22   0   0   0 
        1652 26427.935241     30       2   7.6358E-02     0.333716   +   e a3Sigma+   0   0   1   1 
        1653 26826.847855     30       2   7.0490E-02     0.000000   +   e X1Sigma+  23   0   0   0 
        1654 27334.647723     30       2   7.7697E-02     0.333716   +   e a3Sigma+   1   0   1   1 
        1655 27813.060588     30       2   6.8417E-02     0.000000   +   e X1Sigma+  24   0   0   0 
        1656 28229.278977     30       2   7.9150E-02     0.333715   +   e a3Sigma+   2   0   1   1 
        1657 28783.143733     30       2   6.6525E-02     0.000000   +   e X1Sigma+  25   0   0   0 
        1658 29111.849989     30       2   8.0578E-02     0.333715   +   e a3Sigma+   3   0   1   1 
        1659 29736.907535     30       2   6.4797E-02     0.000000   +   e X1Sigma+  26   0   0   0 
        1660 29982.195483     30       2   8.1949E-02     0.333715   +   e a3Sigma+   4   0   1   1 
        1661 30674.147447     30       2   6.3220E-02     0.000000   +   e X1Sigma+  27   0   0   0 
        1662 30839.454112     30       2   8.3199E-02     0.333715   +   e a3Sigma+   5   0   1   1 
        1663 31594.655547     30       2   6.1781E-02     0.000000   +   e X1Sigma+  28   0   0   0 
        1664 31683.782060     30       2   8.4364E-02     0.333715   +   e a3Sigma+   6   0   1   1 
        1665 32498.232889     30       2   6.0470E-02     0.000000   +   e X1Sigma+  29   0   0   0 
        1666 32515.391432     30       2   8.5499E-02     0.333715   +   e a3Sigma+   7   0   1   1 
        1667 33333.952141     30       2   8.6601E-02     0.333715   +   e a3Sigma+   8   0   1   1 
        1668 33384.681224     30       2   5.9273E-02     0.000000   +   e X1Sigma+  30   0   0   0 
        1669 34138.855443     30       2   8.7630E-02     0.333715   +   e a3Sigma+   9   0   1   1 
        1670 34253.777203     30       2   5.8185E-02     0.000000   +   e X1Sigma+  31   0   0   0 
        1671 34669.027639     30       2   5.6127E-03     0.906534   +   e  d3Delta   0   2   0   2 
        1672 34674.045143     30       2   4.4534E-03    -0.238742   +   e  d3Delta   0   2  -1   1 
        1673 34930.781618     30       2   8.4927E-02     0.333712   +   e a3Sigma+  10   0   1   1 
        1674 34940.961846     30       2   1.8764E-05     0.034932   +   e     b3Pi   0   1  -1   0 
        1675 35022.281611     30       2   1.8241E-05     0.155285   +   e     b3Pi   0   1   0   1 
        1676 35102.057812     30       2   1.7723E-05     0.975162   +   e     b3Pi   0   1   1   2 
        1677 35105.270509     30       2   5.7206E-02     0.000000   +   e X1Sigma+  32   0   0   0 
        1678 35622.550465     30       2   8.8515E-03     0.905092   +   e  d3Delta   1   2   0   2 
        1679 35627.536435     30       2   9.6862E-03    -0.238085   +   e  d3Delta   1   2  -1   1 
        1680 35709.995222     30       2   8.7960E-02     0.333713   +   e a3Sigma+  11   0   1   1 
        1681 35938.917183     30       2   5.6334E-02     0.000000   +   e X1Sigma+  33   0   0   0 
        1682 36007.950971     30       2   1.5380E-05     0.035280   +   e     b3Pi   1   1  -1   0 
        1683 36088.616039     30       2   1.4936E-05     0.155393   +   e     b3Pi   1   1   0   1 
        1684 36168.582082     30       2   1.4555E-05     0.976141   +   e     b3Pi   1   1   1   2 
        1685 36476.382562     30       2   8.6336E-02     0.333713   +   e a3Sigma+  12   0   1   1 
        1686 36564.324605     30       2   6.2618E-03     0.904786   +   e  d3Delta   2   2   0   2 
        1687 36569.294243     30       2   5.9422E-03    -0.237840   +   e  d3Delta   2   2  -1   1 
        1688 36754.487432     30       2   5.5564E-02     0.000000   +   e X1Sigma+  34   0   0   0 
        1689 37062.750662     30       2   1.3072E-05     0.034750   +   e     b3Pi   2   1  -1   0 
        1690 37143.785051     30       2   1.2722E-05     0.155712   +   e     b3Pi   2   1   0   1 
        1691 37223.838599     30       2   1.2409E-05     0.976631   +   e     b3Pi   2   1   1   2 
        1692 37229.538915     30       2   4.2162E-02     0.333704   +   e a3Sigma+  13   0   1   1 
        1693 37495.351914     30       2   3.1274E-03     0.903875   +   e  d3Delta   3   2   0   2 
        1694 37500.328531     30       2   2.8297E-03    -0.237244   +   e  d3Delta   3   2  -1   1 
        1695 37551.725038     30       2   5.4895E-02     0.000000   +   e X1Sigma+  35   0   0   0 
        1696 37968.980974     30       2   6.5903E-02     0.333703   +   e a3Sigma+  14   0   1   1 
        1697 38105.712198     30       2   1.1432E-05     0.034433   +   e     b3Pi   3   1  -1   0 
        1698 38186.808949     30       2   1.1155E-05     0.155794   +   e     b3Pi   3   1   0   1 
        1699 38266.845944     30       2   1.0899E-05     0.976751   +   e     b3Pi   3   1   1   2 
        1700 38330.341372     30       2   5.4332E-02     0.000000   +   e X1Sigma+  36   0   0   0 
        1701 38416.066381     30       2   1.4550E-03     0.904087   +   e  d3Delta   4   2   0   2 
        1702 38420.993711     30       2   1.4451E-03    -0.237379   +   e  d3Delta   4   2  -1   1 
        1703 38694.611162     30       2   7.1319E-02     0.333709   +   e a3Sigma+  15   0   1   1 
        1704 39090.063347     30       2   5.3879E-02     0.000000   +   e X1Sigma+  37   0   0   0 
        1705 39136.328884     30       2   1.0228E-05     0.034496   +   e     b3Pi   4   1  -1   0 
        1706 39185.501420     30       2   1.2549E-04     0.997570   +   e e3Sigma-   0   0   1   1 
        1707 39192.037213     30       2   1.2595E-04    -0.663648   +   e e3Sigma-   0   0   0   0 
        1708 39216.982109     30       2   1.0054E-05     0.154936   +   e     b3Pi   4   1   0   1 
        1709 39295.475252     30       2   1.0462E-05     0.957361   +   e     b3Pi   4   1   1   2 
        1710 39327.703731     30       2   1.5543E-04     0.916160   +   e  d3Delta   5   2   0   2 
        1711 39331.620053     30       2   3.3019E-04    -0.229469   +   e  d3Delta   5   2  -1   1 
        1712 39406.295223     30       2   4.1144E-02     0.333697   +   e a3Sigma+  16   0   1   1 
        1713 39830.625750     30       2   5.3538E-02     0.000000   +   e X1Sigma+  38   0   0   0 
        1714 40103.883961     30       2   2.2171E-02     0.333647   +   e a3Sigma+  17   0   1   1 
        1715 40142.020976     30       2   7.2051E-05     0.968800   +   e e3Sigma-   1   0   1   1 
        1716 40147.952899     30       2   4.7218E-05    -0.579130   +   e e3Sigma-   1   0   0   0 
        1717 40156.155726     30       2   1.0601E-05    -0.021080   +   e     b3Pi   5   1  -1   0 
        1718 40220.946834     30       2   3.3364E-05     0.482264   +   e  d3Delta   6   2  -1   1 
        1719 40225.065612     30       2   9.4292E-05     0.251630   +   e  d3Delta   6   2   0   2 
        1720 40243.170152     30       2   1.3595E-05     0.092178   +   e     b3Pi   5   1   0   1 
        1721 40317.114635     30       2   8.9634E-06     0.972803   +   e     b3Pi   5   1   1   2 
        1722 40551.719321     30       2   5.3314E-02     0.000000   +   e X1Sigma+  39   0   0   0 
        1723 40787.305160     30       2   4.7169E-02     0.333703   +   e a3Sigma+  18   0   1   1 
        1724 41089.632195     30       2   7.2118E-05     0.999498   +   e e3Sigma-   2   0   1   1 
        1725 41095.994506     30       2   7.2012E-05    -0.665640   +   e e3Sigma-   2   0   0   0 
        1726 41112.177306     30       2   4.8919E-04     0.908246   +   e  d3Delta   7   2   0   2 
        1727 41116.808400     30       2   4.0771E-04    -0.239041   +   e  d3Delta   7   2  -1   1 
        1728 41161.091124     30       2   8.5600E-06     0.031969   +   e     b3Pi   6   1  -1   0 
        1729 41242.539801     30       2   8.4005E-06     0.155643   +   e     b3Pi   6   1   0   1 
        1730 41253.022099     30       2   5.3222E-02     0.000000   +   e X1Sigma+  40   0   0   0 
        1731 41322.276676     30       2   8.1799E-06     0.976740   +   e     b3Pi   6   1   1   2 
        1732 41456.172810     30       2   2.6158E-02     0.333688   +   e a3Sigma+  19   0   1   1 
        1733 41934.240223     30       2   5.3268E-02     0.000000   +   e X1Sigma+  41   0   0   0 
        1734 41989.892126     30       2   4.0765E-04     0.904953   +   e  d3Delta   8   2   0   2 
        1735 41994.621704     30       2   2.0721E-04    -0.237710   +   e  d3Delta   8   2  -1   1 
        1736 42005.584240     30       2   3.4241E-07     0.182639   +   e     A1Pi   0   1   0   1 
        1737 42026.951432     30       2   9.8237E-06     0.963883   +   e e3Sigma-   3   0   1   1 
        1738 42033.011215     30       2   1.5932E-05    -0.646418   +   e e3Sigma-   3   0   0   0 
        1739 42109.893421     30       2   1.1463E-02     0.333594   +   e a3Sigma+  20   0   1   1 
        1740 42154.122237     30       2   7.9419E-06     0.033198   +   e     b3Pi   7   1  -1   0 
        1741 42235.079738     30       2   7.7823E-06     0.156137   +   e     b3Pi   7   1   0   1 
        1742 42314.935564     30       2   7.6066E-06     0.977490   +   e     b3Pi   7   1   1   2 
        1743 42595.048823     30       2   5.3461E-02     0.000000   +   e X1Sigma+  42   0   0   0 
        1744 42748.394757     30       2   2.9647E-02     0.333698   +   e a3Sigma+  21   0   1   1 
        1745 42856.200184     30       2   3.8137E-04     0.904121   +   e  d3Delta   9   2   0   2 
        1746 42860.920410     30       2   3.5786E-04    -0.237474   +   e  d3Delta   9   2  -1   1 
        1747 42951.943234     30       2   3.3535E-05     0.994637   +   e e3Sigma-   4   0   1   1 
        1748 42958.328734     30       2   3.8766E-05    -0.661650   +   e e3Sigma-   4   0   0   0 
        1749 43047.877816     30       2   3.3464E-07     0.167306   +   e     A1Pi   1   1   0   1 
        1750 43122.377580     30       2   9.3606E-03     0.666671   +   e  D1Delta   0   2   0   2 
        1751 43134.732196     30       2   7.4483E-06     0.033198   +   e     b3Pi   8   1  -1   0 
        1752 43215.251813     30       2   7.2995E-06     0.156186   +   e     b3Pi   8   1   0   1 
        1753 43235.083623     30       2   5.3822E-02     0.000000   +   e X1Sigma+  43   0   0   0 
        1754 43295.204965     30       2   7.1433E-06     0.977756   +   e     b3Pi   8   1   1   2 
        1755 43371.271840     30       2   1.1546E-02     0.333649   +   e a3Sigma+  22   0   1   1 
        1756 43711.374480     30       2   3.2544E-04     0.904140   +   e  d3Delta  10   2   0   2 
        1757 43716.047872     30       2   3.0980E-04    -0.237524   +   e  d3Delta  10   2  -1   1 
        1758 43854.010796     30       2   5.4362E-02     0.000000   +   e X1Sigma+  44   0   0   0 
        1759 43867.399529     30       2   4.1712E-05     0.999084   +   e e3Sigma-   5   0   1   1 
        1760 43873.672960     30       2   4.3517E-05    -0.665687   +   e e3Sigma-   5   0   0   0 
        1761 43978.016247     30       2   1.4171E-02     0.333656   +   e a3Sigma+  23   0   1   1 
        1762 44075.948508     30       2   3.3894E-07     0.166884   +   e     A1Pi   2   1   0   1 
        1763 44102.517103     30       2   7.0419E-06     0.033071   +   e     b3Pi   9   1  -1   0 
        1764 44117.415528     30       2   3.0152E-03     0.666668   +   e  D1Delta   1   2   0   2 
        1765 44182.875153     30       2   6.9033E-06     0.156174   +   e     b3Pi   9   1   0   1 
        1766 44262.674775     30       2   6.7622E-06     0.977842   +   e     b3Pi   9   1   1   2 
        1767 44451.485271     30       2   5.5093E-02     0.000000   +   e X1Sigma+  45   0   0   0 
        1768 44555.583815     30       2   2.7968E-04     0.904621   +   e  d3Delta  11   2   0   2 
        1769 44560.193339     30       2   2.6905E-04    -0.237814   +   e  d3Delta  11   2  -1   1 
        1770 44568.525426     30       2   1.8462E-02     0.333660   +   e a3Sigma+  24   0   1   1 
        1771 44771.872991     30       2   4.0744E-05     1.000214   +   e e3Sigma-   6   0   1   1 
        1772 44778.058968     30       2   4.1338E-05    -0.666714   +   e e3Sigma-   6   0   0   0 
        1773 45027.103974     30       2   5.6025E-02     0.000000   +   e X1Sigma+  46   0   0   0 
        1774 45057.290137     30       2   6.7038E-06     0.032828   +   e     b3Pi  10   1  -1   0 
        1775 45093.056148     30       2   3.4436E-07     0.166809   +   e     A1Pi   3   1   0   1 
        1776 45103.894239     30       2   1.2096E-03     0.666625   +   e  D1Delta   2   2   0   2 
        1777 45135.676040     30       2   8.3601E-06     0.194380   +   e     b3Pi  10   1   0   1 
        1778 45143.933582     30       2   3.0619E-05     0.295473   +   e a3Sigma+  25   0   1   1 
        1779 45217.159977     30       2   6.4495E-06     0.977607   +   e     b3Pi  10   1   1   2 
        1780 45389.262025     30       2   2.3781E-04     0.905790   +   e  d3Delta  12   2   0   2 
        1781 45393.787036     30       2   2.3214E-04    -0.238519   +   e  d3Delta  12   2  -1   1 
        1782 45580.488128     30       2   5.7225E-02     0.000000   +   e X1Sigma+  47   0   0   0 
        1783 45665.392440     30       2   3.8149E-05     1.000492   +   e e3Sigma-   7   0   1   1 
        1784 45671.501969     30       2   3.8381E-05    -0.666957   +   e e3Sigma-   7   0   0   0 
        1785 45698.550419     30       2   1.4954E-02     0.333687   +   e a3Sigma+  26   0   1   1 
        1786 45999.073484     30       2   6.4237E-06     0.032592   +   e     b3Pi  11   1  -1   0 
        1787 46078.992759     30       2   6.2677E-06     0.156162   +   e     b3Pi  11   1   0   1 
        1788 46080.615500     30       2   1.1040E-03     0.666659   +   e  D1Delta   3   2   0   2 
        1789 46098.168868     30       2   3.4990E-07     0.166701   +   e     A1Pi   4   1   0   1 
        1790 46111.269612     30       2   5.8660E-02     0.000000   +   e X1Sigma+  48   0   0   0 
        1791 46158.342883     30       2   6.2551E-06     0.973609   +   e     b3Pi  11   1   1   2 
        1792 46212.688789     30       2   1.5568E-04     0.912068   +   e  d3Delta  13   2   0   2 
        1793 46216.935187     30       2   1.6811E-04    -0.240415   +   e  d3Delta  13   2  -1   1 
        1794 46237.222446     30       2   7.3118E-03     0.333606   +   e a3Sigma+  27   0   1   1 
        1795 46548.148704     30       2   3.5335E-05     1.000423   +   e e3Sigma-   8   0   1   1 
        1796 46554.190842     30       2   3.5499E-05    -0.666892   +   e e3Sigma-   8   0   0   0 
        1797 46618.999821     30       2   6.0384E-02     0.000000   +   e X1Sigma+  49   0   0   0 
        1798 46757.355914     30       2   1.0547E-02     0.333672   +   e a3Sigma+  28   0   1   1 
        1799 46928.326497     30       2   6.1931E-06     0.032357   +   e     b3Pi  12   1  -1   0 
        1800 47007.360524     30       2   6.3794E-06     0.156330   +   e     b3Pi  12   1   0   1 
        1801 47023.900515     30       2   1.2912E-04     0.854256   +   e  d3Delta  14   2   0   2 
        1802 47029.357147     30       2   5.7874E-05    -0.185219   +   e  d3Delta  14   2  -1   1 
        1803 47046.721393     30       2   8.8396E-04     0.666672   +   e  D1Delta   4   2   0   2 
        1804 47088.618749     30       2   5.9979E-06     0.976596   +   e     b3Pi  12   1   1   2 
        1805 47091.897376     30       2   3.5620E-07     0.166338   +   e     A1Pi   5   1   0   1 
        1806 47103.258454     30       2   6.2440E-02     0.000000   +   e X1Sigma+  50   0   0   0 
        1807 47258.776458     30       2   9.7838E-03     0.333679   +   e a3Sigma+  29   0   1   1 
        1808 47419.763913     30       2   3.2748E-05     1.000208   +   e e3Sigma-   9   0   1   1 
        1809 47425.741941     30       2   3.2957E-05    -0.666698   +   e e3Sigma-   9   0   0   0 
        1810 47563.647507     30       2   6.4849E-02     0.000000   +   e X1Sigma+  51   0   0   0 
        1811 47740.640622     30       2   7.5440E-03     0.333643   +   e a3Sigma+  30   0   1   1 
        1812 47825.012007     30       2   1.7673E-04     0.905059   +   e  d3Delta  15   2   0   2 
        1813 47829.433228     30       2   1.5671E-04    -0.238135   +   e  d3Delta  15   2  -1   1 
        1814 47844.179239     30       2   5.9944E-06     0.031632   +   e     b3Pi  13   1  -1   0 
        1815 47924.384844     30       2   5.8936E-06     0.156561   +   e     b3Pi  13   1   0   1 
        1816 47999.653559     30       2   6.7688E-02     0.000000   +   e X1Sigma+  52   0   0   0 
        1817 48003.231553     30       2   6.9232E-04     0.666687   +   e  D1Delta   5   2   0   2 
        1818 48003.973219     30       2   5.7730E-06     0.978851   +   e     b3Pi  13   1   1   2 
        1819 48073.702199     30       2   3.6161E-07     0.166751   +   e     A1Pi   6   1   0   1 
        1820 48202.751091     30       2   9.2665E-03     0.333686   +   e a3Sigma+  31   0   1   1 
        1821 48280.075405     30       2   3.0233E-05     0.999878   +   e e3Sigma-  10   0   1   1 
        1822 48285.992905     30       2   3.0584E-05    -0.666427   +   e e3Sigma-  10   0   0   0 
        1823 48410.845787     30       2   7.1048E-02     0.000000   +   e X1Sigma+  53   0   0   0 
        1824 48615.180634     30       2   1.6668E-04     0.904201   +   e  d3Delta  16   2   0   2 
        1825 48619.597090     30       2   1.5636E-04    -0.237757   +   e  d3Delta  16   2  -1   1 
        1826 48644.324711     30       2   7.0416E-03     0.333647   +   e a3Sigma+  32   0   1   1 
        1827 48746.487447     30       2   5.8271E-06     0.031666   +   e     b3Pi  14   1  -1   0 
        1828 48796.748142     30       2   7.4991E-02     0.000000   +   e X1Sigma+  54   0   0   0 
        1829 48826.504551     30       2   5.7240E-06     0.156724   +   e     b3Pi  14   1   0   1 
        1830 48906.060368     30       2   5.6125E-06     0.979134   +   e     b3Pi  14   1   1   2 
        1831 48949.884783     30       2   5.6585E-04     0.666674   +   e  D1Delta   6   2   0   2 
        1832 49043.079188     30       2   3.6810E-07     0.167117   +   e     A1Pi   7   1   0   1 
        1833 49065.293438     30       2   7.3542E-03     0.333680   +   e a3Sigma+  33   0   1   1 
        1834 49129.489982     30       2   2.6521E-05     0.998642   +   e e3Sigma-  11   0   1   1 
        1835 49135.338230     30       2   2.7537E-05    -0.665550   +   e e3Sigma-  11   0   0   0 
        1836 49156.828536     30       2   7.9713E-02     0.000000   +   e X1Sigma+  55   0   0   0 
        1837 49394.253176     30       2   1.5437E-04     0.903855   +   e  d3Delta  17   2   0   2 
        1838 49398.644009     30       2   1.4500E-04    -0.237405   +   e  d3Delta  17   2  -1   1 
        1839 49465.052516     30       2   8.1285E-03     0.333681   +   e a3Sigma+  34   0   1   1 
        1840 49490.620900     30       2   8.5394E-02     0.000000   +   e X1Sigma+  56   0   0   0 
        1841 49635.304158     30       2   5.6855E-06     0.031382   +   e     b3Pi  15   1  -1   0 
        1842 49715.144530     30       2   5.5871E-06     0.156863   +   e     b3Pi  15   1   0   1 
        1843 49794.653378     30       2   5.4788E-06     0.979304   +   e     b3Pi  15   1   1   2 
        1844 49797.578282     30       2   9.2313E-02     0.000000   +   e X1Sigma+  57   0   0   0 
        1845 49843.598798     30       2   5.1088E-03     0.333626   +   e a3Sigma+  35   0   1   1 
        1846 49885.747131     30       2   4.7370E-04     0.666675   +   e  D1Delta   7   2   0   2 
        1847 49967.708613     30       2   2.1405E-05     0.996791   +   e e3Sigma-  12   0   1   1 
        1848 49973.572736     30       2   2.1733E-05    -0.663295   +   e e3Sigma-  12   0   0   0 
        1849 50000.766787     30       2   3.7639E-07     0.166643   +   e     A1Pi   8   1   0   1 
        1850 50077.174343     30       2   1.0093E-01     0.000000   +   e X1Sigma+  58   0   0   0 
        1851 50162.082317     30       2   1.4018E-04     0.902734   +   e  d3Delta  18   2   0   2 
        1852 50166.478663     30       2   1.1942E-04    -0.236200   +   e  d3Delta  18   2  -1   1 
        1853 50200.425049     30       2   8.7933E-03     0.333697   +   e a3Sigma+  36   0   1   1 
        1854 50328.871924     30       2   1.1188E-01     0.000000   +   e X1Sigma+  59   0   0   0 
        1855 50510.835764     30       2   5.5736E-06     0.031059   +   e     b3Pi  16   1  -1   0 
        1856 50535.660657     30       2   1.7813E-03     0.333345   +   e a3Sigma+  37   0   1   1 
        1857 50552.107130     30       2   1.2620E-01     0.000000   +   e X1Sigma+  60   0   0   0 
        1858 50590.726667     30       2   5.4893E-06     0.157260   +   e     b3Pi  16   1   0   1 
        1859 50669.947064     30       2   5.3737E-06     0.979501   +   e     b3Pi  16   1   1   2 
        1860 50746.327312     30       2   1.4570E-01     0.000000   +   e X1Sigma+  61   0   0   0 
        1861 50795.854850     30       2   2.6668E-05     1.000622   +   e e3Sigma-  13   0   1   1 
        1862 50801.639287     30       2   2.6711E-05    -0.667071   +   e e3Sigma-  13   0   0   0 
        1863 50811.296082     30       2   4.0678E-04     0.666675   +   e  D1Delta   8   2   0   2 
        1864 50849.956950     30       2   8.0642E-03     0.333692   +   e a3Sigma+  38   0   1   1 
        1865 50910.970896     30       2   1.7362E-01     0.000000   +   e X1Sigma+  62   0   0   0 
        1866 50918.657747     30       2   4.6893E-05     0.906974   +   e  d3Delta  19   2   0   2 
        1867 50922.401904     30       2   1.2593E-05    -0.233360   +   e  d3Delta  19   2  -1   1 
        1868 50946.481847     30       2   3.9209E-07     0.159511   +   e     A1Pi   9   1   0   1 
        1869 51045.476151     30       2   2.1666E-01     0.000000   +   e X1Sigma+  63   0   0   0 
        1870 51143.369954     30       2   8.7147E-03     0.333699   +   e a3Sigma+  39   0   1   1 
        1871 51149.289789     30       2   2.9132E-01     0.000000   +   e X1Sigma+  64   0   0   0 
        1872 51221.842165     30       2   4.5182E-01     0.000000   +   e X1Sigma+  65   0   0   0 
        1873 51264.176668     30       2   8.1472E-01     0.000000   +   e X1Sigma+  66   0   0   0 
        1874 51296.368734     30       2   6.9262E-01     0.000000   +   e X1Sigma+  67   0   0   0 
        1875 51338.760202     30       2   5.3788E-01     0.000000   +   e X1Sigma+  68   0   0   0 
        1876 51373.569046     30       2   5.4867E-06     0.030818   +   e     b3Pi  17   1  -1   0 
        1877 51390.461678     30       2   4.5549E-01     0.000000   +   e X1Sigma+  69   0   0   0 
        1878 51416.550416     30       2   1.0868E-03     0.332991   +   e a3Sigma+  40   0   1   1 
        1879 51449.991742     30       2   4.0132E-01     0.000000   +   e X1Sigma+  70   0   0   0 
        1880 51453.362796     30       2   5.4160E-06     0.157689   +   e     b3Pi  17   1   0   1 
        1881 51516.487434     30       2   3.6177E-01     0.000000   +   e X1Sigma+  71   0   0   0 
        1882 51532.414722     30       2   5.2928E-06     0.979685   +   e     b3Pi  17   1   1   2 
        1883 51589.363297     30       2   3.3077E-01     0.000000   +   e X1Sigma+  72   0   0   0 
        1884 51612.866185     30       2   2.5581E-05     1.000647   +   e e3Sigma-  14   0   1   1 
        1885 51618.595010     30       2   2.5619E-05    -0.667088   +   e e3Sigma-  14   0   0   0 
        1886 51664.263510     30       2   1.2454E-04     0.905159   +   e  d3Delta  20   2   0   2 
        1887 51668.182853     30       2   3.0603E-01     0.000000   +   e X1Sigma+  73   0   0   0 
        1888 51668.460211     30       2   1.0954E-04    -0.238280   +   e  d3Delta  20   2  -1   1 
        1889 51670.460601     30       2   7.8704E-03     0.333348   +   e a3Sigma+  41   0   1   1 
        1890 51726.564701     30       2   3.5552E-04     0.666675   +   e  D1Delta   9   2   0   2 
        1891 51752.622716     30       2   2.7946E-01     0.000000   +   e X1Sigma+  74   0   0   0 
        1892 51878.691429     30       2   3.8593E-07     0.166568   +   e     A1Pi  10   1   0   1 
        1893 51905.193848     30       2   7.6656E-03     0.333704   +   e a3Sigma+  42   0   1   1 
        1894 52121.990657     30       2   8.5867E-03     0.333687   +   e a3Sigma+  43   0   1   1 
        1895 52223.394993     30       2   5.4226E-06     0.030574   +   e     b3Pi  18   1  -1   0 
        1896 52302.688452     30       2   5.3911E-06     0.159083   +   e     b3Pi  18   1   0   1 
        1897 52322.111870     30       2   4.6077E-04     0.331688   +   e a3Sigma+  44   0   1   1 
        1898 52381.945057     30       2   5.2337E-06     0.979925   +   e     b3Pi  18   1   1   2 
        1899 52398.380632     30       2   1.1972E-04     0.904060   +   e  d3Delta  21   2   0   2 
        1900 52402.587738     30       2   1.1255E-04    -0.237634   +   e  d3Delta  21   2  -1   1 
        1901 52418.600816     30       2   2.4580E-05     1.000653   +   e e3Sigma-  15   0   1   1 
        1902 52424.277270     30       2   2.4626E-05    -0.667117   +   e e3Sigma-  15   0   0   0 
        1903 52505.594315     30       2   9.9910E-03     0.333698   +   e a3Sigma+  45   0   1   1 
        1904 52631.161212     30       2   3.1580E-04     0.666676   +   e  D1Delta  10   2   0   2 
        1905 52673.749402     30       2   1.1735E-02     0.333709   +   e a3Sigma+  46   0   1   1 
        1906 52799.252527     30       2   3.9232E-07     0.166612   +   e     A1Pi  11   1   0   1 
        1907 52826.957650     30       2   9.7115E-03     0.333707   +   e a3Sigma+  47   0   1   1 
        1908 52965.502811     30       2   1.1844E-02     0.333697   +   e a3Sigma+  48   0   1   1 
        1909 53059.633334     30       2   5.3786E-06     0.030326   +   e     b3Pi  19   1  -1   0 
        1910 53089.616208     30       2   4.0543E-03     0.333567   +   e a3Sigma+  49   0   1   1 
        1911 53120.677040     30       2   1.1207E-04     0.904037   +   e  d3Delta  22   2   0   2 
        1912 53124.812200     30       2   9.6166E-05    -0.236181   +   e  d3Delta  22   2  -1   1 
        1913 53139.101000     30       2   5.3285E-06     0.156039   +   e     b3Pi  19   1   0   1 
        1914 53199.588553     30       2   6.1299E-03     0.333596   +   e a3Sigma+  50   0   1   1 
        1915 53213.226225     30       2   2.3715E-05     1.000821   +   e e3Sigma-  16   0   1   1 
        1916 53217.846825     30       2   5.1970E-06     0.979040   +   e     b3Pi  19   1   1   2 
        1917 53218.852211     30       2   2.3703E-05    -0.666299   +   e e3Sigma-  16   0   0   0 
        1918 53295.412160     30       2   1.6019E-02     0.333701   +   e a3Sigma+  51   0   1   1 
        1919 53377.302086     30       2   2.1413E-02     0.333708   +   e a3Sigma+  52   0   1   1 
        1920 53445.268702     30       2   2.6839E-02     0.333709   +   e a3Sigma+  53   0   1   1 
        1921 53501.364222     30       2   3.1325E-02     0.333709   +   e a3Sigma+  54   0   1   1 
        1922 53525.056984     30       2   2.8333E-04     0.666676   +   e  D1Delta  11   2   0   2 
        1923 53554.995513     30       2   2.8686E-02     0.333708   +   e a3Sigma+  55   0   1   1 
        1924 53616.254808     30       2   2.3730E-02     0.333708   +   e a3Sigma+  56   0   1   1 
        1925 53686.289715     30       2   1.3048E-02     0.333705   +   e a3Sigma+  57   0   1   1 
        1926 53707.935510     30       2   3.9933E-07     0.166439   +   e     A1Pi  12   1   0   1 
        1927 53763.897538     30       2   1.6645E-02     0.333703   +   e a3Sigma+  58   0   1   1 
        1928 53830.815524     30       2   1.0355E-04     0.900949   +   e  d3Delta  23   2   0   2 
        1929 53835.057262     30       2   8.0289E-05    -0.234190   +   e  d3Delta  23   2  -1   1 
        1930 53848.162344     30       2   1.2553E-02     0.333677   +   e a3Sigma+  59   0   1   1 
        1931 53882.288582     30       2   5.3533E-06     0.029993   +   e     b3Pi  20   1  -1   0 
        1932 53961.529358     30       2   5.2661E-06     0.157278   +   e     b3Pi  20   1   0   1 
        1933 53996.626308     30       2   2.2981E-05     1.000614   +   e e3Sigma-  17   0   1   1 
        1934 54002.199165     30       2   2.3025E-05    -0.667121   +   e e3Sigma-  17   0   0   0 
        1935 54040.116986     30       2   5.1716E-06     0.980174   +   e     b3Pi  20   1   1   2 
        1936 54409.169936     30       2   2.5699E-04     0.666676   +   e  D1Delta  12   2   0   2 
        1937 54528.689561     30       2   8.9087E-05     0.907574   +   e  d3Delta  24   2   0   2 
        1938 54532.548989     30       2   5.2918E-05    -0.240259   +   e  d3Delta  24   2  -1   1 
        1939 54604.488139     30       2   4.0730E-07     0.165800   +   e     A1Pi  13   1   0   1 
        1940 54691.458132     30       2   5.3459E-06     0.029757   +   e     b3Pi  21   1  -1   0 
        1941 54768.621660     30       2   2.0508E-05     0.979399   +   e e3Sigma-  18   0   1   1 
        1942 54770.496648     30       2   5.3836E-06     0.175964   +   e     b3Pi  21   1   0   1 
        1943 54774.207862     30       2   2.2217E-05    -0.664512   +   e e3Sigma-  18   0   0   0 
        1944 54848.853903     30       2   5.1666E-06     0.980364   +   e     b3Pi  21   1   1   2 
        1945 55214.316933     30       2   1.0018E-04     0.904697   +   e  d3Delta  25   2   0   2 
        1946 55218.310222     30       2   9.3176E-05    -0.238207   +   e  d3Delta  25   2  -1   1 
        1947 55283.820011     30       2   2.3480E-04     0.666677   +   e  D1Delta  13   2   0   2 
        1948 55486.900355     30       2   5.3538E-06     0.029522   +   e     b3Pi  22   1  -1   0 
        1949 55487.922600     30       2   4.1301E-07     0.166789   +   e     A1Pi  14   1   0   1 
        1950 55529.487982     30       2   2.1361E-05     1.000364   +   e e3Sigma-  19   0   1   1 
        1951 55534.952914     30       2   2.1587E-05    -0.666879   +   e e3Sigma-  19   0   0   0 
        1952 55565.666911     30       2   5.2658E-06     0.157249   +   e     b3Pi  22   1   0   1 
        1953 55643.814760     30       2   5.1764E-06     0.980537   +   e     b3Pi  22   1   1   2 
        1954 55885.123261     30       2   9.7769E-05     0.903650   +   e  d3Delta  26   2   0   2 
        1955 55889.105442     30       2   9.2705E-05    -0.237203   +   e  d3Delta  26   2  -1   1 
        1956 56148.605326     30       2   2.1664E-04     0.666677   +   e  D1Delta  14   2   0   2 
        1957 56268.317637     30       2   5.4358E-06     0.032473   +   e     b3Pi  23   1  -1   0 
        1958 56278.803259     30       2   2.0286E-05     0.993494   +   e e3Sigma-  20   0   1   1 
        1959 56284.236758     30       2   2.0549E-05    -0.663049   +   e e3Sigma-  20   0   0   0 
        1960 56346.931438     30       2   5.2920E-06     0.157314   +   e     b3Pi  23   1   0   1 
        1961 56359.008310     30       2   4.2066E-07     0.166614   +   e     A1Pi  15   1   0   1 
        1962 56424.775400     30       2   5.2050E-06     0.980608   +   e     b3Pi  23   1   1   2 
        1963 56477.469921     30       2   5.8713E-08     0.000000   +   e E1Sigma+   0   0   0   0 
        1964 56536.902142     30       2   9.3595E-05     0.902329   +   e  d3Delta  27   2   0   2 
        1965 56540.869737     30       2   8.2522E-05    -0.235720   +   e  d3Delta  27   2  -1   1 
        1966 57002.697351     30       2   2.0126E-04     0.666677   +   e  D1Delta  15   2   0   2 
        1967 57016.418406     30       2   2.0560E-05     0.996604   +   e e3Sigma-  21   0   1   1 
        1968 57021.701447     30       2   2.0261E-05    -0.658990   +   e e3Sigma-  21   0   0   0 
        1969 57036.055300     30       2   5.4707E-06     0.025161   +   e     b3Pi  24   1  -1   0 
        1970 57113.851506     30       2   5.3494E-06     0.157167   +   e     b3Pi  24   1   0   1 
        1971 57169.494792     30       2   6.2943E-05     0.899408   +   e  d3Delta  28   2   0   2 
        1972 57173.334004     30       2   3.1005E-05    -0.223001   +   e  d3Delta  28   2  -1   1 
        1973 57175.724935     30       2   5.2438E-08    -0.000002   +   e E1Sigma+   1   0   0   0 
        1974 57191.918504     30       2   5.3309E-06     0.973051   +   e     b3Pi  24   1   1   2 
        1975 57218.897028     30       2   4.3126E-07     0.164674   +   e     A1Pi  16   1   0   1 
        1976 57742.300995     30       2   2.0421E-05     0.999766   +   e e3Sigma-  22   0   1   1 
        1977 57747.574734     30       2   2.0419E-05    -0.665789   +   e e3Sigma-  22   0   0   0 
        1978 57788.973672     30       2   5.4955E-06     0.029848   +   e     b3Pi  25   1  -1   0 
        1979 57793.538126     30       2   8.9092E-05     0.906008   +   e  d3Delta  29   2   0   2 
        1980 57797.250746     30       2   8.2794E-05    -0.240395   +   e  d3Delta  29   2  -1   1 
        1981 57847.163104     30       2   1.8762E-04     0.666677   +   e  D1Delta  16   2   0   2 
        1982 57854.836108     30       2   4.8723E-08     0.000000   +   e E1Sigma+   2   0   0   0 
        1983 57866.849142     30       2   5.4108E-06     0.157221   +   e     b3Pi  25   1   0   1 
        1984 57943.912625     30       2   5.3135E-06     0.980805   +   e     b3Pi  25   1   1   2 
        1985 58066.117654     30       2   4.3395E-07     0.166602   +   e     A1Pi  17   1   0   1 
        1986 58414.863736     30       2   8.6993E-05     0.904526   +   e  d3Delta  30   2   0   2 
        1987 58418.634845     30       2   8.2520E-05    -0.237917   +   e  d3Delta  30   2  -1   1 
        1988 58455.856700     30       2   2.0170E-05     1.000227   +   e e3Sigma-  23   0   1   1 
        1989 58461.078267     30       2   2.0179E-05    -0.666473   +   e e3Sigma-  23   0   0   0 
        1990 58501.636284     30       2   4.4255E-08     0.000000   +   e E1Sigma+   3   0   0   0 
        1991 58527.331293     30       2   5.5739E-06     0.028474   +   e     b3Pi  26   1  -1   0 
        1992 58604.724715     30       2   5.4908E-06     0.157536   +   e     b3Pi  26   1   0   1 
        1993 58681.439304     30       2   5.4033E-06     0.980976   +   e     b3Pi  26   1   1   2 
        1994 58687.174497     30       2   1.7328E-04     0.666772   +   e  D1Delta  17   2   0   2 
        1995 58901.881596     30       2   4.4156E-07     0.166478   +   e     A1Pi  18   1   0   1 
        1996 59025.948898     30       2   8.3145E-05     0.902205   +   e  d3Delta  31   2   0   2 
        1997 59029.740994     30       2   6.9221E-05    -0.235541   +   e  d3Delta  31   2  -1   1 
        1998 59150.683926     30       2   3.9885E-08     0.000000   +   e E1Sigma+   4   0   0   0 
        1999 59157.050436     30       2   1.9919E-05     1.000333   +   e e3Sigma-  24   0   1   1 
        2000 59162.213175     30       2   1.9927E-05    -0.666638   +   e e3Sigma-  24   0   0   0 
        2001 59250.195771     30       2   5.6885E-06     0.028369   +   e     b3Pi  27   1  -1   0 
        2002 59327.111630     30       2   5.6014E-06     0.157620   +   e     b3Pi  27   1   0   1 
        2003 59403.359932     30       2   5.5131E-06     0.981207   +   e     b3Pi  27   1   1   2 
        2004 59523.502255     30       2   1.6416E-04     0.666678   +   e  D1Delta  18   2   0   2 
        2005 59614.178023     30       2   8.3543E-05     0.907357   +   e  d3Delta  32   2   0   2 
        2006 59617.668604     30       2   7.0816E-05    -0.240613   +   e  d3Delta  32   2  -1   1 
        2007 59725.997062     30       2   4.4849E-07     0.166469   +   e     A1Pi  19   1   0   1 
        2008 59777.279552     30       2   3.7455E-08     0.000011   +   e E1Sigma+   5   0   0   0 
        2009 59845.903516     30       2   1.9565E-05     1.000021   +   e e3Sigma-  25   0   1   1 
        2010 59850.998626     30       2   1.9625E-05    -0.666424   +   e e3Sigma-  25   0   0   0 
        2011 59956.495717     30       2   5.8183E-06     0.028212   +   e     b3Pi  28   1  -1   0 
        2012 60032.849522     30       2   5.7325E-06     0.157643   +   e     b3Pi  28   1   0   1 
        2013 60108.489839     30       2   5.6531E-06     0.980704   +   e     b3Pi  28   1   1   2 
        2014 60178.926910     30       2   8.3861E-05     0.907283   +   e  d3Delta  33   2   0   2 
        2015 60182.384186     30       2   8.2158E-05    -0.240096   +   e  d3Delta  33   2  -1   1 
        2016 60345.803663     30       2   1.5823E-04     0.666678   +   e  D1Delta  19   2   0   2 
        2017 60394.071370     30       2   3.4038E-08     0.000002   +   e E1Sigma+   6   0   0   0 
        2018 60520.501559     30       2   1.0795E-05     0.982706   +   e e3Sigma-  26   0   1   1 
        2019 60525.580936     30       2   1.0508E-05    -0.644751   +   e e3Sigma-  26   0   0   0 
        2020 60538.580589     30       2   4.7412E-07     0.162301   +   e     A1Pi  20   1   0   1 
        2021 60645.206968     30       2   5.9771E-06     0.028098   +   e     b3Pi  29   1  -1   0 
        2022 60719.810640     30       2   6.5046E-06     0.162391   +   e     b3Pi  29   1   0   1 
        2023 60728.465980     30       2   6.6596E-05     0.829310   +   e  d3Delta  34   2   0   2 
        2024 60732.931407     30       2   3.8185E-05    -0.166397   +   e  d3Delta  34   2  -1   1 
        2025 60796.367495     30       2   5.8133E-06     0.980401   +   e     b3Pi  29   1   1   2 
        2026 61030.068266     30       2   3.0887E-08     0.000000   +   e E1Sigma+   7   0   0   0 
        2027 61128.894583     30       2   1.5998E-04     0.666679   +   e  D1Delta  20   2   0   2 
        2028 61178.422997     30       2   1.9413E-05     1.000540   +   e e3Sigma-  27   0   1   1 
        2029 61183.391849     30       2   1.9487E-05    -0.666921   +   e e3Sigma-  27   0   0   0 
        2030 61262.915824     30       2   8.0043E-05     0.909141   +   e  d3Delta  35   2   0   2 
        2031 61266.132135     30       2   6.2339E-05    -0.241855   +   e  d3Delta  35   2  -1   1 
        2032 61315.358728     30       2   6.1967E-06     0.027602   +   e     b3Pi  30   1  -1   0 
        2033 61338.877561     30       2   4.6391E-07     0.166233   +   e     A1Pi  21   1   0   1 
        2034 61390.664315     30       2   6.1149E-06     0.157785   +   e     b3Pi  30   1   0   1 
        2035 61465.014914     30       2   6.0210E-06     0.981533   +   e     b3Pi  30   1   1   2 
        2036 61692.576538     30       2   2.8673E-08     0.000000   +   e E1Sigma+   8   0   0   0 
        2037 61777.356275     30       2   8.6568E-05     0.907057   +   e  d3Delta  36   2   0   2 
        2038 61780.620416     30       2   8.3488E-05    -0.240517   +   e  d3Delta  36   2  -1   1 
        2039 61817.529868     30       2   1.9619E-05     1.000622   +   e e3Sigma-  28   0   1   1 
        2040 61822.418452     30       2   1.9645E-05    -0.666967   +   e e3Sigma-  28   0   0   0 
        2041 61847.985389     30       2   1.6547E-04     0.666681   +   e  D1Delta  21   2   0   2 
        2042 61965.596369     30       2   6.4903E-06     0.027566   +   e     b3Pi  31   1  -1   0 
        2043 62040.049742     30       2   6.4022E-06     0.157907   +   e     b3Pi  31   1   0   1 
        2044 62113.605331     30       2   6.3108E-06     0.981635   +   e     b3Pi  31   1   1   2 
        2045 62127.671265     30       2   4.7044E-07     0.166581   +   e     A1Pi  22   1   0   1 
        2046 62272.711685     30       2   8.5401E-05     0.906323   +   e  d3Delta  37   2   0   2 
        2047 62275.937388     30       2   7.7104E-05    -0.239645   +   e  d3Delta  37   2  -1   1 
        2048 62371.552420     30       2   2.7890E-08     0.000000   +   e E1Sigma+   9   0   0   0 
        2049 62444.496907     30       2   1.9411E-05     1.000524   +   e e3Sigma-  29   0   1   1 
        2050 62449.332718     30       2   1.9425E-05    -0.666864   +   e e3Sigma-  29   0   0   0 
        2051 62531.630754     30       2   1.5968E-04     0.666683   +   e  D1Delta  22   2   0   2 
        2052 62593.995422     30       2   6.8201E-06     0.027425   +   e     b3Pi  32   1  -1   0 
        2053 62667.425462     30       2   6.7419E-06     0.157795   +   e     b3Pi  32   1   0   1 
        2054 62739.053981     30       2   7.2846E-06     0.956741   +   e     b3Pi  32   1   1   2 
        2055 62750.717231     30       2   4.5922E-05     0.906211   +   e  d3Delta  38   2   0   2 
        2056 62753.172868     30       2   6.5586E-05    -0.214364   +   e  d3Delta  38   2  -1   1 
        2057 62905.482148     30       2   4.7773E-07     0.166634   +   e     A1Pi  23   1   0   1 
        2058 63051.910969     30       2   2.7757E-08     0.000001   +   e E1Sigma+  10   0   0   0 
        2059 63066.934576     30       2   1.9024E-05     1.000060   +   e e3Sigma-  30   0   1   1 
        2060 63071.721144     30       2   1.9073E-05    -0.666438   +   e e3Sigma-  30   0   0   0 
        2061 63198.331045     30       2   7.1852E-06     0.027966   +   e     b3Pi  33   1  -1   0 
        2062 63207.139903     30       2   8.9464E-05     0.909203   +   e  d3Delta  39   2   0   2 
        2063 63210.090755     30       2   8.4120E-05    -0.242930   +   e  d3Delta  39   2  -1   1 
        2064 63222.648297     30       2   1.5201E-04     0.666678   +   e  D1Delta  23   2   0   2 
        2065 63271.052150     30       2   7.1205E-06     0.157724   +   e     b3Pi  33   1   0   1 
        2066 63342.461480     30       2   7.0079E-06     0.981781   +   e     b3Pi  33   1   1   2 
        2067 63645.119821     30       2   6.3093E-05     0.909158   +   e  d3Delta  40   2   0   2 
        2068 63647.789959     30       2   2.9429E-05    -0.239584   +   e  d3Delta  40   2  -1   1 
        2069 63671.456021     30       2   5.2765E-07     0.195714   +   e     A1Pi  24   1   0   1 
        2070 63681.827882     30       2   6.8173E-06     0.935741   +   e e3Sigma-  31   0   0   0 
        2071 63686.319768     30       2   1.0196E-05    -0.634090   +   e e3Sigma-  31   0   1   1 
        2072 63725.496279     30       2   2.7969E-08     0.000006   +   e E1Sigma+  11   0   0   0 
        2073 63776.107842     30       2   7.6763E-06     0.026930   +   e     b3Pi  34   1  -1   0 
        2074 63847.388925     30       2   7.6012E-06     0.158098   +   e     b3Pi  34   1   0   1 
        2075 63904.421554     30       2   1.4848E-04     0.666855   +   e  D1Delta  24   2   0   2 
        2076 63917.564787     30       2   7.5083E-06     0.981803   +   e     b3Pi  34   1   1   2 
        2077 64063.557151     30       2   9.5281E-05     0.909486   +   e  d3Delta  41   2   0   2 
        2078 64066.358231     30       2   9.2208E-05    -0.242863   +   e  d3Delta  41   2  -1   1 
        2079 64276.564692     30       2   1.9355E-05     0.997972   +   e e3Sigma-  32   0   1   1 
        2080 64281.139480     30       2   1.9372E-05    -0.663648   +   e e3Sigma-  32   0   0   0 
        2081 64324.097152     30       2   8.4391E-06     0.026248   +   e     b3Pi  35   1  -1   0 
        2082 64387.425037     30       2   2.8236E-08     0.000014   +   e E1Sigma+  12   0   0   0 
        2083 64393.628572     30       2   8.3419E-06     0.157893   +   e     b3Pi  35   1   0   1 
        2084 64427.235177     30       2   4.9500E-07     0.165977   +   e     A1Pi  25   1   0   1 
        2085 64459.362057     30       2   1.5021E-05     0.892821   +   e     b3Pi  35   1   1   2 
        2086 64464.381864     30       2   2.4268E-05     0.519764   +   e  d3Delta  42   2  -1   1 
        2087 64466.143595     30       2   2.1697E-05     0.236996   +   e  d3Delta  42   2   0   2 
        2088 64567.842171     30       2   1.4635E-04     0.666692   +   e  D1Delta  25   2   0   2 
        2089 64836.687909     30       2   9.7372E-06     0.034900   +   e     b3Pi  36   1  -1   0 
        2090 64840.953794     30       2   1.0115E-04     0.910236   +   e  d3Delta  43   2   0   2 
        2091 64843.526895     30       2   9.7188E-05    -0.244392   +   e  d3Delta  43   2  -1   1 
        2092 64849.474458     30       2   1.9322E-05     0.953461   +   e e3Sigma-  33   0   1   1 
        2093 64854.253384     30       2   1.9079E-05    -0.626342   +   e e3Sigma-  33   0   0   0 
        2094 64905.879670     30       2   9.3364E-06     0.157384   +   e     b3Pi  36   1   0   1 
        2095 64972.386568     30       2   9.2178E-06     0.982122   +   e     b3Pi  36   1   1   2 
        2096 65034.650915     30       2   2.8705E-08     0.000001   +   e E1Sigma+  13   0   0   0 
        2097 65171.777909     30       2   5.0353E-07     0.165819   +   e     A1Pi  26   1   0   1 
        2098 65199.993869     30       2   8.2180E-05     0.906701   +   e  d3Delta  44   2   0   2 
        2099 65202.626388     30       2   4.7654E-05    -0.239279   +   e  d3Delta  44   2  -1   1 
        2100 65224.479318     30       2   1.4373E-04     0.666687   +   e  D1Delta  26   2   0   2 
        2101 65312.929857     30       2   1.0726E-05     0.025787   +   e     b3Pi  37   1  -1   0 
        2102 65378.720662     30       2   1.0669E-05     0.158880   +   e     b3Pi  37   1   0   1 
        2103 65405.562724     30       2   1.9883E-05     0.999642   +   e e3Sigma-  34   0   1   1 
        2104 65410.124633     30       2   1.9890E-05    -0.665664   +   e e3Sigma-  34   0   0   0 
        2105 65443.109585     30       2   1.0540E-05     0.981944   +   e     b3Pi  37   1   1   2 
        2106 65539.395533     30       2   1.0968E-04     0.910963   +   e  d3Delta  45   2   0   2 
        2107 65541.803202     30       2   1.0698E-04    -0.244238   +   e  d3Delta  45   2  -1   1 
        2108 65668.794843     30       2   2.9765E-08     0.000001   +   e E1Sigma+  14   0   0   0 
        2109 65746.163926     30       2   1.2110E-05     0.025987   +   e     b3Pi  38   1  -1   0 
        2110 65809.050232     30       2   1.2115E-05     0.158535   +   e     b3Pi  38   1   0   1 
        2111 65859.164714     30       2   8.2205E-05     0.896755   +   e  d3Delta  46   2   0   2 
        2112 65861.849246     30       2   7.5705E-05    -0.205785   +   e  d3Delta  46   2  -1   1 
        2113 65870.976915     30       2   1.2836E-05     0.952829   +   e     b3Pi  38   1   1   2 
        2114 65873.758024     30       2   1.2103E-04     0.672503   +   e  D1Delta  27   2   0   2 
        2115 65905.652689     30       2   5.1054E-07     0.167271   +   e     A1Pi  27   1   0   1 
        2116 65948.049513     30       2   1.8470E-05     0.997518   +   e e3Sigma-  35   0   1   1 
        2117 65952.459366     30       2   1.9172E-05    -0.664916   +   e e3Sigma-  35   0   0   0 
        2118 66133.363318     30       2   1.4343E-05     0.026279   +   e     b3Pi  39   1  -1   0 
        2119 66161.430213     30       2   1.1930E-04     0.910777   +   e  d3Delta  47   2   0   2 
        2120 66163.605785     30       2   1.1252E-04    -0.243436   +   e  d3Delta  47   2  -1   1 
        2121 66192.912032     30       2   1.4378E-05     0.157977   +   e     b3Pi  39   1   0   1 
        2122 66250.213173     30       2   1.4257E-05     0.982087   +   e     b3Pi  39   1   1   2 
        2123 66292.722584     30       2   3.1727E-08     0.000001   +   e E1Sigma+  15   0   0   0 
        2124 66444.422134     30       2   1.2925E-04     0.911178   +   e  d3Delta  48   2   0   2 
        2125 66446.540692     30       2   1.2475E-04    -0.244460   +   e  d3Delta  48   2  -1   1 
        2126 66470.394984     30       2   1.9331E-05     0.431646   +   e     b3Pi  40   1  -1   0 
        2127 66473.354170     30       2   1.9464E-05     0.425823   +   e e3Sigma-  36   0   1   1 
        2128 66477.475186     30       2   1.9974E-05    -0.497108   +   e e3Sigma-  36   0   0   0 
        2129 66514.785957     30       2   1.5531E-04     0.666703   +   e  D1Delta  28   2   0   2 
        2130 66527.660990     30       2   1.7510E-05     0.158373   +   e     b3Pi  40   1   0   1 
        2131 66580.324649     30       2   1.7518E-05     0.981798   +   e     b3Pi  40   1   1   2 
        2132 66628.564871     30       2   5.1572E-07     0.166611   +   e     A1Pi  28   1   0   1 
        2133 66706.744071     30       2   1.3444E-04     0.911052   +   e  d3Delta  49   2   0   2 
        2134 66708.797488     30       2   1.1829E-04    -0.244396   +   e  d3Delta  49   2  -1   1 
        2135 66765.550844     30       2   2.1614E-05     0.027192   +   e     b3Pi  41   1  -1   0 
        2136 66815.265002     30       2   2.1719E-05     0.158670   +   e     b3Pi  41   1   0   1 
        2137 66862.607173     30       2   2.1816E-05     0.981156   +   e     b3Pi  41   1   1   2 
        2138 66911.305171     30       2   3.4410E-08     0.000001   +   e E1Sigma+  16   0   0   0 
        2139 66950.203964     30       2   1.4964E-04     0.911187   +   e  d3Delta  50   2   0   2 
        2140 66952.150651     30       2   1.4288E-04    -0.244563   +   e  d3Delta  50   2  -1   1 
        2141 66977.423364     30       2   2.1647E-05     0.999575   +   e e3Sigma-  37   0   1   1 
        2142 66981.661987     30       2   2.1746E-05    -0.665676   +   e e3Sigma-  37   0   0   0 
        2143 67016.308960     30       2   2.6472E-05     0.028609   +   e     b3Pi  42   1  -1   0 
        2144 67059.959855     30       2   2.6877E-05     0.158316   +   e     b3Pi  42   1   0   1 
        2145 67101.132403     30       2   2.7193E-05     0.979850   +   e     b3Pi  42   1   1   2 
        2146 67148.133409     30       2   1.7304E-04     0.666710   +   e  D1Delta  29   2   0   2 
        2147 67177.122737     30       2   1.6211E-04     0.911155   +   e  d3Delta  51   2   0   2 
        2148 67178.980240     30       2   1.5420E-04    -0.244438   +   e  d3Delta  51   2  -1   1 
        2149 67231.882824     30       2   3.1389E-05     0.031203   +   e     b3Pi  43   1  -1   0 
        2150 67269.462797     30       2   3.1891E-05     0.158078   +   e     b3Pi  43   1   0   1 
        2151 67304.335450     30       2   3.2386E-05     0.977849   +   e     b3Pi  43   1   1   2 
        2152 67340.477875     30       2   5.2386E-07     0.166574   +   e     A1Pi  29   1   0   1 
        2153 67386.367967     30       2   1.6373E-04     0.911203   +   e  d3Delta  52   2   0   2 
        2154 67388.183230     30       2   1.2891E-04    -0.244067   +   e  d3Delta  52   2  -1   1 
        2155 67422.814557     30       2   3.6054E-05     0.035144   +   e     b3Pi  44   1  -1   0 
        2156 67453.902363     30       2   3.6788E-05     0.158697   +   e     b3Pi  44   1   0   1 
        2157 67465.480236     30       2   2.2284E-05     0.998502   +   e e3Sigma-  38   0   1   1 
        2158 67469.658499     30       2   2.2439E-05    -0.665585   +   e e3Sigma-  38   0   0   0 
        2159 67482.213328     30       2   3.7679E-05     0.974039   +   e     b3Pi  44   1   1   2 
        2160 67528.342874     30       2   3.7221E-08     0.000001   +   e E1Sigma+  17   0   0   0 
        2161 67577.848724     30       2   1.9709E-04     0.911825   +   e  d3Delta  53   2   0   2 
        2162 67579.599496     30       2   1.8268E-04    -0.243787   +   e  d3Delta  53   2  -1   1 
        2163 67593.926629     30       2   4.0247E-05     0.041637   +   e     b3Pi  45   1  -1   0 
        2164 67618.683164     30       2   4.1299E-05     0.157170   +   e     b3Pi  45   1   0   1 
        2165 67640.325673     30       2   4.2477E-05     0.968394   +   e     b3Pi  45   1   1   2 
        2166 67749.354917     30       2   4.4596E-05     0.052258   +   e     b3Pi  46   1  -1   0 
        2167 67751.877729     30       2   2.2233E-04     0.908059   +   e  d3Delta  54   2   0   2 
        2168 67753.735366     30       2   2.0440E-04    -0.234746   +   e  d3Delta  54   2  -1   1 
        2169 67767.863891     30       2   4.5795E-05     0.157715   +   e     b3Pi  46   1   0   1 
        2170 67774.031516     30       2   2.0157E-04     0.666901   +   e  D1Delta  30   2   0   2 
        2171 67782.908945     30       2   4.7297E-05     0.954785   +   e     b3Pi  46   1   1   2 
        2172 67891.781821     30       2   4.9185E-05     0.072944   +   e     b3Pi  47   1  -1   0 
        2173 67903.382324     30       2   6.0634E-05     0.383715   +   e     b3Pi  47   1   0   1 
        2174 67904.924047     30       2   1.2177E-04     0.529564   +   e  d3Delta  55   2   0   2 
        2175 67910.221978     30       2   1.4828E-04     0.054282   +   e  d3Delta  55   2  -1   1 
        2176 67915.104344     30       2   6.3487E-05     0.807199   +   e     b3Pi  47   1   1   2 
        2177 67934.590807     30       2   2.3111E-05     1.000202   +   e e3Sigma-  39   0   1   1 
        2178 67938.700841     30       2   2.3294E-05    -0.666856   +   e e3Sigma-  39   0   0   0 
        2179 68022.235004     30       2   5.4333E-05     0.126630   +   e     b3Pi  48   1  -1   0 
        2180 68026.259551     30       2   7.6443E-05     1.068392   +   e     b3Pi  48   1   1   2 
        2181 68028.813340     30       2   5.7879E-05    -0.098335   +   e     b3Pi  48   1   0   1 
        2182 68041.794333     30       2   5.5733E-07     0.166291   +   e     A1Pi  30   1   0   1 
        2183 68045.685583     30       2   3.5259E-05     0.954775   +   e  d3Delta  56   2   0   2 
        2184 68047.288444     30       2   1.3773E-05    -0.178007   +   e  d3Delta  56   2  -1   1 
        2185 68133.834227     30       2   1.0288E-04     0.943317   +   e     b3Pi  49   1   1   2 
        2186 68141.393960     30       2   3.1397E-05     0.256334   +   e     b3Pi  49   1  -1   0 
        2187 68144.127339     30       2   4.0217E-05    -0.136006   +   e     b3Pi  49   1   0   1 
        2188 68145.527597     30       2   3.9715E-08    -0.000376   +   e E1Sigma+  18   0   0   0 
        2189 68157.125277     30       2   1.0855E-04     0.889850   +   e  d3Delta  57   2   0   2 
        2190 68162.917662     30       2   1.9138E-04    -0.036044   +   e  d3Delta  57   2  -1   1 
        2191 68230.442085     30       2   3.8987E-04     0.811793   +   e  d3Delta  58   2   0   2 
        2192 68248.206156     30       2   7.4148E-05     1.022651   +   e     b3Pi  50   1   1   2 
        2193 68249.999237     30       2   7.0084E-05     0.308011   +   e     b3Pi  50   1  -1   0 
        2194 68251.584574     30       2   9.4103E-05    -0.231482   +   e     b3Pi  50   1   0   1 
        2195 68257.355677     30       2   1.4417E-04     0.012004   +   e  d3Delta  58   2  -1   1 
        2196 68314.391811     30       2   2.2422E-04     0.817772   +   e  d3Delta  59   2   0   2 
        2197 68338.504828     30       2   2.1216E-04     0.038977   +   e  d3Delta  59   2  -1   1 
        2198 68342.349118     30       2   8.4948E-05     0.940365   +   e     b3Pi  51   1   1   2 
        2199 68348.774935     30       2   7.7545E-05     0.125120   +   e     b3Pi  51   1  -1   0 
        2200 68353.098315     30       2   8.1953E-05    -0.039395   +   e     b3Pi  51   1   0   1 
        2201 68384.803435     30       2   2.4309E-05     1.000433   +   e e3Sigma-  40   0   1   1 
        2202 68388.805584     30       2   2.4387E-05    -0.666949   +   e e3Sigma-  40   0   0   0 
        2203 68393.073773     30       2   2.4622E-04     0.666715   +   e  D1Delta  31   2   0   2 
        2204 68414.696835     30       2   1.8873E-04     0.996975   +   e     b3Pi  54   1   1   2 
        2205 68435.210546     30       2   1.4132E-04     0.918960   +   e     b3Pi  52   1   1   2 
        2206 68437.887346     30       2   8.8072E-05     0.140295   +   e     b3Pi  52   1  -1   0 
        2207 68441.974616     30       2   8.2259E-05    -0.040548   +   e     b3Pi  52   1   0   1 
        2208 68464.027625     30       2   5.2532E-04     0.938767   +   e     b3Pi  55   1   1   2 
        2209 68504.812076     30       2   1.3481E-04     1.019632   +   e     b3Pi  56   1   1   2 
        2210 68505.640032     30       2   3.1279E-04     0.119483   +   e     b3Pi  53   1   0   1 
        2211 68517.765017     30       2   1.0131E-04    -0.005817   +   e     b3Pi  53   1  -1   0 
        2212 68531.196831     30       2   1.3263E-04     0.149144   +   e     b3Pi  54   1   0   1 
        2213 68559.217569     30       2   1.1764E-04     1.004540   +   e     b3Pi  57   1   1   2 
        2214 68579.860255     30       2   1.6678E-04     0.182451   +   e     b3Pi  55   1   0   1 
        2215 68588.588192     30       2   1.1762E-04    -0.022122   +   e     b3Pi  54   1  -1   0 
        2216 68623.795622     30       2   1.0936E-04     1.018910   +   e     b3Pi  58   1   1   2 
        2217 68630.940983     30       2   1.3962E-04     0.156495   +   e     b3Pi  56   1   0   1 
        2218 68650.747648     30       2   1.3683E-04    -0.009460   +   e     b3Pi  56   1  -1   0 
        2219 68689.564023     30       2   1.2195E-04     0.211150   +   e     b3Pi  57   1   0   1 
        2220 68694.350106     30       2   1.0100E-04     0.967520   +   e     b3Pi  59   1   1   2 
        2221 68706.112866     30       2   1.4917E-04    -0.012399   +   e     b3Pi  55   1  -1   0 
        2222 68732.891843     30       2   5.3777E-07     0.166804   +   e     A1Pi  31   1   0   1 
        2223 68756.057022     30       2   1.1309E-04     0.215607   +   e     b3Pi  58   1   0   1 
        2224 68761.219612     30       2   2.8457E-06    -0.040254   +   e     b3Pi  58   1  -1   0 
        2225 68762.078788     30       2   4.2414E-08    -0.000481   +   e E1Sigma+  19   0   0   0 
        2226 68770.589056     30       2   9.6402E-05     0.992564   +   e     b3Pi  60   1   1   2 
        2227 68815.821458     30       2   2.4989E-05     0.989768   +   e e3Sigma-  41   0   1   1 
        2228 68819.569327     30       2   2.6367E-05    -0.625224   +   e e3Sigma-  41   0   0   0 
        2229 68822.866062     30       2   9.7268E-05     0.002375   +   e     b3Pi  57   1  -1   0 
        2230 68829.342465     30       2   1.0505E-04     0.137230   +   e     b3Pi  59   1   0   1 
        2231 68852.335212     30       2   9.3292E-05     0.997383   +   e     b3Pi  61   1   1   2 
        2232 68891.431657     30       2   1.1991E-04     0.009748   +   e     b3Pi  59   1  -1   0 
        2233 68908.201278     30       2   1.0262E-04     0.158722   +   e     b3Pi  60   1   0   1 
        2234 68939.014772     30       2   9.1474E-05     0.999848   +   e     b3Pi  62   1   1   2 
        2235 68966.909870     30       2   1.1476E-04     0.004213   +   e     b3Pi  60   1  -1   0 
        2236 68992.346023     30       2   9.9684E-05     0.162680   +   e     b3Pi  61   1   0   1 
        2237 69005.027124     30       2   3.1112E-04     0.666723   +   e  D1Delta  32   2   0   2 
        2238 69030.616818     30       2   8.8593E-05     1.001540   +   e     b3Pi  63   1   1   2 
        2239 69048.507005     30       2   1.1203E-04     0.001243   +   e     b3Pi  61   1  -1   0 
        2240 69081.608606     30       2   9.5926E-05     0.164308   +   e     b3Pi  62   1   0   1 
        2241 69127.706027     30       2   8.7948E-05     1.003181   +   e     b3Pi  64   1   1   2 
        2242 69135.804065     30       2   1.1772E-04    -0.001135   +   e     b3Pi  62   1  -1   0 
        2243 69175.952346     30       2   9.2067E-05     0.164706   +   e     b3Pi  63   1   0   1 
        2244 69227.516535     30       2   2.7939E-05     0.921655   +   e e3Sigma-  42   0   1   1 
        2245 69229.565383     30       2   7.6300E-05    -0.010592   +   e     b3Pi  63   1  -1   0 
        2246 69231.777538     30       2   2.8723E-05    -0.581133   +   e e3Sigma-  42   0   0   0 
        2247 69250.920651     30       2   4.1028E-05     1.017826   +   e     b3Pi  64   1   0   1 
        2248 69275.024682     30       2   8.8291E-05     0.149589   +   e e3Sigma-  67   0   1   1 
        2249 69345.553800     30       2   2.6031E-04    -0.006789   +   e     b3Pi  64   1  -1   0 
        2250 69376.534900     30       2   4.3442E-08     0.000032   +   e E1Sigma+  20   0   0   0 
        2251 69413.584504     30       2   5.4583E-07     0.166681   +   e     A1Pi  32   1   0   1 
        2252 69609.977214     30       2   4.0679E-04     0.666692   +   e  D1Delta  33   2   0   2 
        2253 69619.900745     30       2   2.7118E-05     1.001009   +   e e3Sigma-  43   0   1   1 
        2254 69623.602778     30       2   2.7166E-05    -0.667323   +   e e3Sigma-  43   0   0   0 
        2255 69986.614692     30       2   4.4526E-08     0.000009   +   e E1Sigma+  21   0   0   0 
        2256 69991.789723     30       2   2.8175E-05     1.000534   +   e e3Sigma-  44   0   1   1 
        2257 69995.393770     30       2   2.8368E-05    -0.666895   +   e e3Sigma-  44   0   0   0 
        2258 70083.963402     30       2   5.5495E-07     0.166743   +   e     A1Pi  33   1   0   1 
        2259 70207.832484     30       2   5.5472E-04     0.666691   +   e  D1Delta  34   2   0   2 
        2260 70337.368186     30       2   3.1921E-05     1.000961   +   e e3Sigma-  45   0   1   1 
        2261 70340.768732     30       2   3.2075E-05    -0.667264   +   e e3Sigma-  45   0   0   0 
        2262 70585.667605     30       2   6.4676E-05     1.000122   +   e e3Sigma-  46   0   1   1 
        2263 70588.309531     30       2   6.5318E-05    -0.666424   +   e e3Sigma-  46   0   0   0 
        2264 70591.784732     30       2   4.4981E-08     0.000004   +   e E1Sigma+  22   0   0   0 
        2265 70744.086933     30       2   5.6446E-07     0.167336   +   e     A1Pi  34   1   0   1 
        2266 70776.243064     30       2   3.3899E-05     0.999670   +   e e3Sigma-  47   0   1   1 
        2267 70779.355823     30       2   3.5709E-05    -0.666614   +   e e3Sigma-  47   0   0   0 
        2268 70798.617718     30       2   7.7006E-04     0.666691   +   e  D1Delta  35   2   0   2 
        2269 71088.265355     30       2   3.2289E-05     1.000909   +   e e3Sigma-  48   0   1   1 
        2270 71091.622498     30       2   3.2598E-05    -0.667208   +   e e3Sigma-  48   0   0   0 
        2271 71191.909684     30       2   4.4867E-08     0.000003   +   e E1Sigma+  23   0   0   0 
        2272 71382.437739     30       2   1.0709E-03     0.666687   +   e  D1Delta  36   2   0   2 
        2273 71394.320530     30       2   5.8116E-07     0.172625   +   e     A1Pi  35   1   0   1 
        2274 71406.745876     30       2   2.0321E-05     0.990146   +   e e3Sigma-  49   0   1   1 
        2275 71409.928759     30       2   2.6518E-05    -0.662380   +   e e3Sigma-  49   0   0   0 
        2276 71704.518143     30       2   3.7667E-05     1.000786   +   e e3Sigma-  50   0   1   1 
        2277 71707.689401     30       2   3.8296E-05    -0.667084   +   e e3Sigma-  50   0   0   0 
        2278 71787.175826     30       2   4.4315E-08     0.000002   +   e E1Sigma+  24   0   0   0 
        2279 71959.091267     30       2   1.5454E-03     0.666690   +   e  D1Delta  37   2   0   2 
        2280 71995.213039     30       2   3.9050E-05     0.999224   +   e e3Sigma-  51   0   1   1 
        2281 71998.286210     30       2   4.0609E-05    -0.665688   +   e e3Sigma-  51   0   0   0 
        2282 72035.258454     30       2   5.8034E-07     0.166856   +   e     A1Pi  36   1   0   1 
        2283 72224.526380     30       2   6.4789E-05     0.999760   +   e e3Sigma-  52   0   1   1 
        2284 72227.103002     30       2   6.6584E-05    -0.666061   +   e e3Sigma-  52   0   0   0 
        2285 72377.614357     30       2   4.3499E-08     0.000002   +   e E1Sigma+  25   0   0   0 
        2286 72420.581843     30       2   5.5335E-05     0.999965   +   e e3Sigma-  53   0   1   1 
        2287 72423.325910     30       2   5.6831E-05    -0.666261   +   e e3Sigma-  53   0   0   0 
        2288 72528.827193     30       2   2.2337E-03     0.666689   +   e  D1Delta  38   2   0   2 
        2289 72629.881906     30       2   6.5289E-05     0.997231   +   e e3Sigma-  54   0   1   1 
        2290 72632.407477     30       2   6.9322E-05    -0.663657   +   e e3Sigma-  54   0   0   0 
        2291 72666.074143     30       2   5.8867E-07     0.166827   +   e     A1Pi  37   1   0   1 
        2292 72798.515397     30       2   7.8135E-05     0.997971   +   e e3Sigma-  55   0   1   1 
        2293 72800.930082     30       2   8.1232E-05    -0.664280   +   e e3Sigma-  55   0   0   0 
        2294 72961.518506     30       2   9.0459E-05     0.995779   +   e e3Sigma-  56   0   1   1 
        2295 72962.691646     30       2   4.2562E-08    -0.000005   +   e E1Sigma+  26   0   0   0 
        2296 72963.818795     30       2   9.1395E-05    -0.662070   +   e e3Sigma-  56   0   0   0 
        2297 73091.197801     30       2   3.2849E-03     0.666687   +   e  D1Delta  39   2   0   2 
        2298 73102.836070     30       2   1.0370E-04     0.992376   +   e e3Sigma-  57   0   1   1 
        2299 73105.038919     30       2   1.0871E-04    -0.658676   +   e e3Sigma-  57   0   0   0 
        2300 73229.304433     30       2   1.2048E-04     0.985641   +   e e3Sigma-  58   0   1   1 
        2301 73231.389295     30       2   1.2901E-04    -0.651976   +   e e3Sigma-  58   0   0   0 
        2302 73286.968167     30       2   5.9713E-07     0.166776   +   e     A1Pi  38   1   0   1 
        2303 73340.004544     30       2   1.4105E-04     0.977846   +   e e3Sigma-  59   0   1   1 
        2304 73341.970288     30       2   1.5494E-04    -0.644202   +   e e3Sigma-  59   0   0   0 
        2305 73432.703982     30       2   1.4652E-03     0.636943   +   e e3Sigma-  60   0   1   1 
        2306 73434.256659     30       2   2.1182E-04     0.775047   +   e e3Sigma-  61   0   1   1 
        2307 73435.058566     30       2   6.9833E-04    -0.185043   +   e e3Sigma-  60   0   0   0 
        2308 73436.295002     30       2   2.4046E-04    -0.559609   +   e e3Sigma-  61   0   0   0 
        2309 73512.585227     30       2   2.1098E-04     0.931301   +   e e3Sigma-  62   0   1   1 
        2310 73514.434756     30       2   2.2998E-04    -0.597611   +   e e3Sigma-  62   0   0   0 
        2311 73542.513841     30       2   4.1623E-08     0.000002   +   e E1Sigma+  27   0   0   0 
        2312 73580.263344     30       2   2.3957E-04     0.900750   +   e e3Sigma-  63   0   1   1 
        2313 73582.116824     30       2   2.6326E-04    -0.567064   +   e e3Sigma-  63   0   0   0 
        2314 73645.803553     30       2   2.3636E-04     0.892173   +   e e3Sigma-  64   0   1   1 
        2315 73646.425635     30       2   4.8917E-03     0.666684   +   e  D1Delta  40   2   0   2 
        2316 73647.690341     30       2   2.6049E-04    -0.558489   +   e e3Sigma-  64   0   0   0 
        2317 73719.191763     30       2   2.0984E-04     0.909540   +   e e3Sigma-  65   0   1   1 
        2318 73721.109275     30       2   2.3068E-04    -0.575856   +   e e3Sigma-  65   0   0   0 
        2319 73803.638810     30       2   1.9061E-04     0.921778   +   e e3Sigma-  66   0   1   1 
        2320 73805.592154     30       2   2.1037E-04    -0.588099   +   e e3Sigma-  66   0   0   0 
        2321 73894.763860     30       2   1.1790E-05     0.861838   +   e e3Sigma-  67   0   0   0 
        2322 73896.811078     30       2   9.8994E-06    -0.473790   +   e     A1Pi  39   1   0   1 
        2323 73898.258275     30       2   6.7812E-07     0.112339   +   e e3Sigma-  68   0   1   1 
        2324 73989.843354     30       2   1.7870E-04     0.933425   +   e e3Sigma-  68   0   0   0 
        2325 73991.814744     30       2   1.9825E-04    -0.599751   +   e e3Sigma-  69   0   1   1 
        2326 74088.356201     30       2   1.8280E-04     0.933438   +   e e3Sigma-  69   0   0   0 
        2327 74090.345754     30       2   1.9927E-04    -0.599754   +   e e3Sigma-  69   0   0   0 
        2328 74116.805484     30       2   4.0795E-08     0.000003   +   e E1Sigma+  28   0   0   0 
        2329 74194.242955     30       2   7.4184E-03     0.666679   +   e  D1Delta  41   2   0   2 
        2330 74499.135284     30       2   6.1528E-07     0.166663   +   e     A1Pi  40   1   0   1 
        2331 74685.980044     30       2   4.0027E-08     0.000004   +   e E1Sigma+  29   0   0   0 
        2332 74734.624837     30       2   1.1278E-02     0.666676   +   e  D1Delta  42   2   0   2 
        2333 75090.339820     30       2   6.2504E-07     0.166661   +   e     A1Pi  41   1   0   1 
        2334 75249.651087     30       2   3.9389E-08     0.000006   +   e E1Sigma+  30   0   0   0 
        2335 75267.645013     30       2   1.7228E-02     0.666674   +   e  D1Delta  43   2   0   2 
        2336 75671.587997     30       2   6.3479E-07     0.166658   +   e     A1Pi  42   1   0   1 
        2337 75792.881779     30       2   2.5529E-02     0.666674   +   e  D1Delta  44   2   0   2 
        2338 75808.142571     30       2   3.8843E-08     0.000009   +   e E1Sigma+  31   0   0   0 
        2339 76242.691651     30       2   6.4500E-07     0.166653   +   e     A1Pi  43   1   0   1 
        2340 76310.410644     30       2   3.5432E-02     0.666674   +   e  D1Delta  45   2   0   2 
        2341 76361.170718     30       2   3.8403E-08     0.000014   +   e E1Sigma+  32   0   0   0 
        2342 76803.983960     30       2   6.5621E-07     0.166649   +   e     A1Pi  44   1   0   1 
        2343 76819.846665     30       2   4.1136E-02     0.666672   +   e  D1Delta  46   2   0   2 
        2344 76908.772172     30       2   3.8009E-08     0.000018   +   e E1Sigma+  33   0   0   0 
        2345 77321.094174     30       2   5.2739E-02     0.666672   +   e  D1Delta  47   2   0   2 
        2346 77355.332393     30       2   6.6779E-07     0.166644   +   e     A1Pi  45   1   0   1 
        2347 77450.411111     30       2   3.7751E-08     0.000022   +   e E1Sigma+  34   0   0   0 
        2348 77814.489272     30       2   6.8572E-02     0.666672   +   e  D1Delta  48   2   0   2 
        2349 77896.465464     30       2   6.8046E-07     0.166642   +   e     A1Pi  46   1   0   1 
        2350 77985.787885     30       2   3.7578E-08     0.000024   +   e E1Sigma+  35   0   0   0 
        2351 78299.792214     30       2   1.3956E-01     0.666671   +   e  D1Delta  49   2   0   2 
        2352 78427.198357     30       2   6.9469E-07     0.166644   +   e     A1Pi  47   1   0   1 
        2353 78514.951270     30       2   3.7553E-08     0.000022   +   e E1Sigma+  36   0   0   0 
        2354 78776.770477     30       2   2.6250E-01     0.666671   +   e  D1Delta  50   2   0   2 
        2355 78947.325922     30       2   7.1016E-07     0.166650   +   e     A1Pi  48   1   0   1 
        2356 79040.074360     30       2   3.7365E-08     0.000016   +   e E1Sigma+  37   0   0   0 
        2357 79245.316476     30       2   3.2601E-01     0.666671   +   e  D1Delta  51   2   0   2 
        2358 79456.575866     30       2   7.3091E-07     0.166658   +   e     A1Pi  49   1   0   1 
        2359 79563.951902     30       2   3.7301E-08     0.000009   +   e E1Sigma+  38   0   0   0 
        2360 79704.907685     30       2   4.7060E-01     0.666671   +   e  D1Delta  52   2   0   2 
        2361 79954.612794     30       2   7.4996E-07     0.166663   +   e     A1Pi  50   1   0   1 
        2362 80086.805330     30       2   3.7384E-08     0.000004   +   e E1Sigma+  39   0   0   0 
        2363 80155.653701     30       2   5.6499E-01     0.666670   +   e  D1Delta  53   2   0   2 
        2364 80441.186894     30       2   7.8472E-07     0.166665   +   e     A1Pi  51   1   0   1 
        2365 80597.316707     30       2   7.5825E-01     0.666670   +   e  D1Delta  54   2   0   2 
        2366 80600.999795     30       2   3.8544E-08     0.000002   +   e E1Sigma+  40   0   0   0 
        2367 80916.146078     30       2   8.2024E-07     0.166665   +   e     A1Pi  52   1   0   1 
        2368 81029.529907     30       2   8.9819E-01     0.666670   +   e  D1Delta  55   2   0   2 
        2369 81087.542027     30       2   4.1307E-08     0.000002   +   e E1Sigma+  41   0   0   0 
        2370 81379.120758     30       2   8.5882E-07     0.166664   +   e     A1Pi  53   1   0   1 
        2371 81452.125112     30       2   1.1864E+00     0.666670   +   e  D1Delta  56   2   0   2 
        2372 81525.618201     30       2   4.5046E-08     0.000002   +   e E1Sigma+  42   0   0   0 
        2373 81829.356139     30       2   9.2501E-07     0.166664   +   e     A1Pi  54   1   0   1 
        2374 81864.930981     30       2   1.3739E+00     0.666670   +   e  D1Delta  57   2   0   2 
        2375 81940.033632     30       2   4.5139E-08     0.000003   +   e E1Sigma+  43   0   0   0 
        2376 82266.149291     30       2   9.5868E-07     0.166686   +   e     A1Pi  55   1   0   1 
        2377 82267.712346     30       2   1.9943E-02     0.666646   +   e  D1Delta  58   2   0   2 
        2378 82359.005953     30       2   4.5789E-08     0.000004   +   e E1Sigma+  44   0   0   0 
        2379 82660.228448     30       2   1.7705E+00     0.666670   +   e  D1Delta  59   2   0   2 
        2380 82689.213081     30       2   9.9972E-07     0.166659   +   e     A1Pi  56   1   0   1 
        2381 82755.430025     30       2   4.8540E-08     0.000008   +   e E1Sigma+  45   0   0   0 
        2382 83042.193686     30       2   2.8403E+00     0.666670   +   e  D1Delta  60   2   0   2 
        2383 83098.205054     30       2   1.0360E-06     0.166639   +   e     A1Pi  57   1   0   1 
        2384 83133.603606     30       2   4.9186E-08     0.000027   +   e E1Sigma+  46   0   0   0 
        2385 83413.212026     30       2   3.0532E+00     0.666669   +   e  D1Delta  61   2   0   2 
        2386 83492.574365     30       2   1.0607E-06     0.166434   +   e     A1Pi  58   1   0   1 
        2387 83505.366663     30       2   5.1380E-08     0.000232   +   e E1Sigma+  47   0   0   0 
        2388 83772.861320     30       2   3.7390E+00     0.666669   +   e  D1Delta  62   2   0   2 
        2389 83858.849983     30       2   5.3410E-08     0.000260   +   e E1Sigma+  48   0   0   0 
        2390 83872.083737     30       2   1.1232E-06     0.166406   +   e     A1Pi  59   1   0   1 
        2391 84120.786930     30       2   3.9798E+00     0.666669   +   e  D1Delta  63   2   0   2 
        2392 84201.941920     30       2   5.6322E-08     0.000047   +   e E1Sigma+  49   0   0   0 
        2393 84236.232191     30       2   1.2136E-06     0.166619   +   e     A1Pi  60   1   0   1 
        2394 84456.801272     30       2   3.0267E+00     0.666669   +   e  D1Delta  64   2   0   2 
        2395 84530.890588     30       2   5.8806E-08     0.000024   +   e E1Sigma+  50   0   0   0 
        2396 84584.448826     30       2   1.2872E-06     0.166642   +   e     A1Pi  61   1   0   1 
        2397 84780.846770     30       2   3.7894E+00     0.666669   +   e  D1Delta  65   2   0   2 
        2398 84847.555687     30       2   6.2012E-08     0.000018   +   e E1Sigma+  51   0   0   0 
        2399 84916.228820     30       2   1.3581E-06     0.166647   +   e     A1Pi  62   1   0   1 
        2400 85092.717203     30       2   4.9415E+00     0.666669   +   e  D1Delta  66   2   0   2 
        2401 85150.347312     30       2   6.4854E-08     0.000016   +   e E1Sigma+  52   0   0   0 
        2402 85231.279365     30       2   1.4364E-06     0.166649   +   e     A1Pi  63   1   0   1 
        2403 85391.930585     30       2   5.1482E+00     0.666669   +   e  D1Delta  67   2   0   2 
        2404 85439.213764     30       2   6.9085E-08     0.000016   +   e E1Sigma+  53   0   0   0 
        2405 85529.862210     30       2   1.5450E-06     0.166648   +   e     A1Pi  64   1   0   1 
        2406 85677.969690     30       2   8.1358E+00     0.666669   +   e  D1Delta  68   2   0   2 
        2407 85711.608556     30       2   7.3846E-08     0.000018   +   e E1Sigma+  54   0   0   0 
        2408 85812.836615     30       2   1.6544E-06     0.166645   +   e     A1Pi  65   1   0   1 
        2409 85950.435307     30       2   6.6690E+00     0.666669   +   e  D1Delta  69   2   0   2 
        2410 85965.659816     30       2   8.1433E-08     0.000021   +   e E1Sigma+  55   0   0   0 
        2411 86080.162336     30       2   1.7608E-06     0.166640   +   e     A1Pi  66   1   0   1 
        2412 86203.224763     30       2   8.6503E-08     0.000026   +   e E1Sigma+  56   0   0   0 
        2413 86208.995691     30       2   6.9004E+00     0.666669   +   e  D1Delta  70   2   0   2 
        2414 86329.325512     30       2   1.9053E-06     0.166631   +   e     A1Pi  67   1   0   1 
        2415 86428.905877     30       2   9.1916E-08     0.000036   +   e E1Sigma+  57   0   0   0 
        2416 86453.152726     30       2   6.0162E+00     0.666670   +   e  D1Delta  71   2   0   2 
        2417 86558.569580     30       2   2.0692E-06     0.166620   +   e     A1Pi  68   1   0   1 
        2418 86643.083222     30       2   9.8122E-08     0.000047   +   e E1Sigma+  58   0   0   0 
        2419 86682.257239     30       2   5.3785E+00     0.666669   +   e  D1Delta  72   2   0   2 
        2420 86771.247933     30       2   2.2101E-06     0.166605   +   e     A1Pi  69   1   0   1 
        2421 86843.659101     30       2   1.0574E-07     0.000062   +   e E1Sigma+  59   0   0   0 
        2422 86896.001272     30       2   5.5191E+00     0.666669   +   e  D1Delta  73   2   0   2 
        2423 86969.044190     30       2   2.3962E-06     0.166583   +   e     A1Pi  70   1   0   1 
        2424 87030.591859     30       2   1.1508E-07     0.000084   +   e E1Sigma+  60   0   0   0 
        2425 87094.177524     30       2   3.1471E+00     0.666669   +   e  D1Delta  74   2   0   2 
        2426 87149.874392     30       2   2.6281E-06     0.166560   +   e     A1Pi  71   1   0   1 
        2427 87204.306609     30       2   1.2522E-07     0.000107   +   e E1Sigma+  61   0   0   0 
        2428 87274.706538     30       2   1.1584E+00     0.666668   +   e  D1Delta  75   2   0   2 
        2429 87313.927112     30       2   2.9017E-06     0.166548   +   e     A1Pi  72   1   0   1 
        2430 87365.802181     30       2   1.3482E-07     0.000121   +   e E1Sigma+  62   0   0   0 
        2431 87431.815403     30       2   4.5354E-01     0.666664   +   e  D1Delta  76   2   0   2 
        2432 87461.222530     30       2   3.2553E-06     0.166568   +   e     A1Pi  73   1   0   1 
        2433 87518.660471     30       2   1.4015E-07     0.000103   +   e E1Sigma+  63   0   0   0 
        2434 87566.532045     30       2   3.5925E-01     0.666663   +   e  D1Delta  77   2   0   2 
        2435 87593.398203     30       2   3.6700E-06     0.166609   +   e     A1Pi  74   1   0   1 
        2436 87667.249952     30       2   1.4808E-07     0.000064   +   e E1Sigma+  64   0   0   0 
        2437 87684.491519     30       2   4.8899E-01     0.666662   +   e  D1Delta  78   2   0   2 
        2438 87711.635560     30       2   4.1871E-06     0.166630   +   e     A1Pi  75   1   0   1 
        2439 87785.601788     30       2   1.2941E+00     0.666663   +   e  D1Delta  79   2   0   2 
        2440 87798.766670     30       2   1.8652E-07     0.000052   +   e E1Sigma+  65   0   0   0 
        2441 87815.377030     30       2   4.8456E-06     0.166619   +   e     A1Pi  76   1   0   1 
        2442 87898.002225     30       2   2.3632E-07     0.000061   +   e E1Sigma+  66   0   0   0 
        2443 87904.011851     30       2   5.7918E-06     0.166597   +   e     A1Pi  77   1   0   1 
        2444 87975.761448     30       2   3.7845E-07     0.005274   +   e E1Sigma+  67   0   0   0 
        2445 87977.007839     30       2   3.9292E-06     0.161342   +   e     A1Pi  78   1   0   1 
        2446 26425.381084     30       2   1.2864E-01     1.001084   -   f a3Sigma+   0   0  -1  -1 
        2447 26431.666782     30       2   1.8789E-01    -0.667369   -   f a3Sigma+   0   0   0   0 
        2448 27332.113737     30       2   1.3019E-01     1.001082   -   f a3Sigma+   1   0  -1  -1 
        2449 27338.348124     30       2   1.8889E-01    -0.667366   -   f a3Sigma+   1   0   0   0 
        2450 28226.765853     30       2   1.3182E-01     1.001079   -   f a3Sigma+   2   0  -1  -1 
        2451 28232.947143     30       2   1.8982E-01    -0.667363   -   f a3Sigma+   2   0   0   0 
           0 29109.357849     30       2   1.3325E-01     1.001076   -   f a3Sigma+   3   0  -1  -1 
           0 29115.485687     30       2   1.9025E-01    -0.667360   -   f a3Sigma+   3   0   0   0 
           0 29979.724781     30       2   1.3443E-01     1.001073   -   f a3Sigma+   4   0  -1  -1 
        2452 29985.798014     30       2   1.9013E-01    -0.667357   -   f a3Sigma+   4   0   0   0 
        2453 30837.005238     30       2   1.3517E-01     1.001069   -   f a3Sigma+   5   0  -1  -1 
        2454 30843.022646     30       2   1.8912E-01    -0.667354   -   f a3Sigma+   5   0   0   0 
        2455 31681.355220     30       2   1.3566E-01     1.001065   -   f a3Sigma+   6   0  -1  -1 
        2456 31687.316050     30       2   1.8763E-01    -0.667349   -   f a3Sigma+   6   0   0   0 
        2457 32512.986667     30       2   1.3603E-01     1.001060   -   f a3Sigma+   7   0  -1  -1 
        2458 32518.890634     30       2   1.8595E-01    -0.667345   -   f a3Sigma+   7   0   0   0 
        2459 33331.570431     30       2   1.3617E-01     1.001054   -   f a3Sigma+   8   0  -1  -1 
        2460 33337.414778     30       2   1.8383E-01    -0.667339   -   f a3Sigma+   8   0   0   0 
        2461 34136.496273     30       2   1.3615E-01     1.001047   -   f a3Sigma+   9   0  -1  -1 
        2462 34142.281840     30       2   1.8154E-01    -0.667332   -   f a3Sigma+   9   0   0   0 
        2463 34669.027639     30       2   5.6127E-03     0.906534   -   f  d3Delta   0  -2   0  -2 
        2464 34674.045143     30       2   4.4533E-03    -0.238742   -   f  d3Delta   0  -2   1  -1 
        2465 34928.438435     30       2   2.6838E-02     1.000509   -   f a3Sigma+  10   0  -1  -1 
        2466 34934.156272     30       2   7.5706E-03    -0.665672   -   f a3Sigma+  10   0   0   0 
        2467 34940.686542     30       2   1.8857E-05     0.033641   -   f     b3Pi   0  -1   1   0 
        2468 35022.281358     30       2   1.8240E-05     0.155450   -   f     b3Pi   0  -1   0  -1 
        2469 35102.057813     30       2   1.7723E-05     0.975162   -   f     b3Pi   0  -1  -1  -2 
        2470 35622.550465     30       2   8.8515E-03     0.905092   -   f  d3Delta   1  -2   0  -2 
        2471 35627.536435     30       2   9.6863E-03    -0.238085   -   f  d3Delta   1  -2   1  -1 
        2472 35707.679976     30       2   1.2925E-01     1.001021   -   f a3Sigma+  11   0  -1  -1 
        2473 35713.347830     30       2   1.6489E-01    -0.667308   -   f a3Sigma+  11   0   0   0 
        2474 36007.659895     30       2   1.5415E-05     0.035108   -   f     b3Pi   1  -1   1   0 
        2475 36088.615772     30       2   1.4936E-05     0.155566   -   f     b3Pi   1  -1   0  -1 
        2476 36168.582082     30       2   1.4555E-05     0.976141   -   f     b3Pi   1  -1  -1  -2 
        2477 36474.090729     30       2   1.2318E-01     1.001013   -   f a3Sigma+  12   0  -1  -1 
        2478 36479.697670     30       2   1.5457E-01    -0.667300   -   f a3Sigma+  12   0   0   0 
        2479 36564.324605     30       2   6.2618E-03     0.904786   -   f  d3Delta   2  -2   0  -2 
        2480 36569.294243     30       2   5.9423E-03    -0.237840   -   f  d3Delta   2  -2   1  -1 
        2481 37062.463997     30       2   1.3103E-05     0.034594   -   f     b3Pi   2  -1   1   0 
        2482 37143.784823     30       2   1.2722E-05     0.155869   -   f     b3Pi   2  -1   0  -1 
        2483 37223.838598     30       2   1.2409E-05     0.976629   -   f     b3Pi   2  -1  -1  -2 
        2484 37227.271703     30       2   5.2086E-02     1.000977   -   f a3Sigma+  13   0  -1  -1 
        2485 37232.815137     30       2   6.7830E-02    -0.667273   -   f a3Sigma+  13   0   0   0 
        2486 37495.351914     30       2   3.1273E-03     0.903875   -   f  d3Delta   3  -2   0  -2 
        2487 37500.328532     30       2   2.8297E-03    -0.237244   -   f  d3Delta   3  -2   1  -1 
        2488 37966.726146     30       2   5.2845E-02     1.000853   -   f a3Sigma+  14   0  -1  -1 
        2489 37972.207122     30       2   5.1858E-02    -0.667149   -   f a3Sigma+  14   0   0   0 
        2490 38105.495365     30       2   1.1461E-05     0.034262   -   f     b3Pi   3  -1   1   0 
        2491 38186.808681     30       2   1.1155E-05     0.155963   -   f     b3Pi   3  -1   0  -1 
        2492 38266.845944     30       2   1.0899E-05     0.976751   -   f     b3Pi   3  -1  -1  -2 
        2493 38416.066381     30       2   1.4550E-03     0.904087   -   f  d3Delta   4  -2   0  -2 
        2494 38420.993711     30       2   1.4451E-03    -0.237379   -   f  d3Delta   4  -2   1  -1 
        2495 38692.388410     30       2   8.1849E-02     1.000950   -   f a3Sigma+  15   0  -1  -1 
        2496 38697.806590     30       2   9.2540E-02    -0.667241   -   f a3Sigma+  15   0   0   0 
        2497 39136.169648     30       2   1.0238E-05     0.034244   -   f     b3Pi   4  -1   1   0 
        2498 39187.931877     30       2   1.2392E-04     0.333301   -   f e3Sigma-   0   0  -1  -1 
        2499 39216.980420     30       2   1.0053E-05     0.155810   -   f     b3Pi   4  -1   0  -1 
        2500 39295.475252     30       2   1.0462E-05     0.957361   -   f     b3Pi   4  -1  -1  -2 
        2501 39327.703731     30       2   1.5543E-04     0.916160   -   f  d3Delta   5  -2   0  -2 
        2502 39331.620053     30       2   3.3019E-04    -0.229468   -   f  d3Delta   5  -2   1  -1 
        2503 39404.102650     30       2   4.3623E-02     1.000951   -   f a3Sigma+  16   0  -1  -1 
        2504 39409.454830     30       2   5.0440E-02    -0.667254   -   f a3Sigma+  16   0   0   0 
        2505 40101.637644     30       2   4.6282E-03     0.998768   -   f a3Sigma+  17   0  -1  -1 
        2506 40106.906460     30       2   3.5552E-03    -0.664946   -   f a3Sigma+  17   0   0   0 
        2507 40144.850317     30       2   9.1506E-05     0.333795   -   f e3Sigma-   1   0  -1  -1 
        2508 40154.810657     30       2   9.3283E-06     0.034204   -   f     b3Pi   5  -1   1   0 
        2509 40220.946433     30       2   3.3361E-05     0.482379   -   f  d3Delta   6  -2   1  -1 
        2510 40225.065512     30       2   9.4300E-05     0.251725   -   f  d3Delta   6  -2   0  -2 
        2511 40243.169753     30       2   1.3595E-05     0.092384   -   f     b3Pi   5  -1   0  -1 
        2512 40317.114636     30       2   8.9634E-06     0.972803   -   f     b3Pi   5  -1  -1  -2 
        2513 40785.154139     30       2   4.3351E-02     1.000858   -   f a3Sigma+  18   0  -1  -1 
        2514 40790.374423     30       2   4.5472E-02    -0.667155   -   f a3Sigma+  18   0   0   0 
        2515 41092.159230     30       2   7.1884E-05     0.333569   -   f e3Sigma-   2   0  -1  -1 
        2516 41112.177304     30       2   4.8919E-04     0.908250   -   f  d3Delta   7  -2   0  -2 
        2517 41116.808404     30       2   4.0772E-04    -0.239039   -   f  d3Delta   7  -2   1  -1 
        2518 41160.524542     30       2   8.5440E-06     0.031950   -   f     b3Pi   6  -1   1   0 
        2519 41242.539274     30       2   8.4004E-06     0.155943   -   f     b3Pi   6  -1   0  -1 
        2520 41245.461000     30       2   6.2338E-02    -0.000000   -   f C1Sigma-   0   0   0   0 
        2521 41322.276677     30       2   8.1799E-06     0.976740   -   f     b3Pi   6  -1  -1  -2 
        2522 41454.060542     30       2   2.5274E-02     1.000913   -   f a3Sigma+  19   0  -1  -1 
        2523 41459.210327     30       2   2.8168E-02    -0.667225   -   f a3Sigma+  19   0   0   0 
        2524 41989.892127     30       2   4.0760E-04     0.904952   -   f  d3Delta   8  -2   0  -2 
        2525 41994.621711     30       2   2.0704E-04    -0.237713   -   f  d3Delta   8  -2   1  -1 
        2526 42005.599946     30       2   3.4170E-07     0.173566   -   f     A1Pi   0  -1   0  -1 
        2527 42029.819432     30       2   7.0268E-06     0.326484   -   f e3Sigma-   3   0  -1  -1 
        2528 42107.654956     30       2   1.8138E-03     0.995306   -   f a3Sigma+  20   0  -1  -1 
        2529 42112.702638     30       2   1.4277E-03    -0.661255   -   f a3Sigma+  20   0   0   0 
        2530 42153.996672     30       2   8.0174E-06     0.032420   -   f     b3Pi   7  -1   1   0 
        2531 42222.302096     30       2   4.3898E-02     0.000000   -   f C1Sigma-   1   0   0   0 
        2532 42235.078877     30       2   7.7822E-06     0.156518   -   f     b3Pi   7  -1   0  -1 
        2533 42314.935564     30       2   7.6066E-06     0.977490   -   f     b3Pi   7  -1  -1  -2 
        2534 42746.325692     30       2   2.5525E-02     1.000799   -   f a3Sigma+  21   0  -1  -1 
        2535 42751.334423     30       2   2.6238E-02    -0.667101   -   f a3Sigma+  21   0   0   0 
        2536 42856.200184     30       2   3.8137E-04     0.904121   -   f  d3Delta   9  -2   0  -2 
        2537 42860.920411     30       2   3.5786E-04    -0.237475   -   f  d3Delta   9  -2   1  -1 
        2538 42954.226492     30       2   2.7166E-05     0.332655   -   f e3Sigma-   4   0  -1  -1 
        2539 43047.876090     30       2   3.3463E-07     0.167616   -   f     A1Pi   1  -1   0  -1 
        2540 43122.377580     30       2   9.3607E-03     0.666671   -   f  D1Delta   0  -2   0  -2 
        2541 43134.158176     30       2   7.4592E-06     0.032941   -   f     b3Pi   8  -1   1   0 
        2542 43190.628286     30       2   1.6795E-02     0.000001   -   f C1Sigma-   2   0   0   0 
        2543 43215.251340     30       2   7.2994E-06     0.156465   -   f     b3Pi   8  -1   0  -1 
        2544 43295.204965     30       2   7.1433E-06     0.977756   -   f     b3Pi   8  -1  -1  -2 
        2545 43369.250625     30       2   1.1281E-02     1.000842   -   f a3Sigma+  22   0  -1  -1 
        2546 43374.179494     30       2   1.2903E-02    -0.667194   -   f a3Sigma+  22   0   0   0 
        2547 43711.374480     30       2   3.2544E-04     0.904140   -   f  d3Delta  10  -2   0  -2 
        2548 43716.047872     30       2   3.0980E-04    -0.237524   -   f  d3Delta  10  -2   1  -1 
        2549 43869.774554     30       2   3.8794E-05     0.333350   -   f e3Sigma-   5   0  -1  -1 
        2550 43975.958041     30       2   6.7851E-03     0.999736   -   f a3Sigma+  23   0  -1  -1 
        2551 43980.810437     30       2   6.2230E-03    -0.666071   -   f a3Sigma+  23   0   0   0 
        2552 44075.947336     30       2   3.3894E-07     0.166919   -   f     A1Pi   2  -1   0  -1 
        2553 44102.103761     30       2   7.0618E-06     0.032689   -   f     b3Pi   9  -1   1   0 
        2554 44117.415528     30       2   3.0152E-03     0.666668   -   f  D1Delta   1  -2   0  -2 
        2555 44149.063117     30       2   7.3353E-03     0.000001   -   f C1Sigma-   3   0   0   0 
        2556 44182.874373     30       2   6.9033E-06     0.156558   -   f     b3Pi   9  -1   0  -1 
        2557 44262.674775     30       2   6.7622E-06     0.977842   -   f     b3Pi   9  -1  -1  -2 
        2558 44555.583809     30       2   2.7968E-04     0.904624   -   f  d3Delta  11  -2   0  -2 
        2559 44560.193262     30       2   2.6906E-04    -0.237759   -   f  d3Delta  11  -2   1  -1 
        2560 44566.554283     30       2   1.6513E-02     1.000725   -   f a3Sigma+  24   0  -1  -1 
        2561 44571.333473     30       2   1.7318E-02    -0.667123   -   f a3Sigma+  24   0   0   0 
        2562 44774.294840     30       2   3.9633E-05     0.333485   -   f e3Sigma-   6   0  -1  -1 
        2563 45056.429888     30       2   6.7360E-06     0.033008   -   f     b3Pi  10  -1   1   0 
        2564 45093.053599     30       2   3.4453E-07     0.166733   -   f     A1Pi   3  -1   0  -1 
        2565 45096.734985     30       2   5.9872E-04     0.000082   -   f C1Sigma-   4   0   0   0 
        2566 45103.894239     30       2   1.2096E-03     0.666625   -   f  D1Delta   2  -2   0  -2 
        2567 45135.513985     30       2   8.8919E-06     0.304364   -   f     b3Pi  10  -1   0  -1 
        2568 45141.667660     30       2   3.5816E-05     0.770165   -   f a3Sigma+  25   0   0   0 
        2569 45145.690179     30       2   8.0554E-05    -0.584848   -   f a3Sigma+  25   0  -1  -1 
        2570 45217.159977     30       2   6.4494E-06     0.977607   -   f     b3Pi  10  -1  -1  -2 
        2571 45389.262025     30       2   2.3781E-04     0.905790   -   f  d3Delta  12  -2   0  -2 
        2572 45393.787036     30       2   2.3214E-04    -0.238519   -   f  d3Delta  12  -2   1  -1 
        2573 45667.843673     30       2   3.7696E-05     0.333528   -   f e3Sigma-   7   0  -1  -1 
        2574 45696.630567     30       2   1.2187E-02     1.000613   -   f a3Sigma+  26   0  -1  -1 
        2575 45701.245977     30       2   1.2236E-02    -0.666925   -   f a3Sigma+  26   0   0   0 
        2576 45998.399419     30       2   6.4386E-06     0.032304   -   f     b3Pi  11  -1   1   0 
        2577 46034.646574     30       2   2.6801E-03     0.000000   -   f C1Sigma-   5   0   0   0 
        2578 46078.992273     30       2   6.2678E-06     0.156453   -   f     b3Pi  11  -1   0  -1 
        2579 46080.615500     30       2   1.1040E-03     0.666659   -   f  D1Delta   3  -2   0  -2 
        2580 46098.168182     30       2   3.4990E-07     0.166702   -   f     A1Pi   4  -1   0  -1 
        2581 46158.342883     30       2   6.2551E-06     0.973609   -   f     b3Pi  11  -1  -1  -2 
        2582 46212.688782     30       2   1.5568E-04     0.912071   -   f  d3Delta  13  -2   0  -2 
        2583 46216.935144     30       2   1.6812E-04    -0.240394   -   f  d3Delta  13  -2   1  -1 
        2584 46235.365412     30       2   7.1435E-03     1.000729   -   f a3Sigma+  27   0  -1  -1 
        2585 46239.887675     30       2   8.0360E-03    -0.667147   -   f a3Sigma+  27   0   0   0 
        2586 46550.616317     30       2   3.5021E-05     0.333529   -   f e3Sigma-   8   0  -1  -1 
        2587 46755.483627     30       2   6.9276E-03     1.000091   -   f a3Sigma+  28   0  -1  -1 
        2588 46759.921247     30       2   6.6703E-03    -0.666418   -   f a3Sigma+  28   0   0   0 
        2589 46927.718401     30       2   6.2102E-06     0.031999   -   f     b3Pi  12  -1   1   0 
        2590 46962.829239     30       2   1.8236E-03     0.000000   -   f C1Sigma-   6   0   0   0 
        2591 47007.359877     30       2   6.3794E-06     0.156678   -   f     b3Pi  12  -1   0  -1 
        2592 47023.900511     30       2   1.2912E-04     0.854260   -   f  d3Delta  14  -2   0  -2 
        2593 47029.357131     30       2   5.7875E-05    -0.185211   -   f  d3Delta  14  -2   1  -1 
        2594 47046.721393     30       2   8.8396E-04     0.666672   -   f  D1Delta   4  -2   0  -2 
        2595 47088.618749     30       2   5.9979E-06     0.976596   -   f     b3Pi  12  -1  -1  -2 
        2596 47091.896748     30       2   3.5620E-07     0.166334   -   f     A1Pi   5  -1   0  -1 
        2597 47256.988498     30       2   9.0960E-03     1.000841   -   f a3Sigma+  29   0  -1  -1 
        2598 47261.333461     30       2   9.5553E-03    -0.667162   -   f a3Sigma+  29   0   0   0 
        2599 47422.235559     30       2   3.2336E-05     0.333512   -   f e3Sigma-   9   0  -1  -1 
        2600 47738.812888     30       2   3.6429E-03     0.998947   -   f a3Sigma+  30   0  -1  -1 
        2601 47743.056915     30       2   3.3688E-03    -0.665291   -   f a3Sigma+  30   0   0   0 
        2602 47825.012005     30       2   1.7673E-04     0.905060   -   f  d3Delta  15  -2   0  -2 
        2603 47829.433210     30       2   1.5670E-04    -0.238128   -   f  d3Delta  15  -2   1  -1 
        2604 47843.630609     30       2   6.0195E-06     0.031229   -   f     b3Pi  13  -1   1   0 
        2605 47880.789597     30       2   1.3289E-03     0.000000   -   f C1Sigma-   7   0   0   0 
        2606 47924.384101     30       2   5.8936E-06     0.156946   -   f     b3Pi  13  -1   0  -1 
        2607 48003.231553     30       2   6.9232E-04     0.666687   -   f  D1Delta   5  -2   0  -2 
        2608 48003.973219     30       2   5.7730E-06     0.978851   -   f     b3Pi  13  -1  -1  -2 
        2609 48073.701639     30       2   3.6161E-07     0.166736   -   f     A1Pi   6  -1   0  -1 
        2610 48201.041261     30       2   8.6317E-03     1.000834   -   f a3Sigma+  31   0  -1  -1 
        2611 48205.191590     30       2   8.9503E-03    -0.667148   -   f a3Sigma+  31   0   0   0 
        2612 48282.544590     30       2   2.9540E-05     0.333462   -   f e3Sigma-  10   0  -1  -1 
        2613 48615.180634     30       2   1.6668E-04     0.904201   -   f  d3Delta  16  -2   0  -2 
        2614 48619.597089     30       2   1.5636E-04    -0.237757   -   f  d3Delta  16  -2   1  -1 
        2615 48642.585477     30       2   3.5625E-03     0.999024   -   f a3Sigma+  32   0  -1  -1 
        2616 48646.627994     30       2   3.3098E-03    -0.665367   -   f a3Sigma+  32   0   0   0 
        2617 48745.882085     30       2   5.8513E-06     0.031284   -   f     b3Pi  14  -1   1   0 
        2618 48788.384806     30       2   1.0188E-03    -0.000000   -   f C1Sigma-   8   0   0   0 
        2619 48826.503854     30       2   5.7239E-06     0.157098   -   f     b3Pi  14  -1   0  -1 
        2620 48906.060368     30       2   5.6126E-06     0.979134   -   f     b3Pi  14  -1  -1  -2 
        2621 48949.884783     30       2   5.6585E-04     0.666674   -   f  D1Delta   6  -2   0  -2 
        2622 49043.078844     30       2   3.6810E-07     0.167001   -   f     A1Pi   7  -1   0  -1 
        2623 49063.672254     30       2   7.1792E-03     1.000848   -   f a3Sigma+  33   0  -1  -1 
        2624 49067.613112     30       2   7.6963E-03    -0.667168   -   f a3Sigma+  33   0   0   0 
        2625 49131.966554     30       2   2.4861E-05     0.333206   -   f e3Sigma-  11   0  -1  -1 
        2626 49394.253176     30       2   1.5437E-04     0.903855   -   f  d3Delta  17  -2   0  -2 
        2627 49398.644009     30       2   1.4500E-04    -0.237405   -   f  d3Delta  17  -2   1  -1 
        2628 49463.441098     30       2   6.0129E-03     1.000246   -   f a3Sigma+  34   0  -1  -1 
        2629 49467.272875     30       2   5.8575E-03    -0.666565   -   f a3Sigma+  34   0   0   0 
        2630 49634.525869     30       2   5.7026E-06     0.031083   -   f     b3Pi  15  -1   1   0 
        2631 49686.343662     30       2   8.1161E-04     0.000000   -   f C1Sigma-   9   0   0   0 
        2632 49715.144042     30       2   5.5871E-06     0.157166   -   f     b3Pi  15  -1   0  -1 
        2633 49794.653378     30       2   5.4788E-06     0.979304   -   f     b3Pi  15  -1  -1  -2 
        2634 49842.075209     30       2   5.1497E-03     1.000794   -   f a3Sigma+  35   0  -1  -1 
        2635 49845.788370     30       2   5.7067E-03    -0.667168   -   f a3Sigma+  35   0   0   0 
        2636 49885.747131     30       2   4.7370E-04     0.666675   -   f  D1Delta   7  -2   0  -2 
        2637 49969.977626     30       2   1.7691E-05     0.332160   -   f e3Sigma-  12   0  -1  -1 
        2638 50000.763953     30       2   3.7630E-07     0.167976   -   f     A1Pi   8  -1   0  -1 
        2639 50162.082316     30       2   1.4018E-04     0.902734   -   f  d3Delta  18  -2   0  -2 
        2640 50166.478660     30       2   1.1942E-04    -0.236199   -   f  d3Delta  18  -2   1  -1 
        2641 50198.933849     30       2   7.9493E-03     1.000765   -   f a3Sigma+  36   0  -1  -1 
        2642 50202.537797     30       2   7.9915E-03    -0.667069   -   f a3Sigma+  36   0   0   0 
        2643 50509.442694     30       2   5.7056E-06     0.034732   -   f     b3Pi  16  -1   1   0 
        2644 50534.530566     30       2   5.0113E-04     0.972329   -   f a3Sigma+  37   0  -1  -1 
        2645 50538.125892     30       2   4.1297E-04    -0.643029   -   f a3Sigma+  37   0   0   0 
        2646 50573.751955     30       2   6.6624E-04     0.000000   -   f C1Sigma-  10   0   0   0 
        2647 50590.725623     30       2   5.4893E-06     0.157635   -   f     b3Pi  16  -1   0  -1 
        2648 50669.947064     30       2   5.3737E-06     0.979501   -   f     b3Pi  16  -1  -1  -2 
        2649 50798.211790     30       2   2.6589E-05     0.333544   -   f e3Sigma-  13   0  -1  -1 
        2650 50811.296082     30       2   4.0678E-04     0.666675   -   f  D1Delta   8  -2   0  -2 
        2651 50848.580936     30       2   7.7600E-03     1.000962   -   f a3Sigma+  38   0  -1  -1 
        2652 50851.945631     30       2   7.9845E-03    -0.667269   -   f a3Sigma+  38   0   0   0 
        2653 50918.657744     30       2   4.6891E-05     0.906974   -   f  d3Delta  19  -2   0  -2 
        2654 50922.401890     30       2   1.2592E-05    -0.233359   -   f  d3Delta  19  -2   1  -1 
        2655 50946.481343     30       2   3.9209E-07     0.159513   -   f     A1Pi   9  -1   0  -1 
        2656 51142.032119     30       2   7.6098E-03     1.000827   -   f a3Sigma+  39   0  -1  -1 
        2657 51145.277732     30       2   7.5649E-03    -0.667129   -   f a3Sigma+  39   0   0   0 
        2658 51372.474286     30       2   5.5326E-06     0.031385   -   f     b3Pi  17  -1   1   0 
        2659 51415.456435     30       2   9.3274E-04     0.987304   -   f a3Sigma+  40   0  -1  -1 
        2660 51418.655743     30       2   9.7570E-04    -0.655112   -   f a3Sigma+  40   0   0   0 
        2661 51451.138949     30       2   5.5908E-04     0.000009   -   f C1Sigma-  11   0   0   0 
        2662 51453.361754     30       2   5.4160E-06     0.157918   -   f     b3Pi  17  -1   0  -1 
        2663 51532.414722     30       2   5.2928E-06     0.979685   -   f     b3Pi  17  -1  -1  -2 
        2664 51615.207691     30       2   2.5519E-05     0.333554   -   f e3Sigma-  14   0  -1  -1 
        2665 51664.263500     30       2   1.2454E-04     0.905165   -   f  d3Delta  20  -2   0  -2 
        2666 51668.459058     30       2   1.0979E-04    -0.235197   -   f  d3Delta  20  -2   1  -1 
        2667 51669.246038     30       2   6.6088E-03     0.997591   -   f a3Sigma+  41   0  -1  -1 
        2668 51672.244502     30       2   8.3011E-03    -0.667331   -   f a3Sigma+  41   0   0   0 
        2669 51726.564701     30       2   3.5552E-04     0.666675   -   f  D1Delta   9  -2   0  -2 
        2670 51878.690919     30       2   3.8593E-07     0.166569   -   f     A1Pi  10  -1   0  -1 
        2671 51904.025565     30       2   7.8295E-03     1.001061   -   f a3Sigma+  42   0  -1  -1 
        2672 51906.905997     30       2   8.4012E-03    -0.667359   -   f a3Sigma+  42   0   0   0 
        2673 52120.850614     30       2   5.5605E-03     1.000601   -   f a3Sigma+  43   0  -1  -1 
        2674 52123.607254     30       2   5.2058E-03    -0.666916   -   f a3Sigma+  43   0   0   0 
        2675 52222.540753     30       2   5.4438E-06     0.030346   -   f     b3Pi  18  -1   1   0 
        2676 52302.687246     30       2   5.3918E-06     0.160341   -   f     b3Pi  18  -1   0  -1 
        2677 52318.137333     30       2   4.7879E-04     0.000001   -   f C1Sigma-  12   0   0   0 
        2678 52321.008104     30       2   6.4987E-04     0.995083   -   f a3Sigma+  44   0  -1  -1 
        2679 52323.596261     30       2   1.1131E-03    -0.664420   -   f a3Sigma+  44   0   0   0 
        2680 52381.945057     30       2   5.2337E-06     0.979925   -   f     b3Pi  18  -1  -1  -2 
        2681 52398.380632     30       2   1.1972E-04     0.904059   -   f  d3Delta  21  -2   0  -2 
        2682 52402.587739     30       2   1.1255E-04    -0.237635   -   f  d3Delta  21  -2   1  -1 
        2683 52420.918904     30       2   2.4500E-05     0.333533   -   f e3Sigma-  15   0  -1  -1 
        2684 52504.582907     30       2   9.7454E-03     1.001113   -   f a3Sigma+  45   0  -1  -1 
        2685 52507.100819     30       2   1.0041E-02    -0.667414   -   f a3Sigma+  45   0   0   0 
        2686 52631.161212     30       2   3.1580E-04     0.666676   -   f  D1Delta  10  -2   0  -2 
        2687 52672.781883     30       2   1.1321E-02     1.001114   -   f a3Sigma+  46   0  -1  -1 
        2688 52675.179775     30       2   1.1446E-02    -0.667405   -   f a3Sigma+  46   0   0   0 
        2689 52799.252023     30       2   3.9232E-07     0.166612   -   f     A1Pi  11  -1   0  -1 
        2690 52826.030995     30       2   9.8128E-03     1.001019   -   f a3Sigma+  47   0  -1  -1 
        2691 52828.304370     30       2   1.0414E-02    -0.667314   -   f a3Sigma+  47   0   0   0 
        2692 52964.607120     30       2   7.7421E-03     1.000444   -   f a3Sigma+  48   0  -1  -1 
        2693 52966.750665     30       2   7.3252E-03    -0.666749   -   f a3Sigma+  48   0   0   0 
        2694 53058.673734     30       2   5.4210E-06     0.030632   -   f     b3Pi  19  -1   1   0 
        2695 53088.867446     30       2   1.7518E-03     0.995287   -   f a3Sigma+  49   0  -1  -1 
        2696 53090.905642     30       2   1.6054E-03    -0.662392   -   f a3Sigma+  49   0   0   0 
        2697 53120.677039     30       2   1.1207E-04     0.904037   -   f  d3Delta  22  -2   0  -2 
        2698 53124.812190     30       2   9.6165E-05    -0.236177   -   f  d3Delta  22  -2   1  -1 
        2699 53139.100353     30       2   5.3285E-06     0.156408   -   f     b3Pi  19  -1   0  -1 
        2700 53176.100918     30       2   4.1591E-04    -0.000001   -   f C1Sigma-  13   0   0   0 
        2701 53198.791234     30       2   7.1906E-03     0.999720   -   f a3Sigma+  50   0  -1  -1 
        2702 53200.659028     30       2   8.4896E-03    -0.666130   -   f a3Sigma+  50   0   0   0 
        2703 53215.518247     30       2   2.3610E-05     0.334230   -   f e3Sigma-  16   0  -1  -1 
        2704 53217.848151     30       2   5.1952E-06     0.979332   -   f     b3Pi  19  -1  -1  -2 
        2705 53294.649616     30       2   1.5897E-02     0.998126   -   f a3Sigma+  51   0  -1  -1 
        2706 53296.375127     30       2   1.6514E-02    -0.664425   -   f a3Sigma+  51   0   0   0 
        2707 53376.561814     30       2   2.0860E-02     0.992609   -   f a3Sigma+  52   0  -1  -1 
        2708 53378.133628     30       2   2.1325E-02    -0.658900   -   f a3Sigma+  52   0   0   0 
        2709 53444.530586     30       2   2.5969E-02     0.976824   -   f a3Sigma+  53   0   0   0 
        2710 53445.948927     30       2   2.6539E-02    -0.643114   -   f a3Sigma+  53   0  -1  -1 
        2711 53500.596762     30       2   3.0086E-02     0.946525   -   f a3Sigma+  54   0   0   0 
        2712 53501.917965     30       2   3.0865E-02    -0.612815   -   f a3Sigma+  54   0  -1  -1 
        2713 53525.056984     30       2   2.8333E-04     0.666676   -   f  D1Delta  11  -2   0  -2 
        2714 53554.199730     30       2   2.7335E-02     0.940001   -   f a3Sigma+  55   0   0   0 
        2715 53555.545649     30       2   2.8074E-02    -0.606293   -   f a3Sigma+  55   0  -1  -1 
        2716 53615.445818     30       2   2.2476E-02     0.951647   -   f a3Sigma+  56   0   0   0 
        2717 53616.860248     30       2   2.3080E-02    -0.617940   -   f a3Sigma+  56   0  -1  -1 
        2718 53685.469603     30       2   1.5218E-02     0.960565   -   f a3Sigma+  57   0   0   0 
        2719 53686.945954     30       2   1.4503E-02    -0.626860   -   f a3Sigma+  57   0  -1  -1 
        2720 53707.935015     30       2   3.9934E-07     0.166439   -   f     A1Pi  12  -1   0  -1 
        2721 53763.064437     30       2   1.2856E-02     0.965872   -   f a3Sigma+  58   0   0   0 
        2722 53764.594003     30       2   1.3839E-02    -0.632171   -   f a3Sigma+  58   0  -1  -1 
        2723 53830.815523     30       2   1.0355E-04     0.900950   -   f  d3Delta  23  -2   0  -2 
        2724 53835.057254     30       2   8.0289E-05    -0.234185   -   f  d3Delta  23  -2   1  -1 
        2725 53847.281945     30       2   2.6392E-03     0.961111   -   f a3Sigma+  59   0   0   0 
        2726 53848.877481     30       2   3.2400E-03    -0.627401   -   f a3Sigma+  59   0  -1  -1 
        2727 53881.632154     30       2   5.3816E-06     0.029558   -   f     b3Pi  20  -1   1   0 
        2728 53961.528737     30       2   5.2661E-06     0.157639   -   f     b3Pi  20  -1   0  -1 
        2729 53998.892933     30       2   2.2916E-05     0.333529   -   f e3Sigma-  17   0  -1  -1 
        2730 54024.771798     30       2   3.6633E-04    -0.000001   -   f C1Sigma-  14   0   0   0 
        2731 54040.116986     30       2   5.1717E-06     0.980174   -   f     b3Pi  20  -1  -1  -2 
        2732 54409.169936     30       2   2.5699E-04     0.666676   -   f  D1Delta  12  -2   0  -2 
        2733 54528.689560     30       2   8.9086E-05     0.907574   -   f  d3Delta  24  -2   0  -2 
        2734 54532.548986     30       2   5.2918E-05    -0.240259   -   f  d3Delta  24  -2   1  -1 
        2735 54604.487658     30       2   4.0730E-07     0.165801   -   f     A1Pi  13  -1   0  -1 
        2736 54690.631381     30       2   5.3556E-06     0.029440   -   f     b3Pi  21  -1   1   0 
        2737 54770.252756     30       2   6.3966E-06     0.200838   -   f     b3Pi  21  -1   0  -1 
        2738 54771.113036     30       2   1.2720E-05     0.290330   -   f e3Sigma-  18   0  -1  -1 
        2739 54848.853903     30       2   5.1666E-06     0.980364   -   f     b3Pi  21  -1  -1  -2 
        2740 54863.678541     30       2   3.2665E-04    -0.000001   -   f C1Sigma-  15   0   0   0 
        2741 55214.316933     30       2   1.0018E-04     0.904697   -   f  d3Delta  25  -2   0  -2 
        2742 55218.310222     30       2   9.3176E-05    -0.238207   -   f  d3Delta  25  -2   1  -1 
        2743 55283.820011     30       2   2.3480E-04     0.666677   -   f  D1Delta  13  -2   0  -2 
        2744 55486.089289     30       2   5.3621E-06     0.029242   -   f     b3Pi  22  -1   1   0 
        2745 55487.922252     30       2   4.1300E-07     0.166720   -   f     A1Pi  14  -1   0  -1 
        2746 55531.708315     30       2   2.1143E-05     0.333503   -   f e3Sigma-  19   0  -1  -1 
        2747 55565.666393     30       2   5.2658E-06     0.157580   -   f     b3Pi  22  -1   0  -1 
        2748 55643.814760     30       2   5.1764E-06     0.980537   -   f     b3Pi  22  -1  -1  -2 
        2749 55692.673861     30       2   2.9405E-04    -0.000000   -   f C1Sigma-  16   0   0   0 
        2750 55885.123261     30       2   9.7769E-05     0.903650   -   f  d3Delta  26  -2   0  -2 
        2751 55889.105442     30       2   9.2705E-05    -0.237203   -   f  d3Delta  26  -2   1  -1 
        2752 56148.605326     30       2   2.1664E-04     0.666677   -   f  D1Delta  14  -2   0  -2 
        2753 56267.655298     30       2   5.3879E-06     0.029085   -   f     b3Pi  23  -1   1   0 
        2754 56280.895256     30       2   2.0339E-05     0.333443   -   f e3Sigma-  20   0  -1  -1 
        2755 56346.930892     30       2   5.2920E-06     0.157661   -   f     b3Pi  23  -1   0  -1 
        2756 56359.007827     30       2   4.2066E-07     0.166657   -   f     A1Pi  15  -1   0  -1 
        2757 56424.775400     30       2   5.2050E-06     0.980608   -   f     b3Pi  23  -1  -1  -2 
        2758 56512.121555     30       2   2.6725E-04    -0.000000   -   f C1Sigma-  17   0   0   0 
        2759 56536.902142     30       2   9.3594E-05     0.902329   -   f  d3Delta  27  -2   0  -2 
        2760 56540.869737     30       2   8.2522E-05    -0.235720   -   f  d3Delta  27  -2   1  -1 
        2761 57002.697351     30       2   2.0126E-04     0.666677   -   f  D1Delta  15  -2   0  -2 
        2762 57018.641012     30       2   2.0596E-05     0.333679   -   f e3Sigma-  21   0  -1  -1 
        2763 57035.014114     30       2   5.4312E-06     0.028745   -   f     b3Pi  24  -1   1   0 
        2764 57113.850964     30       2   5.3493E-06     0.157514   -   f     b3Pi  24  -1   0  -1 
        2765 57169.494793     30       2   6.2960E-05     0.899408   -   f  d3Delta  28  -2   0  -2 
        2766 57173.334025     30       2   3.1198E-05    -0.223003   -   f  d3Delta  28  -2   1  -1 
        2767 57191.918504     30       2   5.3310E-06     0.973051   -   f     b3Pi  24  -1  -1  -2 
        2768 57218.896531     30       2   4.3127E-07     0.164678   -   f     A1Pi  16  -1   0  -1 
        2769 57322.392689     30       2   2.4475E-04    -0.000000   -   f C1Sigma-  18   0   0   0 
        2770 57744.474109     30       2   2.0381E-05     0.333653   -   f e3Sigma-  22   0  -1  -1 
        2771 57788.039174     30       2   5.4976E-06     0.029622   -   f     b3Pi  25  -1   1   0 
        2772 57793.537966     30       2   8.9175E-05     0.906138   -   f  d3Delta  29  -2   0  -2 
        2773 57797.250479     30       2   8.2862E-05    -0.240315   -   f  d3Delta  29  -2   1  -1 
        2774 57847.163104     30       2   1.8761E-04     0.666677   -   f  D1Delta  16  -2   0  -2 
        2775 57866.848616     30       2   5.4108E-06     0.157560   -   f     b3Pi  25  -1   0  -1 
        2776 57943.912625     30       2   5.3135E-06     0.980805   -   f     b3Pi  25  -1  -1  -2 
        2777 58066.117290     30       2   4.3396E-07     0.166603   -   f     A1Pi  17  -1   0  -1 
        2778 58123.203526     30       2   2.2534E-04     0.000000   -   f C1Sigma-  19   0   0   0 
        2779 58414.863736     30       2   8.6993E-05     0.904526   -   f  d3Delta  30  -2   0  -2 
        2780 58418.634846     30       2   8.2520E-05    -0.237917   -   f  d3Delta  30  -2   1  -1 
        2781 58458.003087     30       2   2.0145E-05     0.333648   -   f e3Sigma-  23   0  -1  -1 
        2782 58526.415315     30       2   5.5850E-06     0.028246   -   f     b3Pi  26  -1   1   0 
        2783 58604.724197     30       2   5.4908E-06     0.157871   -   f     b3Pi  26  -1   0  -1 
        2784 58681.439304     30       2   5.4033E-06     0.980976   -   f     b3Pi  26  -1  -1  -2 
        2785 58687.174497     30       2   1.7328E-04     0.666772   -   f  D1Delta  17  -2   0  -2 
        2786 58901.881050     30       2   4.4160E-07     0.166470   -   f     A1Pi  18  -1   0  -1 
        2787 58914.683722     30       2   2.0398E-04     0.000009   -   f C1Sigma-  20   0   0   0 
        2788 59025.948898     30       2   8.3145E-05     0.902205   -   f  d3Delta  31  -2   0  -2 
        2789 59029.740994     30       2   6.9222E-05    -0.235541   -   f  d3Delta  31  -2   1  -1 
        2790 59159.176934     30       2   1.9903E-05     0.333641   -   f e3Sigma-  24   0  -1  -1 
        2791 59249.291536     30       2   5.6964E-06     0.028094   -   f     b3Pi  27  -1   1   0 
        2792 59327.111116     30       2   5.6014E-06     0.157950   -   f     b3Pi  27  -1   0  -1 
        2793 59403.359932     30       2   5.5131E-06     0.981207   -   f     b3Pi  27  -1  -1  -2 
        2794 59523.502255     30       2   1.6416E-04     0.666678   -   f  D1Delta  18  -2   0  -2 
        2795 59614.178024     30       2   8.3545E-05     0.907357   -   f  d3Delta  32  -2   0  -2 
        2796 59617.668605     30       2   7.0817E-05    -0.240613   -   f  d3Delta  32  -2   1  -1 
        2797 59696.832749     30       2   1.9450E-04     0.000001   -   f C1Sigma-  21   0   0   0 
        2798 59726.000382     30       2   4.4883E-07     0.166465   -   f     A1Pi  19  -1   0  -1 
        2799 59848.022156     30       2   1.9463E-05     0.333577   -   f e3Sigma-  25   0  -1  -1 
        2800 59955.605658     30       2   5.8260E-06     0.027920   -   f     b3Pi  28  -1   1   0 
        2801 60032.849002     30       2   5.7325E-06     0.157970   -   f     b3Pi  28  -1   0  -1 
        2802 60108.489839     30       2   5.6531E-06     0.980704   -   f     b3Pi  28  -1  -1  -2 
        2803 60178.926910     30       2   8.3861E-05     0.907283   -   f  d3Delta  33  -2   0  -2 
        2804 60182.384185     30       2   8.2159E-05    -0.240096   -   f  d3Delta  33  -2   1  -1 
        2805 60345.803663     30       2   1.5823E-04     0.666678   -   f  D1Delta  19  -2   0  -2 
        2806 60469.758735     30       2   1.8281E-04     0.000000   -   f C1Sigma-  22   0   0   0 
        2807 60522.308357     30       2   7.6562E-06     0.327674   -   f e3Sigma-  26   0  -1  -1 
        2808 60538.563473     30       2   4.7279E-07     0.172558   -   f     A1Pi  20  -1   0  -1 
        2809 60644.333145     30       2   5.9864E-06     0.027798   -   f     b3Pi  29  -1   1   0 
        2810 60719.810136     30       2   6.5045E-06     0.162694   -   f     b3Pi  29  -1   0  -1 
        2811 60728.465972     30       2   6.6597E-05     0.829319   -   f  d3Delta  34  -2   0  -2 
        2812 60732.931380     30       2   3.8186E-05    -0.166382   -   f  d3Delta  34  -2   1  -1 
        2813 60796.367495     30       2   5.8133E-06     0.980401   -   f     b3Pi  29  -1  -1  -2 
        2814 61128.894583     30       2   1.5998E-04     0.666679   -   f  D1Delta  20  -2   0  -2 
        2815 61180.433743     30       2   1.9239E-05     0.333588   -   f e3Sigma-  27   0  -1  -1 
        2816 61233.572947     30       2   1.7211E-04     0.000001   -   f C1Sigma-  23   0   0   0 
        2817 61262.915822     30       2   8.0043E-05     0.909141   -   f  d3Delta  35  -2   0  -2 
        2818 61266.132127     30       2   6.2339E-05    -0.241853   -   f  d3Delta  35  -2   1  -1 
        2819 61314.504240     30       2   6.2077E-06     0.027302   -   f     b3Pi  30  -1   1   0 
        2820 61338.876502     30       2   4.6393E-07     0.166246   -   f     A1Pi  21  -1   0  -1 
        2821 61390.663774     30       2   6.1149E-06     0.158101   -   f     b3Pi  30  -1   0  -1 
        2822 61465.014914     30       2   6.0210E-06     0.981533   -   f     b3Pi  30  -1  -1  -2 
        2823 61777.356275     30       2   8.6569E-05     0.907057   -   f  d3Delta  36  -2   0  -2 
        2824 61780.620416     30       2   8.3489E-05    -0.240517   -   f  d3Delta  36  -2   1  -1 
        2825 61819.526447     30       2   1.9574E-05     0.333638   -   f e3Sigma-  28   0  -1  -1 
        2826 61847.985389     30       2   1.6547E-04     0.666681   -   f  D1Delta  21  -2   0  -2 
        2827 61964.717874     30       2   6.5105E-06     0.027214   -   f     b3Pi  31  -1   1   0 
        2828 61988.268653     30       2   1.5723E-04     0.000060   -   f C1Sigma-  24   0   0   0 
        2829 62040.049189     30       2   6.4022E-06     0.158216   -   f     b3Pi  31  -1   0  -1 
        2830 62113.605331     30       2   6.3109E-06     0.981635   -   f     b3Pi  31  -1  -1  -2 
        2831 62127.670435     30       2   4.7046E-07     0.166582   -   f     A1Pi  22  -1   0  -1 
        2832 62272.711685     30       2   8.5401E-05     0.906323   -   f  d3Delta  37  -2   0  -2 
        2833 62275.937388     30       2   7.7106E-05    -0.239645   -   f  d3Delta  37  -2   1  -1 
        2834 62446.486956     30       2   1.9392E-05     0.333643   -   f e3Sigma-  29   0  -1  -1 
        2835 62531.630754     30       2   1.5968E-04     0.666683   -   f  D1Delta  22  -2   0  -2 
        2836 62593.156417     30       2   6.8339E-06     0.027117   -   f     b3Pi  32  -1   1   0 
        2837 62667.424843     30       2   6.7420E-06     0.158123   -   f     b3Pi  32  -1   0  -1 
        2838 62733.609065     30       2   1.5478E-04    -0.000002   -   f C1Sigma-  25   0   0   0 
        2839 62739.053981     30       2   7.2846E-06     0.956741   -   f     b3Pi  32  -1  -1  -2 
        2840 62750.717230     30       2   4.5922E-05     0.906211   -   f  d3Delta  38  -2   0  -2 
        2841 62753.172867     30       2   6.5586E-05    -0.214364   -   f  d3Delta  38  -2   1  -1 
        2842 62905.481591     30       2   4.7777E-07     0.166628   -   f     A1Pi  23  -1   0  -1 
        2843 63068.931607     30       2   1.8958E-05     0.333604   -   f e3Sigma-  30   0  -1  -1 
        2844 63197.505068     30       2   7.2068E-06     0.027576   -   f     b3Pi  33  -1   1   0 
        2845 63207.139856     30       2   8.9473E-05     0.909234   -   f  d3Delta  39  -2   0  -2 
        2846 63210.090634     30       2   8.4136E-05    -0.242885   -   f  d3Delta  39  -2   1  -1 
        2847 63222.648297     30       2   1.5201E-04     0.666678   -   f  D1Delta  23  -2   0  -2 
        2848 63271.051433     30       2   7.1205E-06     0.158064   -   f     b3Pi  33  -1   0  -1 
        2849 63342.461480     30       2   7.0079E-06     0.981781   -   f     b3Pi  33  -1  -1  -2 
        2850 63469.682841     30       2   1.4769E-04    -0.000000   -   f C1Sigma-  26   0   0   0 
        2851 63645.119822     30       2   6.3101E-05     0.909157   -   f  d3Delta  40  -2   0  -2 
        2852 63647.789968     30       2   2.9437E-05    -0.239590   -   f  d3Delta  40  -2   1  -1 
        2853 63671.485174     30       2   5.2439E-07     0.174606   -   f     A1Pi  24  -1   0  -1 
        2854 63684.075571     30       2   5.5652E-06     0.322695   -   f e3Sigma-  31   0  -1  -1 
        2855 63775.273881     30       2   7.7074E-06     0.026601   -   f     b3Pi  34  -1   1   0 
        2856 63847.387911     30       2   7.6012E-06     0.158502   -   f     b3Pi  34  -1   0  -1 
        2857 63904.421554     30       2   1.4848E-04     0.666855   -   f  D1Delta  24  -2   0  -2 
        2858 63917.564787     30       2   7.5083E-06     0.981803   -   f     b3Pi  34  -1  -1  -2 
        2859 64063.557151     30       2   9.5281E-05     0.909486   -   f  d3Delta  41  -2   0  -2 
        2860 64066.358230     30       2   9.2208E-05    -0.242863   -   f  d3Delta  41  -2   1  -1 
        2861 64196.300182     30       2   1.4257E-04     0.000000   -   f C1Sigma-  27   0   0   0 
        2862 64278.508535     30       2   1.9221E-05     0.333638   -   f e3Sigma-  32   0  -1  -1 
        2863 64323.152329     30       2   8.4460E-06     0.026343   -   f     b3Pi  35  -1   1   0 
        2864 64393.626784     30       2   8.3436E-06     0.158473   -   f     b3Pi  35  -1   0  -1 
        2865 64427.231251     30       2   4.9554E-07     0.166003   -   f     A1Pi  25  -1   0  -1 
        2866 64459.362056     30       2   1.5021E-05     0.892822   -   f     b3Pi  35  -1  -1  -2 
        2867 64464.381854     30       2   2.4270E-05     0.519760   -   f  d3Delta  42  -2   1  -1 
        2868 64466.143591     30       2   2.1697E-05     0.237000   -   f  d3Delta  42  -2   0  -2 
        2869 64567.842171     30       2   1.4635E-04     0.666692   -   f  D1Delta  25  -2   0  -2 
        2870 64836.942254     30       2   9.4391E-06     0.028519   -   f     b3Pi  36  -1   1   0 
        2871 64840.953914     30       2   1.0111E-04     0.910183   -   f  d3Delta  43  -2   0  -2 
        2872 64843.527145     30       2   9.7147E-05    -0.244369   -   f  d3Delta  43  -2   1  -1 
        2873 64850.951631     30       2   1.9838E-05     0.331938   -   f e3Sigma-  33   0  -1  -1 
        2874 64905.874322     30       2   9.3362E-06     0.159021   -   f     b3Pi  36  -1   0  -1 
        2875 64913.438688     30       2   1.4117E-04    -0.000047   -   f C1Sigma-  28   0   0   0 
        2876 64972.386567     30       2   9.2177E-06     0.982123   -   f     b3Pi  36  -1  -1  -2 
        2877 65171.775758     30       2   5.0359E-07     0.165819   -   f     A1Pi  26  -1   0  -1 
        2878 65199.993866     30       2   8.2184E-05     0.906702   -   f  d3Delta  44  -2   0  -2 
        2879 65202.626376     30       2   4.7659E-05    -0.239280   -   f  d3Delta  44  -2   1  -1 
        2880 65224.479318     30       2   1.4373E-04     0.666687   -   f  D1Delta  26  -2   0  -2 
        2881 65312.505068     30       2   1.0733E-05     0.026309   -   f     b3Pi  37  -1   1   0 
        2882 65378.724991     30       2   1.0669E-05     0.158805   -   f     b3Pi  37  -1   0  -1 
        2883 65407.441354     30       2   1.9796E-05     0.333519   -   f e3Sigma-  34   0  -1  -1 
        2884 65443.109570     30       2   1.0539E-05     0.981959   -   f     b3Pi  37  -1  -1  -2 
        2885 65539.395533     30       2   1.0968E-04     0.910963   -   f  d3Delta  45  -2   0  -2 
        2886 65541.803201     30       2   1.0698E-04    -0.244238   -   f  d3Delta  45  -2   1  -1 
        2887 65621.329088     30       2   1.4723E-04    -0.000000   -   f C1Sigma-  29   0   0   0 
        2888 65745.722497     30       2   1.2182E-05     0.026222   -   f     b3Pi  38  -1   1   0 
        2889 65809.052100     30       2   1.2115E-05     0.158306   -   f     b3Pi  38  -1   0  -1 
        2890 65859.164714     30       2   8.2205E-05     0.896755   -   f  d3Delta  46  -2   0  -2 
        2891 65861.849245     30       2   7.5704E-05    -0.205785   -   f  d3Delta  46  -2   1  -1 
        2892 65870.976916     30       2   1.2836E-05     0.952828   -   f     b3Pi  38  -1  -1  -2 
        2893 65873.758024     30       2   1.2103E-04     0.672503   -   f  D1Delta  27  -2   0  -2 
        2894 65905.651250     30       2   5.1056E-07     0.166933   -   f     A1Pi  27  -1   0  -1 
        2895 65949.925002     30       2   1.7505E-05     0.332934   -   f e3Sigma-  35   0  -1  -1 
        2896 66132.938860     30       2   1.4377E-05     0.026398   -   f     b3Pi  39  -1   1   0 
        2897 66161.430214     30       2   1.1930E-04     0.910778   -   f  d3Delta  47  -2   0  -2 
        2898 66163.605791     30       2   1.1252E-04    -0.243435   -   f  d3Delta  47  -2   1  -1 
        2899 66192.913111     30       2   1.4378E-05     0.157859   -   f     b3Pi  39  -1   0  -1 
        2900 66250.213174     30       2   1.4258E-05     0.982086   -   f     b3Pi  39  -1  -1  -2 
        2901 66320.436758     30       2   1.6106E-04    -0.000000   -   f C1Sigma-  30   0   0   0 
        2902 66444.422134     30       2   1.2925E-04     0.911178   -   f  d3Delta  48  -2   0  -2 
        2903 66446.540692     30       2   1.2475E-04    -0.244461   -   f  d3Delta  48  -2   1  -1 
        2904 66472.344960     30       2   1.7561E-05     0.031798   -   f     b3Pi  40  -1   1   0 
        2905 66473.823641     30       2   2.0597E-05     0.328059   -   f e3Sigma-  36   0  -1  -1 
        2906 66514.785957     30       2   1.5531E-04     0.666703   -   f  D1Delta  28  -2   0  -2 
        2907 66527.660249     30       2   1.7510E-05     0.158871   -   f     b3Pi  40  -1   0  -1 
        2908 66580.324649     30       2   1.7518E-05     0.981798   -   f     b3Pi  40  -1  -1  -2 
        2909 66628.563105     30       2   5.1574E-07     0.166619   -   f     A1Pi  28  -1   0  -1 
        2910 66706.744071     30       2   1.3444E-04     0.911052   -   f  d3Delta  49  -2   0  -2 
        2911 66708.797486     30       2   1.1830E-04    -0.244396   -   f  d3Delta  49  -2   1  -1 
        2912 66765.322890     30       2   2.1661E-05     0.027488   -   f     b3Pi  41  -1   1   0 
        2913 66815.266280     30       2   2.1719E-05     0.158375   -   f     b3Pi  41  -1   0  -1 
        2914 66862.607174     30       2   2.1816E-05     0.981155   -   f     b3Pi  41  -1  -1  -2 
        2915 66950.203965     30       2   1.4964E-04     0.911187   -   f  d3Delta  50  -2   0  -2 
        2916 66952.150654     30       2   1.4289E-04    -0.244564   -   f  d3Delta  50  -2   1  -1 
        2917 66979.184946     30       2   2.1503E-05     0.333627   -   f e3Sigma-  37   0  -1  -1 
        2918 67010.768046     30       2   1.7215E-04     0.000399   -   f C1Sigma-  31   0   0   0 
        2919 67016.108667     30       2   2.6966E-05     0.028554   -   f     b3Pi  42  -1   1   0 
        2920 67059.960380     30       2   2.6877E-05     0.158247   -   f     b3Pi  42  -1   0  -1 
        2921 67101.132403     30       2   2.7193E-05     0.979849   -   f     b3Pi  42  -1  -1  -2 
        2922 67148.133409     30       2   1.7305E-04     0.666710   -   f  D1Delta  29  -2   0  -2 
        2923 67177.122736     30       2   1.6211E-04     0.911155   -   f  d3Delta  51  -2   0  -2 
        2924 67178.980240     30       2   1.5420E-04    -0.244438   -   f  d3Delta  51  -2   1  -1 
        2925 67231.813099     30       2   3.1484E-05     0.031663   -   f     b3Pi  43  -1   1   0 
        2926 67269.464059     30       2   3.1891E-05     0.157621   -   f     b3Pi  43  -1   0  -1 
        2927 67304.335451     30       2   3.2386E-05     0.977848   -   f     b3Pi  43  -1  -1  -2 
        2928 67340.476373     30       2   5.2390E-07     0.166563   -   f     A1Pi  29  -1   0  -1 
        2929 67386.367966     30       2   1.6373E-04     0.911203   -   f  d3Delta  52  -2   0  -2 
        2930 67388.183229     30       2   1.2891E-04    -0.244067   -   f  d3Delta  52  -2   1  -1 
        2931 67422.908063     30       2   3.6145E-05     0.035978   -   f     b3Pi  44  -1   1   0 
        2932 67453.904289     30       2   3.6790E-05     0.157626   -   f     b3Pi  44  -1   0  -1 
        2933 67467.200186     30       2   2.2029E-05     0.333138   -   f e3Sigma-  38   0  -1  -1 
        2934 67482.213306     30       2   3.7679E-05     0.974070   -   f     b3Pi  44  -1  -1  -2 
        2935 67577.848724     30       2   1.9709E-04     0.911825   -   f  d3Delta  53  -2   0  -2 
        2936 67579.599495     30       2   1.8268E-04    -0.243787   -   f  d3Delta  53  -2   1  -1 
        2937 67593.980061     30       2   4.0378E-05     0.042417   -   f     b3Pi  45  -1   1   0 
        2938 67618.684620     30       2   4.1300E-05     0.156397   -   f     b3Pi  45  -1   0  -1 
        2939 67640.325674     30       2   4.2477E-05     0.968392   -   f     b3Pi  45  -1  -1  -2 
        2940 67692.401165     30       2   2.2572E-04    -0.000001   -   f C1Sigma-  32   0   0   0 
        2941 67749.496740     30       2   4.4697E-05     0.053665   -   f     b3Pi  46  -1   1   0 
        2942 67751.877730     30       2   2.2234E-04     0.908055   -   f  d3Delta  54  -2   0  -2 
        2943 67753.735370     30       2   2.0440E-04    -0.234753   -   f  d3Delta  54  -2   1  -1 
        2944 67767.866013     30       2   4.5795E-05     0.156328   -   f     b3Pi  46  -1   0  -1 
        2945 67774.031516     30       2   2.0157E-04     0.666901   -   f  D1Delta  30  -2   0  -2 
        2946 67782.908948     30       2   4.7297E-05     0.954780   -   f     b3Pi  46  -1  -1  -2 
        2947 67892.046931     30       2   4.9302E-05     0.076215   -   f     b3Pi  47  -1   1   0 
        2948 67903.385553     30       2   6.0654E-05     0.381639   -   f     b3Pi  47  -1   0  -1 
        2949 67904.924419     30       2   1.2170E-04     0.528561   -   f  d3Delta  55  -2   0  -2 
        2950 67910.222292     30       2   1.4825E-04     0.054113   -   f  d3Delta  55  -2   1  -1 
        2951 67915.104355     30       2   6.3487E-05     0.807176   -   f     b3Pi  47  -1  -1  -2 
        2952 67936.207841     30       2   2.2797E-05     0.333337   -   f e3Sigma-  39   0  -1  -1 
        2953 68022.485895     30       2   5.4634E-05     0.134345   -   f     b3Pi  48  -1   1   0 
        2954 68026.260224     30       2   7.6450E-05     1.066898   -   f     b3Pi  48  -1  -1  -2 
        2955 68028.819534     30       2   5.7873E-05    -0.104477   -   f     b3Pi  48  -1   0  -1 
        2956 68041.793577     30       2   5.5743E-07     0.166300   -   f     A1Pi  30  -1   0  -1 
        2957 68045.685585     30       2   3.5275E-05     0.954774   -   f  d3Delta  56  -2   0  -2 
        2958 68047.288500     30       2   1.3779E-05    -0.178060   -   f  d3Delta  56  -2   1  -1 
        2959 68133.834228     30       2   1.0288E-04     0.943311   -   f     b3Pi  49  -1  -1  -2 
        2960 68141.730586     30       2   6.1335E-05     0.295380   -   f     b3Pi  49  -1   1   0 
        2961 68144.161521     30       2   6.7580E-05    -0.175273   -   f     b3Pi  49  -1   0  -1 
        2962 68157.125277     30       2   1.0855E-04     0.889849   -   f  d3Delta  57  -2   0  -2 
        2963 68162.917850     30       2   1.9137E-04    -0.036177   -   f  d3Delta  57  -2   1  -1 
        2964 68230.442085     30       2   3.8987E-04     0.811793   -   f  d3Delta  58  -2   0  -2 
        2965 68248.206640     30       2   7.4151E-05     1.021706   -   f     b3Pi  50  -1  -1  -2 
        2966 68250.387113     30       2   7.1878E-05     0.387274   -   f     b3Pi  50  -1   1   0 
        2967 68251.671423     30       2   9.1411E-05    -0.306866   -   f     b3Pi  50  -1   0  -1 
        2968 68257.358238     30       2   1.4393E-04     0.009089   -   f  d3Delta  58  -2   1  -1 
        2969 68314.391811     30       2   2.2422E-04     0.817772   -   f  d3Delta  59  -2   0  -2 
        2970 68338.504895     30       2   2.1217E-04     0.038803   -   f  d3Delta  59  -2   1  -1 
        2971 68342.349123     30       2   8.4949E-05     0.940349   -   f     b3Pi  51  -1  -1  -2 
        2972 68349.370844     30       2   7.7857E-05     0.149531   -   f     b3Pi  51  -1   1   0 
        2973 68353.115806     30       2   8.1910E-05    -0.063590   -   f     b3Pi  51  -1   0  -1 
        2974 68364.911951     30       2   2.8510E-04    -0.000054   -   f C1Sigma-  33   0   0   0 
        2975 68386.402375     30       2   2.4212E-05     0.333503   -   f e3Sigma-  40   0  -1  -1 
        2976 68393.073773     30       2   2.4622E-04     0.666715   -   f  D1Delta  31  -2   0  -2 
        2977 68414.696835     30       2   1.8873E-04     0.996975   -   f     b3Pi  54  -1  -1  -2 
        2978 68435.210606     30       2   1.4133E-04     0.918783   -   f     b3Pi  52  -1  -1  -2 
        2979 68438.554309     30       2   8.8403E-05     0.171068   -   f     b3Pi  52  -1   1   0 
        2980 68441.995262     30       2   8.2332E-05    -0.071152   -   f     b3Pi  52  -1   0  -1 
        2981 68464.027625     30       2   5.2533E-04     0.938767   -   f     b3Pi  55  -1  -1  -2 
        2982 68504.812079     30       2   1.3481E-04     1.019590   -   f     b3Pi  56  -1  -1  -2 
        2983 68505.640105     30       2   3.1284E-04     0.118668   -   f     b3Pi  53  -1   0  -1 
        2984 68518.629842     30       2   1.0153E-04    -0.003205   -   f     b3Pi  53  -1   1   0 
        2985 68531.198171     30       2   1.3262E-04     0.147527   -   f     b3Pi  54  -1   0  -1 
        2986 68559.217569     30       2   1.1764E-04     1.004541   -   f     b3Pi  57  -1  -1  -2 
        2987 68579.861128     30       2   1.6680E-04     0.180753   -   f     b3Pi  55  -1   0  -1 
        2988 68589.661832     30       2   1.1777E-04    -0.020276   -   f     b3Pi  54  -1   1   0 
        2989 68623.795622     30       2   1.0936E-04     1.018909   -   f     b3Pi  58  -1  -1  -2 
        2990 68630.941299     30       2   1.3961E-04     0.155990   -   f     b3Pi  56  -1   0  -1 
        2991 68652.076698     30       2   1.3715E-04    -0.008902   -   f     b3Pi  56  -1   1   0 
        2992 68689.564607     30       2   1.2195E-04     0.210229   -   f     b3Pi  57  -1   0  -1 
        2993 68694.350110     30       2   1.0100E-04     0.967506   -   f     b3Pi  59  -1  -1  -2 
        2994 68707.660532     30       2   1.5117E-04    -0.011582   -   f     b3Pi  55  -1   1   0 
        2995 68732.895993     30       2   5.3918E-07     0.166809   -   f     A1Pi  31  -1   0  -1 
        2996 68756.062323     30       2   1.1342E-04     0.207244   -   f     b3Pi  58  -1   0  -1 
        2997 68762.838730     30       2   1.4428E-04    -0.032512   -   f     b3Pi  58  -1   1   0 
        2998 68770.589058     30       2   9.6403E-05     0.992558   -   f     b3Pi  60  -1  -1  -2 
        2999 68817.443853     30       2   2.4417E-05     0.333058   -   f e3Sigma-  41   0  -1  -1 
        3000 68824.104999     30       2   1.3055E-04     0.041030   -   f     b3Pi  57  -1   1   0 
        3001 68829.345928     30       2   1.0541E-04     0.130018   -   f     b3Pi  59  -1   0  -1 
        3002 68852.335212     30       2   9.3292E-05     0.997383   -   f     b3Pi  61  -1  -1  -2 
        3003 68892.879501     30       2   1.2108E-04     0.011558   -   f     b3Pi  59  -1   1   0 
        3004 68908.202766     30       2   1.0262E-04     0.156884   -   f     b3Pi  60  -1   0  -1 
        3005 68939.014773     30       2   9.1475E-05     0.999848   -   f     b3Pi  62  -1  -1  -2 
        3006 68968.364964     30       2   1.1559E-04     0.005129   -   f     b3Pi  60  -1   1   0 
        3007 68992.346856     30       2   9.9684E-05     0.161778   -   f     b3Pi  61  -1   0  -1 
        3008 69005.027124     30       2   3.1112E-04     0.666723   -   f  D1Delta  32  -2   0  -2 
        3009 69028.310906     30       2   3.7874E-04    -0.000000   -   f C1Sigma-  34   0   0   0 
        3010 69030.616818     30       2   8.8593E-05     1.001540   -   f     b3Pi  63  -1  -1  -2 
        3011 69049.720635     30       2   1.1340E-04     0.001669   -   f     b3Pi  61  -1   1   0 
        3012 69081.609065     30       2   9.5926E-05     0.163921   -   f     b3Pi  62  -1   0  -1 
        3013 69127.706027     30       2   8.7948E-05     1.003181   -   f     b3Pi  64  -1  -1  -2 
        3014 69136.686947     30       2   1.1873E-04    -0.000905   -   f     b3Pi  62  -1   1   0 
        3015 69175.952650     30       2   9.2067E-05     0.164387   -   f     b3Pi  63  -1   0  -1 
        3016 69229.165510     30       2   2.6021E-05     0.333544   -   f e3Sigma-  42   0  -1  -1 
        3017 69230.911463     30       2   1.4404E-04    -0.003444   -   f     b3Pi  63  -1   1   0 
        3018 69250.920651     30       2   4.1028E-05     1.017825   -   f     b3Pi  64  -1   0  -1 
        3019 69275.024884     30       2   8.8293E-05     0.149356   -   f e3Sigma-  67   0  -1  -1 
        3020 69346.209632     30       2   2.7419E-04    -0.006756   -   f     b3Pi  64  -1   1   0 
        3021 69413.575891     30       2   5.4692E-07     0.166713   -   f     A1Pi  32  -1   0  -1 
        3022 69609.977214     30       2   4.0679E-04     0.666692   -   f  D1Delta  33  -2   0  -2 
        3023 69621.359756     30       2   2.7065E-05     0.333688   -   f e3Sigma-  43   0  -1  -1 
        3024 69682.690430     30       2   5.1763E-04    -0.000000   -   f C1Sigma-  35   0   0   0 
        3025 69993.179810     30       2   2.7948E-05     0.333627   -   f e3Sigma-  44   0  -1  -1 
        3026 70083.958113     30       2   5.5516E-07     0.166764   -   f     A1Pi  33  -1   0  -1 
        3027 70207.832484     30       2   5.5471E-04     0.666691   -   f  D1Delta  34  -2   0  -2 
        3028 70328.058141     30       2   7.2970E-04    -0.000000   -   f C1Sigma-  36   0   0   0 
        3029 70338.698242     30       2   3.1789E-05     0.333698   -   f e3Sigma-  45   0  -1  -1 
        3030 70586.662330     30       2   6.4355E-05     0.333698   -   f e3Sigma-  46   0  -1  -1 
        3031 70744.082583     30       2   5.6458E-07     0.167140   -   f     A1Pi  34  -1   0  -1 
        3032 70777.484863     30       2   3.1796E-05     0.333257   -   f e3Sigma-  47   0  -1  -1 
        3033 70798.617718     30       2   7.7006E-04     0.666691   -   f  D1Delta  35  -2   0  -2 
        3034 70964.386509     30       2   1.0529E-03    -0.000000   -   f C1Sigma-  37   0   0   0 
        3035 71089.572083     30       2   3.1918E-05     0.333702   -   f e3Sigma-  48   0  -1  -1 
        3036 71382.437739     30       2   1.0709E-03     0.666687   -   f  D1Delta  36  -2   0  -2 
        3037 71394.319478     30       2   5.8089E-07     0.169465   -   f     A1Pi  35  -1   0  -1 
        3038 71408.083851     30       2   1.7214E-05     0.330929   -   f e3Sigma-  49   0  -1  -1 
        3039 71591.603510     30       2   1.5549E-03    -0.000000   -   f C1Sigma-  38   0   0   0 
        3040 71705.743213     30       2   3.6931E-05     0.333702   -   f e3Sigma-  50   0  -1  -1 
        3041 71959.091267     30       2   1.5454E-03     0.666690   -   f  D1Delta  37  -2   0  -2 
        3042 71996.364358     30       2   3.6764E-05     0.333436   -   f e3Sigma-  51   0  -1  -1 
        3043 72035.254668     30       2   5.8043E-07     0.166959   -   f     A1Pi  36  -1   0  -1 
        3044 72209.679269     30       2   2.3306E-03    -0.000000   -   f C1Sigma-  39   0   0   0 
        3045 72225.485915     30       2   6.3054E-05     0.333700   -   f e3Sigma-  52   0  -1  -1 
        3046 72421.609135     30       2   5.3728E-05     0.333704   -   f e3Sigma-  53   0  -1  -1 
        3047 72528.827193     30       2   2.2337E-03     0.666689   -   f  D1Delta  38  -2   0  -2 
        3048 72630.782879     30       2   6.0778E-05     0.333509   -   f e3Sigma-  54   0  -1  -1 
        3049 72666.070977     30       2   5.8878E-07     0.166893   -   f     A1Pi  37  -1   0  -1 
        3050 72799.380083     30       2   7.5302E-05     0.333693   -   f e3Sigma-  55   0  -1  -1 
        3051 72818.548225     30       2   3.5487E-03     0.000000   -   f C1Sigma-  40   0   0   0 
        3052 72962.313042     30       2   8.8036E-05     0.333703   -   f e3Sigma-  56   0  -1  -1 
        3053 73091.197801     30       2   3.2849E-03     0.666687   -   f  D1Delta  39  -2   0  -2 
        3054 73103.563891     30       2   1.0021E-04     0.333700   -   f e3Sigma-  57   0  -1  -1 
        3055 73229.947291     30       2   1.1514E-04     0.333659   -   f e3Sigma-  58   0  -1  -1 
        3056 73286.965887     30       2   5.9728E-07     0.166777   -   f     A1Pi  38  -1   0  -1 
        3057 73340.571293     30       2   1.3429E-04     0.333653   -   f e3Sigma-  59   0  -1  -1 
        3058 73418.259313     30       2   5.4345E-03     0.000000   -   f C1Sigma-  41   0   0   0 
        3059 73432.796294     30       2   2.0454E-03     0.333650   -   f e3Sigma-  60   0  -1  -1 
        3060 73434.768397     30       2   1.8526E-04     0.333687   -   f e3Sigma-  61   0  -1  -1 
        3061 73512.977884     30       2   2.0587E-04     0.333689   -   f e3Sigma-  62   0  -1  -1 
        3062 73580.595343     30       2   2.3455E-04     0.333686   -   f e3Sigma-  63   0  -1  -1 
        3063 73646.126178     30       2   2.3135E-04     0.333684   -   f e3Sigma-  64   0  -1  -1 
        3064 73646.425635     30       2   4.8916E-03     0.666684   -   f  D1Delta  40  -2   0  -2 
        3065 73719.551845     30       2   2.0473E-04     0.333685   -   f e3Sigma-  65   0  -1  -1 
        3066 73804.031412     30       2   1.8517E-04     0.333678   -   f e3Sigma-  66   0  -1  -1 
        3067 73895.109112     30       2   8.0960E-06     0.321599   -   f     A1Pi  39  -1   0  -1 
        3068 73898.227708     30       2   6.5288E-07     0.178790   -   f e3Sigma-  68   0  -1  -1 
        3069 73990.266496     30       2   1.7212E-04     0.333676   -   f e3Sigma-  68   0  -1  -1 
        3070 74008.718582     30       2   8.3814E-03     0.000000   -   f C1Sigma-  42   0   0   0 
        3071 74088.781990     30       2   1.7553E-04     0.333686   -   f e3Sigma-  69   0  -1  -1 
        3072 74194.242955     30       2   7.4184E-03     0.666679   -   f  D1Delta  41  -2   0  -2 
        3073 74499.135861     30       2   6.1558E-07     0.166668   -   f     A1Pi  40  -1   0  -1 
        3074 74589.861502     30       2   1.2986E-02     0.000000   -   f C1Sigma-  43   0   0   0 
        3075 74734.624837     30       2   1.1278E-02     0.666676   -   f  D1Delta  42  -2   0  -2 
        3076 75090.342526     30       2   6.2549E-07     0.166667   -   f     A1Pi  41  -1   0  -1 
        3077 75161.613170     30       2   2.0239E-02     0.000000   -   f C1Sigma-  44   0   0   0 
        3078 75267.645013     30       2   1.7229E-02     0.666674   -   f  D1Delta  43  -2   0  -2 
        3079 75671.593244     30       2   6.3545E-07     0.166667   -   f     A1Pi  42  -1   0  -1 
        3080 75723.900042     30       2   3.1547E-02     0.000000   -   f C1Sigma-  45   0   0   0 
        3081 75792.881779     30       2   2.5533E-02     0.666674   -   f  D1Delta  44  -2   0  -2 
        3082 76242.699647     30       2   6.4594E-07     0.166667   -   f     A1Pi  43  -1   0  -1 
        3083 76276.630753     30       2   4.8333E-02     0.000000   -   f C1Sigma-  46   0   0   0 
        3084 76310.410644     30       2   3.5433E-02     0.666674   -   f  D1Delta  45  -2   0  -2 
        3085 76803.994541     30       2   6.5746E-07     0.166667   -   f     A1Pi  44  -1   0  -1 
        3086 76819.701692     30       2   6.0149E-02     0.000001   -   f C1Sigma-  47   0   0   0 
        3087 76819.846665     30       2   4.1136E-02     0.666671   -   f  D1Delta  46  -2   0  -2 
        3088 77321.094174     30       2   5.2742E-02     0.666672   -   f  D1Delta  47  -2   0  -2 
        3089 77353.044563     30       2   4.1082E-03     0.000026   -   f C1Sigma-  48   0   0   0 
        3090 77355.345353     30       2   6.6943E-07     0.166641   -   f     A1Pi  45  -1   0  -1 
        3091 77814.489272     30       2   6.8572E-02     0.666672   -   f  D1Delta  48  -2   0  -2 
        3092 77876.607260     30       2   1.0053E-01     0.000000   -   f C1Sigma-  49   0   0   0 
        3093 77896.478939     30       2   6.8210E-07     0.166666   -   f     A1Pi  46  -1   0  -1 
        3094 78299.792214     30       2   1.3956E-01     0.666671   -   f  D1Delta  49  -2   0  -2 
        3095 78390.239443     30       2   1.8237E-01     0.000000   -   f C1Sigma-  50   0   0   0 
        3096 78427.211090     30       2   6.9619E-07     0.166667   -   f     A1Pi  47  -1   0  -1 
        3097 78776.770477     30       2   2.6251E-01     0.666671   -   f  D1Delta  50  -2   0  -2 
        3098 78893.702893     30       2   2.8088E-01     0.000000   -   f C1Sigma-  51   0   0   0 
        3099 78947.336157     30       2   7.1122E-07     0.166667   -   f     A1Pi  48  -1   0  -1 
        3100 79245.316476     30       2   3.2601E-01     0.666671   -   f  D1Delta  51  -2   0  -2 
        3101 79386.784468     30       2   4.0788E-01     0.000000   -   f C1Sigma-  52   0   0   0 
        3102 79456.582557     30       2   7.3139E-07     0.166667   -   f     A1Pi  49  -1   0  -1 
        3103 79704.907685     30       2   4.7060E-01     0.666671   -   f  D1Delta  52  -2   0  -2 
        3104 79869.377933     30       2   5.4698E-01     0.000000   -   f C1Sigma-  53   0   0   0 
        3105 79954.616439     30       2   7.5009E-07     0.166667   -   f     A1Pi  50  -1   0  -1 
        3106 80155.653701     30       2   5.6499E-01     0.666670   -   f  D1Delta  53  -2   0  -2 
        3107 80341.350259     30       2   6.8788E-01     0.000000   -   f C1Sigma-  54   0   0   0 
        3108 80441.188972     30       2   7.8477E-07     0.166667   -   f     A1Pi  51  -1   0  -1 
        3109 80597.316707     30       2   7.5824E-01     0.666670   -   f  D1Delta  54  -2   0  -2 
        3110 80802.480453     30       2   8.6717E-01     0.000000   -   f C1Sigma-  55   0   0   0 
        3111 80916.148034     30       2   8.2031E-07     0.166667   -   f     A1Pi  52  -1   0  -1 
        3112 81029.529907     30       2   8.9819E-01     0.666670   -   f  D1Delta  55  -2   0  -2 
        3113 81252.556140     30       2   1.0851E+00     0.000000   -   f C1Sigma-  56   0   0   0 
        3114 81379.123638     30       2   8.5890E-07     0.166667   -   f     A1Pi  53  -1   0  -1 
        3115 81452.125112     30       2   1.1864E+00     0.666670   -   f  D1Delta  56  -2   0  -2 
        3116 81691.375448     30       2   1.2986E+00     0.000000   -   f C1Sigma-  57   0   0   0 
        3117 81829.360114     30       2   9.2509E-07     0.166667   -   f     A1Pi  54  -1   0  -1 
        3118 81864.930981     30       2   1.3739E+00     0.666670   -   f  D1Delta  57  -2   0  -2 
        3119 82118.720615     30       2   1.5596E+00     0.000000   -   f C1Sigma-  58   0   0   0 
        3120 82266.154146     30       2   9.5880E-07     0.166690   -   f     A1Pi  55  -1   0  -1 
        3121 82267.712346     30       2   1.9824E-02     0.666646   -   f  D1Delta  58  -2   0  -2 
        3122 82534.371978     30       2   1.7667E+00     0.000000   -   f C1Sigma-  59   0   0   0 
        3123 82660.228448     30       2   1.7707E+00     0.666670   -   f  D1Delta  59  -2   0  -2 
        3124 82689.219809     30       2   1.0001E-06     0.166667   -   f     A1Pi  56  -1   0  -1 
        3125 82938.096896     30       2   1.8427E+00     0.000000   -   f C1Sigma-  60   0   0   0 
        3126 83042.193686     30       2   2.8405E+00     0.666670   -   f  D1Delta  60  -2   0  -2 
        3127 83098.215432     30       2   1.0380E-06     0.166667   -   f     A1Pi  57  -1   0  -1 
        3128 83329.618186     30       2   1.9488E+00     0.000000   -   f C1Sigma-  61   0   0   0 
        3129 83413.212026     30       2   3.0533E+00     0.666669   -   f  D1Delta  61  -2   0  -2 
        3130 83492.597790     30       2   1.0859E-06     0.166667   -   f     A1Pi  58  -1   0  -1 
        3131 83708.574531     30       2   2.2437E+00     0.000000   -   f C1Sigma-  62   0   0   0 
        3132 83772.861320     30       2   3.7392E+00     0.666669   -   f  D1Delta  62  -2   0  -2 
        3133 83872.069850     30       2   1.1655E-06     0.166667   -   f     A1Pi  59  -1   0  -1 
        3134 84074.486713     30       2   2.8357E+00     0.000000   -   f C1Sigma-  63   0   0   0 
        3135 84120.786930     30       2   3.9800E+00     0.666669   -   f  D1Delta  63  -2   0  -2 
        3136 84236.230667     30       2   1.2235E-06     0.166667   -   f     A1Pi  60  -1   0  -1 
        3137 84426.838149     30       2   3.5946E+00     0.000000   -   f C1Sigma-  64   0   0   0 
        3138 84456.801272     30       2   3.0268E+00     0.666669   -   f  D1Delta  64  -2   0  -2 
        3139 84584.450722     30       2   1.2935E-06     0.166667   -   f     A1Pi  61  -1   0  -1 
        3140 84765.306394     30       2   3.9349E+00     0.000000   -   f C1Sigma-  65   0   0   0 
        3141 84780.846770     30       2   3.7897E+00     0.666669   -   f  D1Delta  65  -2   0  -2 
        3142 84916.232748     30       2   1.3636E-06     0.166667   -   f     A1Pi  62  -1   0  -1 
        3143 85089.919429     30       2   3.6261E+00     0.000000   -   f C1Sigma-  66   0   0   0 
        3144 85092.717203     30       2   4.9422E+00     0.666669   -   f  D1Delta  66  -2   0  -2 
        3145 85231.284999     30       2   1.4419E-06     0.166667   -   f     A1Pi  63  -1   0  -1 
        3146 85391.930585     30       2   5.1494E+00     0.666669   -   f  D1Delta  67  -2   0  -2 
        3147 85400.793145     30       2   3.2019E+00     0.000000   -   f C1Sigma-  67   0   0   0 
        3148 85529.869488     30       2   1.5512E-06     0.166667   -   f     A1Pi  64  -1   0  -1 
        3149 85677.969690     30       2   8.1431E+00     0.666669   -   f  D1Delta  68  -2   0  -2 
        3150 85697.629979     30       2   2.8998E+00     0.000000   -   f C1Sigma-  68   0   0   0 
        3151 85812.845771     30       2   1.6620E-06     0.166667   -   f     A1Pi  65  -1   0  -1 
        3152 85950.435307     30       2   6.7045E+00     0.666669   -   f  D1Delta  69  -2   0  -2 
        3153 85979.752793     30       2   2.5918E+00     0.000000   -   f C1Sigma-  69   0   0   0 
        3154 86080.173725     30       2   1.7706E-06     0.166667   -   f     A1Pi  66  -1   0  -1 
        3155 86208.995691     30       2   7.3862E+00     0.666669   -   f  D1Delta  70  -2   0  -2 
        3156 86246.666449     30       2   1.9860E+00     0.000000   -   f C1Sigma-  70   0   0   0 
        3157 86329.339639     30       2   1.9191E-06     0.166667   -   f     A1Pi  67  -1   0  -1 
        3158 86453.152726     30       2   6.0546E+00     0.666670   -   f  D1Delta  71  -2   0  -2 
        3159 86498.159816     30       2   1.0385E+00     0.000000   -   f C1Sigma-  71   0   0   0 
        3160 86558.586920     30       2   2.0885E-06     0.166666   -   f     A1Pi  68  -1   0  -1 
        3161 86682.257239     30       2   5.4072E+00     0.666669   -   f  D1Delta  72  -2   0  -2 
        3162 86733.837536     30       2   3.3144E-01     0.000001   -   f C1Sigma-  72   0   0   0 
        3163 86771.269242     30       2   2.2363E-06     0.166666   -   f     A1Pi  69  -1   0  -1 
        3164 86896.001272     30       2   5.5716E+00     0.666669   -   f  D1Delta  73  -2   0  -2 
        3165 86953.216507     30       2   4.4920E-02     0.000010   -   f C1Sigma-  73   0   0   0 
        3166 86969.070742     30       2   2.4335E-06     0.166657   -   f     A1Pi  70  -1   0  -1 
        3167 87094.177524     30       2   3.1921E+00     0.666669   -   f  D1Delta  74  -2   0  -2 
        3168 87149.901433     30       2   2.6812E-06     0.166589   -   f     A1Pi  71  -1   0  -1 
        3169 87156.474014     30       2   5.4833E-03     0.000078   -   f C1Sigma-  74   0   0   0 
        3170 87274.706538     30       2   1.1807E+00     0.666668   -   f  D1Delta  75  -2   0  -2 
        3171 87313.959385     30       2   2.9680E-06     0.166664   -   f     A1Pi  72  -1   0  -1 
        3172 87344.179302     30       2   7.8784E-02     0.000005   -   f C1Sigma-  75   0   0   0 
        3173 87431.815403     30       2   4.6195E-01     0.666664   -   f  D1Delta  76  -2   0  -2 
        3174 87461.253693     30       2   3.3249E-06     0.166670   -   f     A1Pi  73  -1   0  -1 
        3175 87516.380976     30       2   1.6103E-01     0.000002   -   f C1Sigma-  76   0   0   0 
        3176 87566.532045     30       2   3.6334E-01     0.666663   -   f  D1Delta  77  -2   0  -2 
        3177 87593.424117     30       2   3.7226E-06     0.166673   -   f     A1Pi  74  -1   0  -1 
        3178 87672.862493     30       2   1.6069E-01     0.000002   -   f C1Sigma-  77   0   0   0 
        3179 87684.491519     30       2   4.9062E-01     0.666662   -   f  D1Delta  78  -2   0  -2 
        3180 87711.657762     30       2   4.2177E-06     0.166674   -   f     A1Pi  75  -1   0  -1 
        3181 87785.601789     30       2   1.3266E+00     0.666663   -   f  D1Delta  79  -2   0  -2 
        3182 87812.761010     30       2   7.6586E-03     0.000083   -   f C1Sigma-  78   0   0   0 
        3183 87815.400004     30       2   4.8642E-06     0.166592   -   f     A1Pi  76  -1   0  -1 
        3184 87904.036514     30       2   5.8095E-06     0.166668   -   f     A1Pi  77  -1   0  -1 
        3185 87933.950279     30       2   9.6244E-01     0.000001   -   f C1Sigma-  79   0   0   0 
        3186 87977.000390     30       2   7.0757E-06     0.166666   -   f     A1Pi  78  -1   0  -1 
        3187 26427.894796     42       3   1.3475E-01     0.667411   +   f a3Sigma+   0   0   1   1 
        3188 26436.705589     42       3   1.7626E-01    -0.500553   +   f a3Sigma+   0   0   0   0 
        3189 27334.606891     42       3   1.3629E-01     0.667410   +   f a3Sigma+   1   0   1   1 
        3190 27343.345937     42       3   1.7743E-01    -0.500552   +   f a3Sigma+   1   0   0   0 
        3191 28229.237729     42       3   1.3788E-01     0.667409   +   f a3Sigma+   2   0   1   1 
        3192 28237.902535     42       3   1.7856E-01    -0.500551   +   f a3Sigma+   2   0   0   0 
        3193 29111.808299     42       3   1.3926E-01     0.667408   +   f a3Sigma+   3   0   1   1 
        3194 29120.398372     42       3   1.7926E-01    -0.500550   +   f a3Sigma+   3   0   0   0 
        3195 29982.153341     42       3   1.4035E-01     0.667406   +   f a3Sigma+   4   0   1   1 
           0 29990.667069     42       3   1.7947E-01    -0.500549   +   f a3Sigma+   4   0   0   0 
        3196 30839.411421     42       3   1.4097E-01     0.667405   +   f a3Sigma+   5   0   1   1 
        3197 30847.847121     42       3   1.7887E-01    -0.500547   +   f a3Sigma+   5   0   0   0 
        3198 31683.738722     42       3   1.4131E-01     0.667403   +   f a3Sigma+   6   0   1   1 
        3199 31692.095368     42       3   1.7785E-01    -0.500546   +   f a3Sigma+   6   0   0   0 
        3200 32515.347368     42       3   1.4151E-01     0.667401   +   f a3Sigma+   7   0   1   1 
        3201 32523.624576     42       3   1.7664E-01    -0.500544   +   f a3Sigma+   7   0   0   0 
        3202 33333.907225     42       3   1.4147E-01     0.667399   +   f a3Sigma+   8   0   1   1 
        3203 33342.101165     42       3   1.7503E-01    -0.500542   +   f a3Sigma+   8   0   0   0 
        3204 34138.809479     42       3   1.4125E-01     0.667396   +   f a3Sigma+   9   0   1   1 
        3205 34146.921377     42       3   1.7325E-01    -0.500539   +   f a3Sigma+   9   0   0   0 
        3206 34670.666463     42       3   8.1594E-03     0.948157   +   f  d3Delta   0   2   0   2 
        3207 34674.711576     42       3   1.2697E-02     0.635418   +   f  d3Delta   0   2   1   3 
        3208 34679.017167     42       3   4.9762E-03    -0.249068   +   f  d3Delta   0   2  -1   1 
        3209 34930.728255     42       3   3.1568E-02     0.667121   +   f a3Sigma+  10   0   1   1 
        3210 34938.749026     42       3   7.2775E-03    -0.499252   +   f a3Sigma+  10   0   0   0 
        3211 34944.893158     42       3   1.8853E-05     0.033723   +   f     b3Pi   0   1  -1   0 
        3212 35026.558452     42       3   1.8237E-05     0.078565   +   f     b3Pi   0   1   0   1 
        3213 35106.413925     42       3   1.7720E-05     0.469362   +   f     b3Pi   0   1   1   2 
        3214 35623.461431     42       3   1.7104E-02     1.056854   +   f  d3Delta   1   2   1   3 
        3215 35627.263666     42       3   1.5542E-02     0.535103   +   f  d3Delta   1   2   0   2 
        3216 35632.381257     42       3   9.8662E-03    -0.257886   +   f  d3Delta   1   2  -1   1 
        3217 35709.945869     42       3   1.3320E-01     0.667386   +   f a3Sigma+  11   0   1   1 
        3218 35717.893783     42       3   1.5900E-01    -0.500529   +   f a3Sigma+  11   0   0   0 
        3219 36011.832630     42       3   1.5412E-05     0.035076   +   f     b3Pi   1   1  -1   0 
        3220 36092.861499     42       3   1.4933E-05     0.078357   +   f     b3Pi   1   1   0   1 
        3221 36172.904420     42       3   1.4553E-05     0.469981   +   f     b3Pi   1   1   1   2 
        3222 36476.332221     42       3   1.2640E-01     0.667383   +   f a3Sigma+  12   0   1   1 
        3223 36484.195095     42       3   1.4977E-01    -0.500526   +   f a3Sigma+  12   0   0   0 
        3224 36565.355361     42       3   7.7835E-03     1.043145   +   f  d3Delta   2   2   1   3 
        3225 36569.120500     42       3   7.6040E-03     0.548139   +   f  d3Delta   2   2   0   2 
        3226 36574.107604     42       3   6.0948E-03    -0.257241   +   f  d3Delta   2   2  -1   1 
        3227 37066.603661     42       3   1.3101E-05     0.034563   +   f     b3Pi   2   1  -1   0 
        3228 37147.995544     42       3   1.2721E-05     0.078549   +   f     b3Pi   2   1   0   1 
        3229 37228.124690     42       3   1.2408E-05     0.470408   +   f     b3Pi   2   1   1   2 
        3230 37229.489013     42       3   4.6740E-02     0.667384   +   f a3Sigma+  13   0   1   1 
        3231 37237.263112     42       3   6.7162E-02    -0.500505   +   f a3Sigma+  13   0   0   0 
        3232 37496.514223     42       3   3.4291E-03     1.025433   +   f  d3Delta   3   2   1   3 
        3233 37500.267109     42       3   3.3723E-03     0.564717   +   f  d3Delta   3   2   0   2 
        3234 37505.107222     42       3   2.9093E-03    -0.256260   +   f  d3Delta   3   2  -1   1 
        3235 37968.916836     42       3   5.2033E-02     0.667303   +   f a3Sigma+  14   0   1   1 
        3236 37976.606769     42       3   5.3411E-02    -0.500450   +   f a3Sigma+  14   0   0   0 
        3237 38109.601384     42       3   1.1459E-05     0.034232   +   f     b3Pi   3   1  -1   0 
        3238 38190.984568     42       3   1.1154E-05     0.078599   +   f     b3Pi   3   1   0   1 
        3239 38271.095756     42       3   1.0897E-05     0.470663   +   f     b3Pi   3   1   1   2 
        3240 38417.188772     42       3   1.6749E-03     1.029647   +   f  d3Delta   4   2   1   3 
        3241 38420.906450     42       3   1.6962E-03     0.560769   +   f  d3Delta   4   2   0   2 
        3242 38425.734257     42       3   1.4641E-03    -0.256493   +   f  d3Delta   4   2  -1   1 
        3243 38694.554154     42       3   8.1999E-02     0.667356   +   f a3Sigma+  15   0   1   1 
        3244 38702.154382     42       3   9.2377E-02    -0.500501   +   f a3Sigma+  15   0   0   0 
        3245 39140.241533     42       3   1.0237E-05     0.034214   +   f     b3Pi   4   1  -1   0 
        3246 39191.806133     42       3   1.2402E-04     0.166624   +   f e3Sigma-   0   0   1   1 
        3247 39221.118350     42       3   1.0052E-05     0.078674   +   f     b3Pi   4   1   0   1 
        3248 39299.642636     42       3   1.0499E-05     0.465644   +   f     b3Pi   4   1   1   2 
        3249 39327.904019     42       3   3.0362E-04     1.100529   +   f  d3Delta   5   2   1   3 
        3250 39331.531993     42       3   2.6828E-04     0.487709   +   f  d3Delta   5   2  -1   1 
        3251 39336.464264     42       3   2.7992E-04    -0.249116   +   f  d3Delta   5   2   0   2 
        3252 39406.243627     42       3   4.2873E-02     0.667351   +   f a3Sigma+  16   0   1   1 
        3253 39413.750454     42       3   5.0922E-02    -0.500502   +   f a3Sigma+  16   0   0   0 
        3254 40103.747481     42       3   4.5983E-03     0.666225   +   f a3Sigma+  17   0   1   1 
        3255 40111.158312     42       3   3.7730E-03    -0.499238   +   f a3Sigma+  17   0   0   0 
        3256 40148.694974     42       3   9.1485E-05     0.167012   +   f e3Sigma-   1   0   1   1 
        3257 40158.843607     42       3   9.3268E-06     0.034194   +   f     b3Pi   5   1  -1   0 
        3258 40223.608952     42       3   4.9351E-05     0.593583   +   f  d3Delta   6   2  -1   1 
        3259 40227.090966     42       3   7.9647E-05     0.677543   +   f  d3Delta   6   2   1   3 
        3260 40230.789205     42       3   1.1861E-04     0.104468   +   f  d3Delta   6   2   0   2 
        3261 40247.156162     42       3   1.3512E-05     0.038652   +   f     b3Pi   5   1   0   1 
        3262 40321.287459     42       3   8.9619E-06     0.468693   +   f     b3Pi   5   1   1   2 
        3263 40787.240771     42       3   4.2651E-02     0.667315   +   f a3Sigma+  18   0   1   1 
        3264 40794.565775     42       3   4.6341E-02    -0.500464   +   f a3Sigma+  18   0   0   0 
        3265 41095.975229     42       3   7.1904E-05     0.166817   +   f e3Sigma-   2   0   1   1 
        3266 41113.533879     42       3   5.4734E-04     0.987289   +   f  d3Delta   7   2   0   2 
        3267 41117.184498     42       3   5.4566E-04     0.600744   +   f  d3Delta   7   2   1   3 
        3268 41121.505661     42       3   4.3063E-04    -0.252510   +   f  d3Delta   7   2  -1   1 
        3269 41164.533133     42       3   8.5439E-06     0.031933   +   f     b3Pi   6   1  -1   0 
        3270 41246.605627     42       3   8.3991E-06     0.078893   +   f     b3Pi   6   1   0   1 
        3271 41249.377461     42       3   5.9860E-02    -0.000000   +   f C1Sigma-   0   0   0   0 
        3272 41326.416614     42       3   8.1791E-06     0.471115   +   f     b3Pi   6   1   1   2 
        3273 41456.121980     42       3   2.4665E-02     0.667331   +   f a3Sigma+  19   0   1   1 
        3274 41463.345564     42       3   2.8666E-02    -0.500486   +   f a3Sigma+  19   0   0   0 
        3275 41991.101701     42       3   4.6094E-04     1.011269   +   f  d3Delta   8   2   0   2 
        3276 41994.709256     42       3   4.1025E-04     0.578284   +   f  d3Delta   8   2   1   3 
        3277 41999.228425     42       3   2.2468E-04    -0.255282   +   f  d3Delta   8   2  -1   1 
        3278 42009.837253     42       3   3.4228E-07     0.086869   +   f     A1Pi   0   1   0   1 
        3279 42033.626446     42       3   6.7949E-06     0.163113   +   f e3Sigma-   3   0   1   1 
        3280 42109.681256     42       3   1.8375E-03     0.664600   +   f a3Sigma+  20   0   1   1 
        3281 42116.797491     42       3   1.5104E-03    -0.497383   +   f a3Sigma+  20   0   0   0 
        3282 42157.959906     42       3   8.0138E-06     0.032424   +   f     b3Pi   7   1  -1   0 
        3283 42226.190553     42       3   3.7068E-02     0.000000   +   f C1Sigma-   1   0   0   0 
        3284 42239.112905     42       3   7.7813E-06     0.078929   +   f     b3Pi   7   1   0   1 
        3285 42319.040012     42       3   7.6061E-06     0.471636   +   f     b3Pi   7   1   1   2 
        3286 42748.328624     42       3   2.5005E-02     0.667290   +   f a3Sigma+  21   0   1   1 
        3287 42755.358045     42       3   2.6841E-02    -0.500441   +   f a3Sigma+  21   0   0   0 
        3288 42857.306278     42       3   4.0323E-04     1.025509   +   f  d3Delta   9   2   1   3 
        3289 42860.872979     42       3   3.9936E-04     0.564706   +   f  d3Delta   9   2   0   2 
        3290 42865.469695     42       3   3.6432E-04    -0.256314   +   f  d3Delta   9   2  -1   1 
        3291 42957.986505     42       3   2.7297E-051    0.166338   +   f e3Sigma-   4   0   1   1 
        3292 43052.096856     42       3   3.3464E-07     0.083804   +   f     A1Pi   1   1   0   1 
        3293 43126.340138     42       3   8.7001E-03     0.333335   +   f  D1Delta   0   2   0   2 
        3294 43138.093328     42       3   7.4585E-06     0.032915   +   f     b3Pi   8   1  -1   0 
        3295 43194.488305     42       3   1.4837E-02     0.000001   +   f C1Sigma-   2   0   0   0 
        3296 43219.250588     42       3   7.2989E-06     0.078773   +   f     b3Pi   8   1   0   1 
        3297 43299.272750     42       3   7.1428E-06     0.471884   +   f     b3Pi   8   1   1   2 
        3298 43371.227878     42       3   1.0947E-02     0.667286   +   f a3Sigma+  22   0   1   1 
        3299 43378.141372     42       3   1.3126E-02    -0.500458   +   f a3Sigma+  22   0   0   0 
        3300 43712.402608     42       3   3.4204E-04     1.035094   +   f  d3Delta  10   2   1   3 
        3301 43715.931813     42       3   3.3837E-04     0.555601   +   f  d3Delta  10   2   0   2 
        3302 43720.552338     42       3   3.1417E-04    -0.256815   +   f  d3Delta  10   2  -1   1 
        3303 43873.502507     42       3   3.8832E-05     0.166680   +   f e3Sigma-   5   0   1   1 
        3304 43977.897616     42       3   6.5841E-03     0.666796   +   f a3Sigma+  23   0   1   1 
        3305 43984.720073     42       3   6.5497E-03    -0.499961   +   f a3Sigma+  23   0   0   0 
        3306 44080.134658     42       3   3.3896E-07     0.083462   +   f     A1Pi   2   1   0   1 
        3307 44106.003062     42       3   7.0610E-06     0.032663   +   f     b3Pi   9   1  -1   0 
        3308 44121.349253     42       3   2.7476E-03     0.333331   +   f  D1Delta   1   2   0   2 
        3309 44152.894758     42       3   6.6178E-03     0.000001   +   f C1Sigma-   3   0   0   0 
        3310 44186.837747     42       3   6.9027E-06     0.078819   +   f     b3Pi   9   1   0   1 
        3311 44266.705393     42       3   6.7619E-06     0.472062   +   f     b3Pi   9   1   1   2 
        3312 44556.548880     42       3   2.9395E-04     1.042185   +   f  d3Delta  11   2   1   3 
        3313 44560.040619     42       3   2.9071E-04     0.548987   +   f  d3Delta  11   2   0   2 
        3314 44564.657295     42       3   2.7226E-04    -0.257052   +   f  d3Delta  11   2  -1   1 
        3315 44568.468306     42       3   1.6014E-02     0.667127   +   f a3Sigma+  24   0   1   1 
        3316 44575.174585     42       3   1.7649E-02    -0.500446   +   f a3Sigma+  24   0   0   0 
        3317 44777.991781     42       3   3.9648E-05     0.166745   +   f e3Sigma-   6   0   1   1 
        3318 45060.289853     42       3   6.7362E-06     0.032994   +   f     b3Pi  10   1  -1   0 
        3319 45097.203092     42       3   3.4485E-07     0.083344   +   f     A1Pi   3   1   0   1 
        3320 45100.539878     42       3   2.6775E-04     0.000100   +   f C1Sigma-   4   0   0   0 
        3321 45107.800694     42       3   7.8923E-04     0.333274   +   f  D1Delta   2   2   0   2 
        3322 45138.877662     42       3   1.0833E-05     0.263291   +   f     b3Pi  10   1   0   1 
        3323 45144.109903     42       3   2.0822E-05     0.433107   +   f a3Sigma+  25   0   0   0 
        3324 45149.474824     42       3   8.0107E-05    -0.451312   +   f a3Sigma+  25   0   1   1 
        3325 45221.152413     42       3   6.4492E-06     0.472098   +   f     b3Pi  10   1   1   2 
        3326 45390.161312     42       3   2.5296E-04     1.049355   +   f  d3Delta  12   2   1   3 
        3327 45393.613528     42       3   2.5021E-04     0.542482   +   f  d3Delta  12   2   0   2 
        3328 45398.217684     42       3   2.3434E-04    -0.257655   +   f  d3Delta  12   2  -1   1 
        3329 45671.509664     42       3   3.7705E-05     0.166767   +   f e3Sigma-   7   0   1   1 
        3330 45698.477843     42       3   1.1932E-02     0.667208   +   f a3Sigma+  26   0   1   1 
        3331 45704.958405     42       3   1.2543E-02    -0.500366   +   f a3Sigma+  26   0   0   0 
        3332 46002.227896     42       3   6.4382E-06     0.032279   +   f     b3Pi  11   1  -1   0 
        3333 46038.419855     42       3   2.6800E-03     0.000000   +   f C1Sigma-   5   0   0   0 
        3334 46082.881351     42       3   6.2685E-06     0.078769   +   f     b3Pi  11   1   0   1 
        3335 46084.492248     42       3   9.8538E-04     0.333319   +   f  D1Delta   3   2   0   2 
        3336 46102.287537     42       3   3.4993E-07     0.083367   +   f     A1Pi   4   1   0   1 
        3337 46162.289840     42       3   6.2569E-06     0.470705   +   f     b3Pi  11   1   1   2 
        3338 46213.388000     42       3   1.8908E-04     1.070190   +   f  d3Delta  13   2   1   3 
        3339 46216.766386     42       3   1.8554E-04     0.523489   +   f  d3Delta  13   2   0   2 
        3340 46221.361033     42       3   1.6817E-04    -0.257825   +   f  d3Delta  13   2  -1   1 
        3341 46237.183767     42       3   6.9406E-03     0.667205   +   f a3Sigma+  27   0   1   1 
        3342 46243.527419     42       3   8.1517E-03    -0.500430   +   f a3Sigma+  27   0   0   0 
        3343 46554.252012     42       3   3.5027E-05     0.166764   +   f e3Sigma-   8   0   1   1 
        3344 46757.259414     42       3   6.7556E-03     0.666979   +   f a3Sigma+  28   0   1   1 
        3345 46763.496395     42       3   6.9298E-03    -0.500143   +   f a3Sigma+  28   0   0   0 
        3346 46931.511544     42       3   6.2098E-06     0.031976   +   f     b3Pi  12   1  -1   0 
        3347 46966.572924     42       3   1.8221E-03     0.000000   +   f C1Sigma-   6   0   0   0 
        3348 47011.165713     42       3   6.4127E-06     0.086104   +   f     b3Pi  12   1   0   1 
        3349 47025.054552     42       3   1.4597E-04     1.010689   +   f  d3Delta  14   2   1   3 
        3350 47028.657690     42       3   1.2586E-04     0.538590   +   f  d3Delta  14   2   0   2 
        3351 47033.484330     42       3   6.4061E-05    -0.221275   +   f  d3Delta  14   2  -1   1 
        3352 47050.569175     42       3   8.7583E-04     0.333335   +   f  D1Delta   4   2   0   2 
        3353 47092.534803     42       3   5.9973E-06     0.471685   +   f     b3Pi  12   1   1   2 
        3354 47095.979362     42       3   3.5621E-07     0.083135   +   f     A1Pi   5   1   0   1 
        3355 47258.732920     42       3   8.9267E-03     0.667299   +   f a3Sigma+  29   0   1   1 
        3356 47264.828887     42       3   9.6957E-03    -0.500458   +   f a3Sigma+  29   0   0   0 
        3357 47425.839595     42       3   3.2340E-05     0.166754   +   f e3Sigma-   9   0   1   1 
        3358 47740.512119     42       3   3.5642E-03     0.666463   +   f a3Sigma+  30   0   1   1 
        3359 47746.484777     42       3   3.5481E-03    -0.499631   +   f a3Sigma+  30   0   0   0 
        3360 47826.072220     42       3   1.8427E-04     1.023689   +   f  d3Delta  15   2   1   3 
        3361 47829.441113     42       3   1.7962E-04     0.566635   +   f  d3Delta  15   2   0   2 
        3362 47833.755110     42       3   1.6100E-04    -0.256159   +   f  d3Delta  15   2  -1   1 
        3363 47847.387023     42       3   6.0192E-06     0.031205   +   f     b3Pi  13   1  -1   0 
        3364 47884.504056     42       3   1.3280E-03     0.000000   +   f C1Sigma-   7   0   0   0 
        3365 47928.200050     42       3   5.8933E-06     0.079020   +   f     b3Pi  13   1   0   1 
        3366 48007.049332     42       3   6.9190E-04     0.333342   +   f  D1Delta   5   2   0   2 
        3367 48007.852450     42       3   5.7727E-06     0.473165   +   f     b3Pi  13   1   1   2 
        3368 48077.749609     42       3   3.6163E-07     0.083367   +   f     A1Pi   6   1   0   1 
        3369 48202.707687     42       3   8.4976E-03     0.667299   +   f a3Sigma+  31   0   1   1 
        3370 48208.531026     42       3   9.0679E-03    -0.500456   +   f a3Sigma+  31   0   0   0 
        3371 48286.117562     42       3   2.9539E-05     0.166728   +   f e3Sigma-  10   0   1   1 
        3372 48616.204281     42       3   1.7139E-04     1.027869   +   f  d3Delta  16   2   1   3 
        3373 48619.547349     42       3   1.6916E-04     0.562456   +   f  d3Delta  16   2   0   2 
        3374 48623.868019     42       3   1.5880E-04    -0.256527   +   f  d3Delta  16   2  -1   1 
        3375 48644.204783     42       3   3.4911E-03     0.666501   +   f a3Sigma+  32   0   1   1 
        3376 48649.893454     42       3   3.4845E-03    -0.499670   +   f a3Sigma+  32   0   0   0 
        3377 48749.601222     42       3   5.8507E-06     0.031262   +   f     b3Pi  14   1  -1   0 
        3378 48792.070050     42       3   1.0184E-03    -0.000000   +   f C1Sigma-   8   0   0   0 
        3379 48830.282833     42       3   5.7236E-06     0.079048   +   f     b3Pi  14   1   0   1 
        3380 48909.901123     42       3   5.6124E-06     0.473448   +   f     b3Pi  14   1   1   2 
        3381 48953.673697     42       3   5.6583E-04     0.333337   +   f  D1Delta   6   2   0   2 
        3382 49047.090676     42       3   3.6813E-07     0.083503   +   f     A1Pi   7   1   0   1 
        3383 49065.255793     42       3   6.9806E-03     0.667301   +   f a3Sigma+  33   0   1   1 
        3384 49070.784551     42       3   7.7440E-03    -0.500461   +   f a3Sigma+  33   0   0   0 
        3385 49135.508417     42       3   2.4826E-05     0.166597   +   f e3Sigma-  11   0   1   1 
        3386 49395.264726     42       3   1.5833E-04     1.028283   +   f  d3Delta  17   2   1   3 
        3387 49398.579301     42       3   1.5628E-04     0.561972   +   f  d3Delta  17   2   0   2 
        3388 49402.870678     42       3   1.4718E-04    -0.256456   +   f  d3Delta  17   2  -1   1 
        3389 49464.976462     42       3   5.9007E-03     0.667053   +   f a3Sigma+  34   0   1   1 
        3390 49470.360592     42       3   6.0441E-03    -0.500213   +   f a3Sigma+  34   0   0   0 
        3391 49638.209429     42       3   5.7024E-06     0.031061   +   f     b3Pi  15   1  -1   0 
        3392 49689.999167     42       3   8.1155E-04     0.000000   +   f C1Sigma-   9   0   0   0 
        3393 49718.884958     42       3   5.5869E-06     0.079053   +   f     b3Pi  15   1   0   1 
        3394 49798.455219     42       3   5.4787E-06     0.473663   +   f     b3Pi  15   1   1   2 
        3395 49843.571248     42       3   5.0282E-03     0.667258   +   f a3Sigma+  35   0   1   1 
        3396 49848.779353     42       3   5.7439E-03    -0.500438   +   f a3Sigma+  35   0   0   0 
        3397 49889.507175     42       3   4.7381E-04     0.333337   +   f  D1Delta   7   2   0   2 
        3398 49973.491821     42       3   1.7893E-05     0.166095   +   f e3Sigma-  12   0   1   1 
        3399 50004.736916     42       3   3.7624E-07     0.083970   +   f     A1Pi   8   1   0   1 
        3400 50163.087662     42       3   1.4519E-04     1.027845   +   f  d3Delta  18   2   1   3 
        3401 50166.380914     42       3   1.3994E-04     0.562020   +   f  d3Delta  18   2   0   2 
        3402 50170.654407     42       3   1.2354E-04    -0.256026   +   f  d3Delta  18   2  -1   1 
        3403 50200.379197     42       3   7.8611E-03     0.667276   +   f a3Sigma+  36   0   1   1 
        3404 50205.437360     42       3   8.1057E-03    -0.500429   +   f a3Sigma+  36   0   0   0 
        3405 50513.048872     42       3   5.7243E-06     0.035359   +   f     b3Pi  16   1  -1   0 
        3406 50535.999687     42       3   3.8032E-04     0.648638   +   f a3Sigma+  37   0   1   1 
        3407 50540.904495     42       3   4.2715E-04    -0.486612   +   f a3Sigma+  37   0   0   0 
        3408 50577.377218     42       3   6.6632E-04     0.000000   +   f C1Sigma-  10   0   0   0 
        3409 50594.426376     42       3   5.4883E-06     0.079292   +   f     b3Pi  16   1   0   1 
        3410 50673.710974     42       3   5.3735E-06     0.473915   +   f     b3Pi  16   1   1   2 
        3411 50801.690785     42       3   2.6595E-05     0.166764   +   f e3Sigma-  13   0   1   1 
        3412 50815.025998     42       3   4.0690E-04     0.333337   +   f  D1Delta   8   2   0   2 
        3413 50849.932092     42       3   7.6812E-03     0.667351   +   f a3Sigma+  38   0   1   1 
        3414 50854.650268     42       3   8.0533E-03    -0.500504   +   f a3Sigma+  38   0   0   0 
        3415 50919.741364     42       3   7.8665E-05     1.012608   +   f  d3Delta  19   2   0   2 
        3416 50922.866722     42       3   3.7480E-05     0.571190   +   f  d3Delta  19   2   1   3 
        3417 50926.677643     42       3   1.5325E-05    -0.245361   +   f  d3Delta  19   2  -1   1 
        3418 50950.405433     42       3   3.9163E-07     0.078700   +   f     A1Pi   9   1   0   1 
        3419 51143.332632     42       3   7.5204E-03     0.667296   +   f a3Sigma+  39   0   1   1 
        3420 51147.886488     42       3   7.7031E-03    -0.500448   +   f a3Sigma+  39   0   0   0 
        3421 51376.074266     42       3   5.5355E-06     0.031445   +   f     b3Pi  17   1  -1   0 
        3422 51416.742551     42       3   8.8927E-04     0.659398   +   f a3Sigma+  40   0   1   1 
        3423 51421.151320     42       3   9.9762E-04    -0.493747   +   f a3Sigma+  40   0   0   0 
        3424 51454.734398     42       3   5.5885E-04     0.000009   +   f C1Sigma-  11   0   0   0 
        3425 51457.021798     42       3   5.4137E-06     0.079360   +   f     b3Pi  17   1   0   1 
        3426 51536.140523     42       3   5.2927E-06     0.474143   +   f     b3Pi  17   1   1   2 
        3427 51618.654689     42       3   2.5524E-05     0.166765   +   f e3Sigma-  14   0   1   1 
        3428 51665.289699     42       3   1.2833E-04     1.021143   +   f  d3Delta  20   2   0   2 
        3429 51668.496302     42       3   1.2481E-04     0.568978   +   f  d3Delta  20   2   1   3 
        3430 51670.447703     42       3   7.8046E-03     0.667083   +   f a3Sigma+  41   0   1   1 
        3431 51672.580976     42       3   1.1271E-04    -0.256022   +   f  d3Delta  20   2  -1   1 
        3432 51674.652646     42       3   8.2885E-03    -0.500492   +   f a3Sigma+  41   0   0   0 
        3433 51730.264962     42       3   3.5562E-04     0.333338   +   f  D1Delta   9   2   0   2 
        3434 51882.595737     42       3   3.8595E-07     0.083283   +   f     A1Pi  10   1   0   1 
        3435 51905.179209     42       3   7.5550E-03     0.667390   +   f a3Sigma+  42   0   1   1 
        3436 51909.215607     42       3   8.3402E-03    -0.500539   +   f a3Sigma+  42   0   0   0 
        3437 52121.953920     42       3   5.4765E-03     0.667167   +   f a3Sigma+  43   0   1   1 
        3438 52125.822514     42       3   5.4721E-03    -0.500326   +   f a3Sigma+  43   0   0   0 
        3439 52226.113581     42       3   5.4437E-06     0.030330   +   f     b3Pi  18   1  -1   0 
        3440 52306.289729     42       3   5.4086E-06     0.081845   +   f     b3Pi  18   1   0   1 
        3441 52321.703263     42       3   4.7893E-04     0.000166   +   f C1Sigma-  12   0   0   0 
        3442 52322.087395     42       3   5.0624E-04     0.662239   +   f a3Sigma+  44   0   1   1 
        3443 52325.718106     42       3   9.5486E-04    -0.498327   +   f a3Sigma+  44   0   0   0 
        3444 52385.632137     42       3   5.2336E-06     0.474409   +   f     b3Pi  18   1   1   2 
        3445 52399.404592     42       3   1.2234E-04     1.019897   +   f  d3Delta  21   2   0   2 
        3446 52402.591597     42       3   1.2094E-04     0.569946   +   f  d3Delta  21   2   1   3 
        3447 52406.653475     42       3   1.1422E-04    -0.256056   +   f  d3Delta  21   2  -1   1 
        3448 52424.333939     42       3   2.4505E-05     0.166742   +   f e3Sigma-  15   0   1   1 
        3449 52505.592430     42       3   9.6438E-03     0.667411   +   f a3Sigma+  45   0   1   1 
        3450 52509.117974     42       3   1.0100E-02    -0.500561   +   f a3Sigma+  45   0   0   0 
        3451 52634.830538     42       3   3.1588E-04     0.333338   +   f  D1Delta  10   2   0   2 
        3452 52673.742296     42       3   1.1259E-02     0.667416   +   f a3Sigma+  46   0   1   1 
        3453 52677.100979     42       3   1.1532E-02    -0.500562   +   f a3Sigma+  46   0   0   0 
        3454 52803.120745     42       3   3.9235E-07     0.083307   +   f     A1Pi  11   1   0   1 
        3455 52826.941568     42       3   9.4528E-03     0.667376   +   f a3Sigma+  47   0   1   1 
        3456 52830.128315     42       3   1.0317E-02    -0.500524   +   f a3Sigma+  47   0   0   0 
        3457 52965.466415     42       3   7.6603E-03     0.667135   +   f a3Sigma+  48   0   1   1 
        3458 52968.476593     42       3   7.7174E-03    -0.500289   +   f a3Sigma+  48   0   0   0 
        3459 53062.197677     42       3   5.4255E-06     0.030733   +   f     b3Pi  19   1  -1   0 
        3460 53089.693685     42       3   1.4271E-03     0.663385   +   f a3Sigma+  49   0   1   1 
        3461 53092.523653     42       3   1.5690E-03    -0.497373   +   f a3Sigma+  49   0   0   0 
        3462 53121.706769     42       3   1.1541E-04     1.017005   +   f  d3Delta  22   2   0   2 
        3463 53124.857314     42       3   1.1225E-04     0.572277   +   f  d3Delta  22   2   1   3 
        3464 53128.841469     42       3   9.9154E-05    -0.254666   +   f  d3Delta  22   2  -1   1 
        3465 53142.685470     42       3   5.3270E-06     0.078582   +   f     b3Pi  19   1   0   1 
        3466 53179.638407     42       3   4.1604E-04    -0.000001   +   f C1Sigma-  13   0   0   0 
        3467 53199.547034     42       3   6.8270E-03     0.666838   +   f a3Sigma+  50   0   1   1 
        3468 53202.173228     42       3   8.2404E-03    -0.500064   +   f a3Sigma+  50   0   0   0 
        3469 53218.900130     42       3   2.3584E-05     0.167501   +   f e3Sigma-  16   0   1   1 
        3470 53221.497130     42       3   5.1966E-06     0.473831   +   f     b3Pi  19   1   1   2 
        3471 53295.347239     42       3   1.5686E-02     0.666335   +   f a3Sigma+  51   0   1   1 
        3472 53297.778357     42       3   1.6546E-02    -0.499483   +   f a3Sigma+  51   0   0   0 
        3473 53377.198861     42       3   2.0710E-02     0.664365   +   f a3Sigma+  52   0   1   1 
        3474 53379.418910     42       3   2.1403E-02    -0.497510   +   f a3Sigma+  52   0   0   0 
        3475 53445.105514     42       3   2.5850E-02     0.658748   +   f a3Sigma+  53   0   0   0 
        3476 53447.109574     42       3   2.6629E-02    -0.491892   +   f a3Sigma+  53   0   1   1 
        3477 53501.127837     42       3   2.9982E-02     0.647928   +   f a3Sigma+  54   0   0   0 
        3478 53502.983946     42       3   3.0901E-02    -0.481073   +   f a3Sigma+  54   0   1   1 
        3479 53528.697153     42       3   2.8339E-04     0.333338   +   f  D1Delta  11   2   0   2 
        3480 53554.739223     42       3   2.7240E-02     0.645658   +   f a3Sigma+  55   0   0   0 
        3481 53556.627786     42       3   2.8044E-02    -0.478804   +   f a3Sigma+  55   0   1   1 
        3482 53616.014914     42       3   2.2413E-02     0.649868   +   f a3Sigma+  56   0   0   0 
        3483 53618.006335     42       3   2.3085E-02    -0.483014   +   f a3Sigma+  56   0   1   1 
        3484 53686.064907     42       3   1.5777E-02     0.653060   +   f a3Sigma+  57   0   0   0 
        3485 53688.148497     42       3   1.5371E-02    -0.486207   +   f a3Sigma+  57   0   1   1 
        3486 53711.766543     42       3   3.9936E-07     0.083229   +   f     A1Pi  12   1   0   1 
        3487 53763.681371     42       3   1.2855E-02     0.654948   +   f a3Sigma+  58   0   0   0 
        3488 53765.843914     42       3   1.3874E-02    -0.488098   +   f a3Sigma+  58   0   1   1 
        3489 53831.831203     42       3   1.0781E-04     1.017933   +   f  d3Delta  23   2   0   2 
        3490 53834.978209     42       3   1.0196E-04     0.570822   +   f  d3Delta  23   2   1   3 
        3491 53839.009841     42       3   8.4401E-05    -0.254779   +   f  d3Delta  23   2  -1   1 
        3492 53847.924599     42       3   2.9585E-03     0.653554   +   f a3Sigma+  59   0   0   0 
        3493 53850.186723     42       3   3.5023E-03    -0.486699   +   f a3Sigma+  59   0   1   1 
        3494 53885.129862     42       3   5.3796E-06     0.029547   +   f     b3Pi  20   1  -1   0 
        3495 53965.082436     42       3   5.2660E-06     0.079349   +   f     b3Pi  20   1   0   1 
        3496 54002.243662     42       3   2.2920E-05     0.166777   +   f e3Sigma-  17   0   1   1 
        3497 54028.280304     42       3   3.6643E-04    -0.000001   +   f C1Sigma-  14   0   0   0 
        3498 54043.725600     42       3   5.1717E-06     0.474751   +   f     b3Pi  20   1   1   2 
        3499 54412.780556     42       3   2.5705E-04     0.333338   +   f  D1Delta  12   2   0   2 
        3500 54529.737784     42       3   9.7957E-05     1.009050   +   f  d3Delta  24   2   0   2 
        3501 54532.782191     42       3   8.4379E-05     0.579710   +   f  d3Delta  24   2   1   3 
        3502 54536.534038     42       3   5.8706E-05    -0.254470   +   f  d3Delta  24   2  -1   1 
        3503 54608.280661     42       3   4.0730E-07     0.082846   +   f     A1Pi  13   1   0   1 
        3504 54694.097148     42       3   5.3555E-06     0.029421   +   f     b3Pi  21   1  -1   0 
        3505 54773.709164     42       3   7.0512E-06     0.109711   +   f     b3Pi  21   1   0   1 
        3506 54774.490058     42       3   1.0738E-05     0.136374   +   f e3Sigma-  18   0   1   1 
        3507 54852.422995     42       3   5.1666E-06     0.474976   +   f     b3Pi  21   1   1   2 
        3508 54867.157348     42       3   3.2673E-04    -0.000001   +   f C1Sigma-  15   0   0   0 
        3509 55215.340188     42       3   1.0230E-04     1.011983   +   f  d3Delta  25   2   0   2 
        3510 55218.387633     42       3   1.0101E-04     0.577491   +   f  d3Delta  25   2   1   3 
        3511 55222.206180     42       3   9.4810E-05    -0.255651   +   f  d3Delta  25   2  -1   1 
        3512 55287.402315     42       3   2.3486E-04     0.333338   +   f  D1Delta  13   2   0   2 
        3513 55489.516747     42       3   5.3617E-06     0.029221   +   f     b3Pi  22   1  -1   0 
        3514 55491.681003     42       3   4.1303E-07     0.083358   +   f     A1Pi  14   1   0   1 
        3515 55534.993137     42       3   2.1130E-05     0.166745   +   f e3Sigma-  19   0   1   1 
        3516 55569.143092     42       3   5.2658E-06     0.079280   +   f     b3Pi  22   1   0   1 
        3517 55647.343610     42       3   5.1764E-06     0.475186   +   f     b3Pi  22   1   1   2 
        3518 55696.123619     42       3   2.9408E-04    -0.000000   +   f C1Sigma-  16   0   0   0 
        3519 55886.130876     42       3   9.9642E-05     1.012406   +   f  d3Delta  26   2   0   2 
        3520 55889.144586     42       3   9.8832E-05     0.576918   +   f  d3Delta  26   2   1   3 
        3521 55892.935648     42       3   9.3923E-05    -0.255524   +   f  d3Delta  26   2  -1   1 
        3522 56152.157406     42       3   2.1669E-04     0.333338   +   f  D1Delta  14   2   0   2 
        3523 56271.043971     42       3   5.3879E-06     0.029066   +   f     b3Pi  23   1  -1   0 
        3524 56284.147000     42       3   2.0351E-05     0.166682   +   f e3Sigma-  20   0   1   1 
        3525 56350.368005     42       3   5.2920E-06     0.079317   +   f     b3Pi  23   1   0   1 
        3526 56362.729596     42       3   4.2068E-07     0.083331   +   f     A1Pi  15   1   0   1 
        3527 56428.263544     42       3   5.2050E-06     0.475338   +   f     b3Pi  23   1   1   2 
        3528 56515.541917     42       3   2.6724E-04    -0.000000   +   f C1Sigma-  17   0   0   0 
        3529 56537.879284     42       3   9.6383E-05     1.015292   +   f  d3Delta  27   2   0   2 
        3530 56540.850296     42       3   9.4123E-05     0.573818   +   f  d3Delta  27   2   1   3 
        3531 56544.623824     42       3   8.4824E-05    -0.255237   +   f  d3Delta  27   2  -1   1 
        3532 57006.219276     42       3   2.0131E-04     0.333338   +   f  D1Delta  15   2   0   2 
        3533 57021.858055     42       3   2.0600E-05     0.166874   +   f e3Sigma-  21   0   1   1 
        3534 57038.364237     42       3   5.4312E-06     0.028727   +   f     b3Pi  24   1  -1   0 
        3535 57117.246535     42       3   5.3497E-06     0.079349   +   f     b3Pi  24   1   0   1 
        3536 57170.649299     42       3   7.4887E-05     0.978128   +   f  d3Delta  28   2   0   2 
        3537 57173.619959     42       3   6.4764E-05     0.603378   +   f  d3Delta  28   2   1   3 
        3538 57177.037590     42       3   3.4894E-05    -0.241012   +   f  d3Delta  28   2  -1   1 
        3539 57195.361636     42       3   5.3301E-06     0.469997   +   f     b3Pi  24   1   1   2 
        3540 57222.576474     42       3   4.3117E-07     0.082170   +   f     A1Pi  16   1   0   1 
        3541 57325.783621     42       3   2.4466E-04    -0.000000   +   f C1Sigma-  18   0   0   0 
        3542 57747.656633     42       3   2.0386E-05     0.166842   +   f e3Sigma-  22   0   1   1 
        3543 57791.345764     42       3   5.5013E-06     0.030061   +   f     b3Pi  25   1  -1   0 
        3544 57794.565211     42       3   9.0712E-05     1.000034   +   f  d3Delta  29   2   0   2 
        3545 57797.452151     42       3   8.9904E-05     0.587623   +   f  d3Delta  29   2   1   3 
        3546 57800.972402     42       3   8.4335E-05    -0.255264   +   f  d3Delta  29   2  -1   1 
        3547 57850.658348     42       3   1.8765E-04     0.333338   +   f  D1Delta  16   2   0   2 
        3548 57870.203319     42       3   5.4107E-06     0.079354   +   f     b3Pi  25   1   0   1 
        3549 57947.317571     42       3   5.3136E-06     0.475658   +   f     b3Pi  25   1   1   2 
        3550 58069.768573     42       3   4.3399E-07     0.083301   +   f     A1Pi  17   1   0   1 
        3551 58126.565475     42       3   2.2501E-04     0.000000   +   f C1Sigma-  19   0   0   0 
        3552 58415.862814     42       3   8.8577E-05     1.005074   +   f  d3Delta  30   2   0   2 
        3553 58418.742251     42       3   8.7928E-05     0.583961   +   f  d3Delta  30   2   1   3 
        3554 58422.303572     42       3   8.3632E-05    -0.255145   +   f  d3Delta  30   2  -1   1 
        3555 58461.150357     42       3   2.0149E-05     0.166834   +   f e3Sigma-  23   0   1   1 
        3556 58529.684743     42       3   5.5850E-06     0.028229   +   f     b3Pi  26   1  -1   0 
        3557 58608.038103     42       3   5.4909E-06     0.079443   +   f     b3Pi  26   1   0   1 
        3558 58684.801361     42       3   5.4034E-06     0.475858   +   f     b3Pi  26   1   1   2 
        3559 58690.648626     42       3   1.7337E-04     0.333380   +   f  D1Delta  17   2   0   2 
        3560 58905.494743     42       3   4.4166E-07     0.083238   +   f     A1Pi  18   1   0   1 
        3561 58918.016979     42       3   1.9846E-04     0.000010   +   f C1Sigma-  20   0   0   0 
        3562 59026.920539     42       3   8.5723E-05     1.007925   +   f  d3Delta  31   2   0   2 
        3563 59029.768512     42       3   8.2666E-05     0.580693   +   f  d3Delta  31   2   1   3 
        3564 59033.331912     42       3   7.1949E-05    -0.254716   +   f  d3Delta  31   2  -1   1 
        3565 59162.288826     42       3   1.9907E-05     0.166828   +   f e3Sigma-  24   0   1   1 
        3566 59252.517953     42       3   5.6965E-06     0.028077   +   f     b3Pi  27   1  -1   0 
        3567 59330.381233     42       3   5.6015E-06     0.079469   +   f     b3Pi  27   1   0   1 
        3568 59406.676957     42       3   5.5134E-06     0.476069   +   f     b3Pi  27   1   1   2 
        3569 59526.951537     42       3   1.6419E-04     0.333339   +   f  D1Delta  18   2   0   2 
        3570 59615.142120     42       3   8.6368E-05     1.004166   +   f  d3Delta  32   2   0   2 
        3571 59617.879291     42       3   8.3397E-05     0.584689   +   f  d3Delta  32   2   1   3 
        3572 59621.228617     42       3   7.3689E-05    -0.254898   +   f  d3Delta  32   2  -1   1 
        3573 59700.136071     42       3   1.9390E-04     0.000001   +   f C1Sigma-  21   0   0   0 
        3574 59729.578840     42       3   4.4886E-07     0.083222   +   f     A1Pi  19   1   0   1 
        3575 59851.097917     42       3   1.9464E-05     0.166795   +   f e3Sigma-  25   0   1   1 
        3576 59958.786638     42       3   5.8261E-06     0.027904   +   f     b3Pi  28   1  -1   0 
        3577 60036.072487     42       3   5.7327E-06     0.079483   +   f     b3Pi  28   1   0   1 
        3578 60111.758210     42       3   5.6536E-06     0.475948   +   f     b3Pi  28   1   1   2 
        3579 60179.820536     42       3   8.6322E-05     1.015901   +   f  d3Delta  33   2   0   2 
        3580 60182.496607     42       3   8.6490E-05     0.574190   +   f  d3Delta  33   2   1   3 
        3581 60185.864579     42       3   8.2806E-05    -0.255968   +   f  d3Delta  33   2  -1   1 
        3582 60349.202554     42       3   1.5827E-04     0.333339   +   f  D1Delta  19   2   0   2 
        3583 60473.033201     42       3   1.8279E-04     0.000000   +   f C1Sigma-  22   0   0   0 
        3584 60525.360578     42       3   7.9320E-06     0.164016   +   f e3Sigma-  26   0   1   1 
        3585 60542.089378     42       3   4.7181E-07     0.086107   +   f     A1Pi  20   1   0   1 
        3586 60647.466418     42       3   5.9867E-06     0.027782   +   f     b3Pi  29   1  -1   0 
        3587 60722.884782     42       3   6.6378E-06     0.102479   +   f     b3Pi  29   1   0   1 
        3588 60729.454199     42       3   6.5398E-05     0.988965   +   f  d3Delta  34   2   0   2 
        3589 60732.295855     42       3   6.2694E-05     0.528945   +   f  d3Delta  34   2   1   3 
        3590 60736.133356     42       3   4.1170E-05    -0.206494   +   f  d3Delta  34   2  -1   1 
        3591 60799.585722     42       3   5.8134E-06     0.475804   +   f     b3Pi  29   1   1   2 
        3592 61132.197269     42       3   1.6003E-04     0.333340   +   f  D1Delta  20   2   0   2 
        3593 61183.420882     42       3   1.9246E-05     0.166800   +   f e3Sigma-  27   0   1   1 
        3594 61236.818425     42       3   1.7214E-04     0.000001   +   f C1Sigma-  23   0   0   0 
        3595 61263.883408     42       3   8.3817E-05     0.991111   +   f  d3Delta  35   2   0   2 
        3596 61266.473058     42       3   7.9082E-05     0.595788   +   f  d3Delta  35   2   1   3 
        3597 61269.540000     42       3   6.6390E-05    -0.252613   +   f  d3Delta  35   2  -1   1 
        3598 61317.588266     42       3   6.2079E-06     0.027288   +   f     b3Pi  30   1  -1   0 
        3599 61342.382630     42       3   4.6393E-07     0.083099   +   f     A1Pi  21   1   0   1 
        3600 61393.786968     42       3   6.1151E-06     0.079595   +   f     b3Pi  30   1   0   1 
        3601 61468.181899     42       3   6.0212E-06     0.476536   +   f     b3Pi  30   1   1   2 
        3602 61778.272441     42       3   8.7954E-05     0.999470   +   f  d3Delta  36   2   0   2 
        3603 61780.824419     42       3   8.7614E-05     0.589230   +   f  d3Delta  36   2   1   3 
        3604 61783.921362     42       3   8.4373E-05    -0.254852   +   f  d3Delta  36   2  -1   1 
        3605 61822.469150     42       3   1.9578E-05     0.166824   +   f e3Sigma-  28   0   1   1 
        3606 61851.177964     42       3   1.6552E-04     0.333341   +   f  D1Delta  21   2   0   2 
        3607 61967.747864     42       3   6.5106E-06     0.027200   +   f     b3Pi  31   1  -1   0 
        3608 61991.485146     42       3   1.5736E-04     0.000059   +   f C1Sigma-  24   0   0   0 
        3609 62043.117648     42       3   6.4025E-06     0.079620   +   f     b3Pi  31   1   0   1 
        3610 62116.715814     42       3   6.3112E-06     0.476678   +   f     b3Pi  31   1   1   2 
        3611 62131.142790     42       3   4.7049E-07     0.083294   +   f     A1Pi  22   1   0   1 
        3612 62273.578103     42       3   8.7611E-05     1.007293   +   f  d3Delta  37   2   0   2 
        3613 62276.074820     42       3   8.5863E-05     0.582014   +   f  d3Delta  37   2   1   3 
        3614 62279.161744     42       3   7.9068E-05    -0.255399   +   f  d3Delta  37   2  -1   1 
        3615 62449.401752     42       3   1.9395E-05     0.166827   +   f e3Sigma-  29   0   1   1 
        3616 62534.795034     42       3   1.5971E-04     0.333341   +   f  D1Delta  22   2   0   2 
        3617 62596.127281     42       3   6.8345E-06     0.027102   +   f     b3Pi  32   1  -1   0 
        3618 62670.432160     42       3   6.7428E-06     0.079633   +   f     b3Pi  32   1   0   1 
        3619 62736.796689     42       3   1.5482E-04    -0.000002   +   f C1Sigma-  25   0   0   0 
        3620 62742.011076     42       3   7.4159E-06     0.479088   +   f     b3Pi  32   1   1   2 
        3621 62751.266585     42       3   5.3754E-05     1.062998   +   f  d3Delta  38   2   1   3 
        3622 62753.388687     42       3   6.4196E-05     0.503422   +   f  d3Delta  38   2  -1   1 
        3623 62756.447053     42       3   6.2152E-05    -0.234758   +   f  d3Delta  38   2   0   2 
        3624 62908.918664     42       3   4.7780E-07     0.083313   +   f     A1Pi  23   1   0   1 
        3625 63071.824548     42       3   1.8960E-05     0.166809   +   f e3Sigma-  30   0   1   1 
        3626 63200.409965     42       3   7.2089E-06     0.027643   +   f     b3Pi  33   1  -1   0 
        3627 63208.019931     42       3   9.1314E-05     0.992723   +   f  d3Delta  39   2   0   2 
        3628 63210.389072     42       3   9.0396E-05     0.594197   +   f  d3Delta  39   2   1   3 
        3629 63213.212577     42       3   8.5692E-05    -0.253710   +   f  d3Delta  39   2  -1   1 
        3630 63225.802617     42       3   1.5205E-04     0.333333   +   f  D1Delta  23   2   0   2 
        3631 63273.991857     42       3   7.1210E-06     0.079667   +   f     b3Pi  33   1   0   1 
        3632 63345.442761     42       3   7.0088E-06     0.476938   +   f     b3Pi  33   1   1   2 
        3633 63472.840859     42       3   1.4773E-04    -0.000000   +   f C1Sigma-  26   0   0   0 
        3634 63645.960839     42       3   7.8492E-05     0.997202   +   f  d3Delta  40   2   0   2 
        3635 63648.205817     42       3   5.8246E-05     0.585636   +   f  d3Delta  40   2   1   3 
        3636 63650.888818     42       3   3.5509E-05    -0.247213   +   f  d3Delta  40   2  -1   1 
        3637 63674.837598     42       3   5.2687E-07     0.087518   +   f     A1Pi  24   1   0   1 
        3638 63686.965699     42       3   5.2464E-06     0.160888   +   f e3Sigma-  31   0   1   1 
        3639 63778.109678     42       3   7.7081E-06     0.026587   +   f     b3Pi  34   1  -1   0 
        3640 63850.257056     42       3   7.6020E-06     0.079815   +   f     b3Pi  34   1   0   1 
        3641 63907.526289     42       3   1.4847E-04     0.333421   +   f  D1Delta  24   2   0   2 
        3642 63920.471461     42       3   7.5093E-06     0.477040   +   f     b3Pi  34   1   1   2 
        3643 64064.303779     42       3   9.7044E-05     1.016539   +   f  d3Delta  41   2   0   2 
        3644 64066.529783     42       3   9.6433E-05     0.573250   +   f  d3Delta  41   2   1   3 
        3645 64069.314411     42       3   9.3171E-05    -0.255905   +   f  d3Delta  41   2  -1   1 
        3646 64199.428593     42       3   1.4261E-04     0.000000   +   f C1Sigma-  27   0   0   0 
        3647 64281.303694     42       3   1.9228E-05     0.166874   +   f e3Sigma-  32   0   1   1 
        3648 64325.907732     42       3   8.4468E-06     0.026329   +   f     b3Pi  35   1  -1   0 
        3649 64396.411525     42       3   8.3448E-06     0.079891   +   f     b3Pi  35   1   0   1 
        3650 64430.592830     42       3   4.9575E-07     0.083103   +   f     A1Pi  25   1   0   1 
        3651 64461.389571     42       3   2.0717E-05     0.682088   +   f  d3Delta  42   2   0   2 
        3652 64464.383046     42       3   3.9378E-05     0.861467   +   f  d3Delta  42   2   1   3 
        3653 64466.494151     42       3   2.1126E-05     0.299836   +   f  d3Delta  42   2  -1   1 
        3654 64469.122902     42       3   2.3057E-05    -0.031996   +   f     b3Pi  35   1   1   2 
        3655 64570.909524     42       3   1.4638E-04     0.333346   +   f  D1Delta  25   2   0   2 
        3656 64839.594308     42       3   9.4524E-06     0.029234   +   f     b3Pi  36   1  -1   0 
        3657 64841.648858     42       3   1.0261E-04     1.018022   +   f  d3Delta  43   2   0   2 
        3658 64843.732196     42       3   1.0185E-04     0.569568   +   f  d3Delta  43   2   1   3 
        3659 64846.346114     42       3   9.8295E-05    -0.255549   +   f  d3Delta  43   2  -1   1 
        3660 64853.700256     42       3   1.9833E-05     0.165363   +   f e3Sigma-  33   0   1   1 
        3661 64908.562919     42       3   9.3375E-06     0.080325   +   f     b3Pi  36   1   0   1 
        3662 64916.537975     42       3   1.4119E-04    -0.000044   +   f C1Sigma-  28   0   0   0 
        3663 64975.110121     42       3   9.2195E-06     0.477339   +   f     b3Pi  36   1   1   2 
        3664 65175.100422     42       3   5.0393E-07     0.083064   +   f     A1Pi  26   1   0   1 
        3665 65200.584311     42       3   9.2866E-05     1.039016   +   f  d3Delta  44   2   1   3 
        3666 65202.644275     42       3   7.3677E-05     0.551398   +   f  d3Delta  44   2   0   2 
        3667 65205.320775     42       3   5.2209E-05    -0.256276   +   f  d3Delta  44   2  -1   1 
        3668 65227.520468     42       3   1.4372E-04     0.333341   +   f  D1Delta  26   2   0   2 
        3669 65315.060195     42       3   1.0736E-05     0.026294   +   f     b3Pi  37   1  -1   0 
        3670 65381.310519     42       3   1.0671E-05     0.079556   +   f     b3Pi  37   1   0   1 
        3671 65410.139884     42       3   1.9801E-05     0.167261   +   f e3Sigma-  34   0   1   1 
        3672 65445.723626     42       3   1.0543E-05     0.477188   +   f     b3Pi  37   1   1   2 
        3673 65539.935924     42       3   1.1198E-04     1.045657   +   f  d3Delta  45   2   1   3 
        3674 65541.889588     42       3   1.1090E-04     0.545856   +   f  d3Delta  45   2  -1   1 
        3675 65544.445212     42       3   1.0789E-04    -0.257584   +   f  d3Delta  45   2   0   2 
        3676 65624.399726     42       3   1.4727E-04    -0.000000   +   f C1Sigma-  29   0   0   0 
        3677 65748.158859     42       3   1.2186E-05     0.026208   +   f     b3Pi  38   1  -1   0 
        3678 65811.511475     42       3   1.2120E-05     0.079734   +   f     b3Pi  38   1   0   1 
        3679 65859.924145     42       3   9.8544E-05     0.992210   +   f  d3Delta  46   2   0   2 
        3680 65861.912535     42       3   9.9273E-05     0.587501   +   f  d3Delta  46   2   1   3 
        3681 65864.305250     42       3   7.5825E-05    -0.228016   +   f  d3Delta  46   2  -1   1 
        3682 65873.455942     42       3   1.2759E-05     0.458134   +   f     b3Pi  38   1   1   2 
        3683 65876.759927     42       3   1.2721E-04     0.335245   +   f  D1Delta  27   2   0   2 
        3684 65908.944488     42       3   5.1059E-07     0.083460   +   f     A1Pi  27   1   0   1 
        3685 65952.585533     42       3   1.7438E-05     0.166446   +   f e3Sigma-  35   0   1   1 
        3686 66135.242378     42       3   1.4382E-05     0.026387   +   f     b3Pi  39   1  -1   0 
        3687 66161.939988     42       3   1.2281E-04     1.044168   +   f  d3Delta  47   2   1   3 
        3688 66163.745377     42       3   1.1984E-04     0.545336   +   f  d3Delta  47   2  -1   1 
        3689 66166.106919     42       3   1.1473E-04    -0.255456   +   f  d3Delta  47   2   0   2 
        3690 66195.233388     42       3   1.4381E-05     0.079641   +   f     b3Pi  39   1   0   1 
        3691 66252.556615     42       3   1.4263E-05     0.477342   +   f     b3Pi  39   1   1   2 
        3692 66323.479149     42       3   1.6110E-04    -0.000000   +   f C1Sigma-  30   0   0   0 
        3693 66444.832998     42       3   1.3217E-04     1.061483   +   f  d3Delta  48   2   1   3 
        3694 66446.592936     42       3   1.2988E-04     0.530506   +   f  d3Delta  48   2  -1   1 
        3695 66448.933478     42       3   1.2622E-04    -0.258020   +   f  d3Delta  48   2   0   2 
        3696 66474.500921     42       3   1.7571E-05     0.030055   +   f     b3Pi  40   1  -1   0 
        3697 66476.432127     42       3   2.0598E-05     0.163061   +   f e3Sigma-  36   0   1   1 
        3698 66517.767295     42       3   1.5534E-04     0.333353   +   f  D1Delta  28   2   0   2 
        3699 66529.835954     42       3   1.7515E-05     0.080208   +   f     b3Pi  40   1   0   1 
        3700 66582.517059     42       3   1.7523E-05     0.476901   +   f     b3Pi  40   1   1   2 
        3701 66631.826184     42       3   5.1578E-07     0.083312   +   f     A1Pi  28   1   0   1 
        3702 66707.075284     42       3   1.4111E-04     1.073280   +   f  d3Delta  49   2   1   3 
        3703 66708.788849     42       3   1.3249E-04     0.519890   +   f  d3Delta  49   2   0   2 
        3704 66711.084251     42       3   1.2219E-04    -0.259264   +   f  d3Delta  49   2  -1   1 
        3705 66767.339762     42       3   2.1667E-05     0.027476   +   f     b3Pi  41   1  -1   0 
        3706 66817.293826     42       3   2.1726E-05     0.079925   +   f     b3Pi  41   1   0   1 
        3707 66864.646403     42       3   2.1823E-05     0.476111   +   f     b3Pi  41   1   1   2 
        3708 66950.510461     42       3   1.5375E-04     1.075461   +   f  d3Delta  50   2   1   3 
        3709 66952.153675     42       3   1.4983E-04     0.517498   +   f  d3Delta  50   2   0   2 
        3710 66954.357921     42       3   1.4495E-04    -0.259072   +   f  d3Delta  50   2  -1   1 
        3711 66981.736501     42       3   2.1509E-05     0.166824   +   f e3Sigma-  37   0   1   1 
        3712 67013.759079     42       3   1.6415E-04     0.000656   +   f C1Sigma-  31   0   0   0 
        3713 67018.007123     42       3   2.7185E-05     0.028284   +   f     b3Pi  42   1  -1   0 
        3714 67061.841950     42       3   2.6888E-05     0.080092   +   f     b3Pi  42   1   0   1 
        3715 67103.022163     42       3   2.7204E-05     0.474493   +   f     b3Pi  42   1   1   2 
        3716 67151.085258     42       3   1.7308E-04     0.333354   +   f  D1Delta  29   2   0   2 
        3717 67177.443995     42       3   1.6665E-04     1.070299   +   f  d3Delta  51   2   1   3 
        3718 67179.009220     42       3   1.6221E-04     0.521997   +   f  d3Delta  51   2  -1   1 
        3719 67181.104360     42       3   1.5668E-04    -0.258361   +   f  d3Delta  51   2   0   2 
        3720 67233.569914     42       3   3.1498E-05     0.031650   +   f     b3Pi  43   1  -1   0 
        3721 67271.225963     42       3   3.1905E-05     0.080006   +   f     b3Pi  43   1   0   1 
        3722 67306.104412     42       3   3.2401E-05     0.471938   +   f     b3Pi  43   1   1   2 
        3723 67343.703808     42       3   5.2398E-07     0.083290   +   f     A1Pi  29   1   0   1 
        3724 67386.791610     42       3   1.7529E-04     1.041680   +   f  d3Delta  52   2   1   3 
        3725 67388.277912     42       3   1.5768E-04     0.548936   +   f  d3Delta  52   2  -1   1 
        3726 67390.209563     42       3   1.3615E-04    -0.256473   +   f  d3Delta  52   2   0   2 
        3727 67424.560043     42       3   3.6168E-05     0.035961   +   f     b3Pi  44   1  -1   0 
        3728 67455.567091     42       3   3.6827E-05     0.080143   +   f     b3Pi  44   1   0   1 
        3729 67469.691930     42       3   2.2026E-05     0.167184   +   f e3Sigma-  38   0   1   1 
        3730 67483.877691     42       3   3.7697E-05     0.467162   +   f     b3Pi  44   1   1   2 
        3731 67578.498581     42       3   1.9971E-04     0.936793   +   f  d3Delta  53   2   0   2 
        3732 67580.014390     42       3   1.9741E-04     0.639024   +   f  d3Delta  53   2   1   3 
        3733 67581.555897     42       3   1.8757E-04    -0.241196   +   f  d3Delta  53   2  -1   1 
        3734 67595.541432     42       3   4.0405E-05     0.042394   +   f     b3Pi  45   1  -1   0 
        3735 67620.250783     42       3   4.1328E-05     0.081139   +   f     b3Pi  45   1   0   1 
        3736 67641.903294     42       3   4.2506E-05     0.460142   +   f     b3Pi  45   1   1   2 
        3737 67695.386106     42       3   2.2578E-04    -0.000000   +   f C1Sigma-  32   0   0   0 
        3738 67750.971528     42       3   4.4727E-05     0.053628   +   f     b3Pi  46   1  -1   0 
        3739 67752.766414     42       3   2.2138E-04     0.743439   +   f  d3Delta  54   2   0   2 
        3740 67755.044560     42       3   2.1423E-04     0.470825   +   f  d3Delta  54   2  -1   1 
        3741 67755.799150     42       3   2.1927E-04     0.123021   +   f  d3Delta  54   2   1   3 
        3742 67769.349128     42       3   4.5827E-05     0.084193   +   f     b3Pi  46   1   0   1 
        3743 67776.954060     42       3   2.0136E-04     0.333416   +   f  D1Delta  30   2   0   2 
        3744 67784.417701     42       3   4.7343E-05     0.444710   +   f     b3Pi  46   1   1   2 
        3745 67893.433763     42       3   4.9341E-05     0.076115   +   f     b3Pi  47   1  -1   0 
        3746 67904.589216     42       3   6.5762E-05     0.343440   +   f     b3Pi  47   1   0   1 
        3747 67906.365131     42       3   1.0702E-04     0.169124   +   f  d3Delta  55   2   0   2 
        3748 67911.540939     42       3   1.4474E-04     0.047579   +   f  d3Delta  55   2  -1   1 
        3749 67913.966299     42       3   2.3295E-04     0.988038   +   f  d3Delta  55   2   1   3 
        3750 67916.639439     42       3   6.5427E-05     0.300525   +   f     b3Pi  47   1   1   2 
        3751 67938.651253     42       3   2.2811E-05     0.166619   +   f e3Sigma-  39   0   1   1 
        3752 68023.764049     42       3   5.4715E-05     0.136397   +   f     b3Pi  48   1  -1   0 
        3753 68027.381261     42       3   7.5531E-05     0.603180   +   f     b3Pi  48   1   1   2 
        3754 68030.385241     42       3   5.9180E-05    -0.183122   +   f     b3Pi  48   1   0   1 
        3755 68044.822173     42       3   6.1578E-07     0.112724   +   f     A1Pi  30   1   0   1 
        3756 68046.750698     42       3   7.1330E-06     0.563913   +   f  d3Delta  56   2   0   2 
        3757 68048.851651     42       3   7.6442E-06    -0.175054   +   f  d3Delta  56   2  -1   1 
        3758 68056.278429     42       3   2.9435E-04     0.963337   +   f  d3Delta  56   2   1   3 
        3759 68134.982219     42       3   1.0322E-04     0.502821   +   f     b3Pi  49   1   1   2 
        3760 68142.858693     42       3   6.1653E-05     0.253241   +   f     b3Pi  49   1  -1   0 
        3761 68145.628663     42       3   6.7519E-05    -0.215131   +   f     b3Pi  49   1   0   1 
        3762 68158.215762     42       3   1.0842E-04     0.496063   +   f  d3Delta  57   2   0   2 
        3763 68164.119840     42       3   1.8829E-04    -0.069046   +   f  d3Delta  57   2  -1   1 
        3764 68182.420386     42       3   3.4095E-04     0.993718   +   f  d3Delta  57   2   1   3 
        3765 68231.440562     42       3   3.9352E-04     0.418470   +   f  d3Delta  58   2   0   2 
        3766 68249.264601     42       3   7.4057E-05     0.574057   +   f     b3Pi  50   1   1   2 
        3767 68251.437780     42       3   7.2625E-05     0.268053   +   f     b3Pi  50   1  -1   0 
        3768 68253.073487     42       3   9.3024E-05    -0.260346   +   f     b3Pi  50   1   0   1 
        3769 68258.460608     42       3   1.3737E-04    -0.037866   +   f  d3Delta  58   2  -1   1 
        3770 68292.233746     42       3   4.0254E-04     1.004540   +   f  d3Delta  58   2   1   3 
        3771 68315.540577     42       3   2.2194E-04     0.419644   +   f  d3Delta  59   2   0   2 
        3772 68339.650282     42       3   2.0933E-04     0.009075   +   f  d3Delta  59   2  -1   1 
        3773 68343.445107     42       3   8.5038E-05     0.496982   +   f     b3Pi  51   1   1   2 
        3774 68350.451155     42       3   7.8086E-05     0.138685   +   f     b3Pi  51   1  -1   0 
        3775 68354.400839     42       3   8.1810E-05    -0.127425   +   f     b3Pi  51   1   0   1 
        3776 68367.866698     42       3   2.8539E-04    -0.000039   +   f C1Sigma-  33   0   0   0 
        3777 68385.641701     42       3   4.8599E-04     1.001039   +   f  d3Delta  59   2   1   3 
        3778 68388.788653     42       3   2.4218E-05     0.166737   +   f e3Sigma-  40   0   1   1 
        3779 68395.969819     42       3   2.4626E-04     0.333359   +   f  D1Delta  31   2   0   2 
        3780 68415.469754     42       3   1.9311E-04     0.502947   +   f     b3Pi  54   1   1   2 
        3781 68436.094584     42       3   1.3869E-04     0.484695   +   f     b3Pi  52   1   1   2 
        3782 68439.555281     42       3   8.8321E-05     0.155944   +   f     b3Pi  52   1  -1   0 
        3783 68443.229942     42       3   8.2599E-05    -0.136088   +   f     b3Pi  52   1   0   1 
        3784 68464.710301     42       3   5.2705E-04     0.471700   +   f     b3Pi  55   1   1   2 
        3785 68505.600269     42       3   1.4227E-04     0.529284   +   f     b3Pi  56   1   1   2 
        3786 68506.464143     42       3   2.8290E-04     0.051379   +   f     b3Pi  53   1   0   1 
        3787 68519.650138     42       3   1.0172E-04    -0.002198   +   f     b3Pi  53   1  -1   0 
        3788 68532.089699     42       3   1.3227E-04     0.063591   +   f     b3Pi  54   1   0   1 
        3789 68560.104176     42       3   1.1747E-04     0.505521   +   f     b3Pi  57   1   1   2 
        3790 68580.648222     42       3   1.6651E-04     0.095884   +   f     b3Pi  55   1   0   1 
        3791 68590.625559     42       3   1.1792E-04    -0.019916   +   f     b3Pi  54   1  -1   0 
        3792 68624.697833     42       3   1.0936E-04     0.523722   +   f     b3Pi  58   1   1   2 
        3793 68631.799829     42       3   1.3942E-04     0.067960   +   f     b3Pi  56   1   0   1 
        3794 68652.964283     42       3   1.3729E-04    -0.008880   +   f     b3Pi  56   1  -1   0 
        3795 68690.422298     42       3   1.2172E-04     0.133982   +   f     b3Pi  57   1   0   1 
        3796 68695.336030     42       3   1.0106E-04     0.460275   +   f     b3Pi  59   1   1   2 
        3797 68708.505107     42       3   1.5118E-04    -0.011628   +   f     b3Pi  55   1  -1   0 
        3798 68736.057187     42       3   5.3922E-07     0.083406   +   f     A1Pi  31   1   0   1 
        3799 68756.959520     42       3   1.1342E-04     0.125994   +   f     b3Pi  58   1   0   1 
        3800 68763.709853     42       3   1.4403E-04    -0.032533   +   f     b3Pi  58   1  -1   0 
        3801 68771.578976     42       3   9.6367E-05     0.490187   +   f     b3Pi  60   1   1   2 
        3802 68819.767059     42       3   2.4431E-05     0.166618   +   f e3Sigma-  41   0   1   1 
        3803 68824.968116     42       3   1.3016E-04     0.039930   +   f     b3Pi  57   1  -1   0 
        3804 68830.331703     42       3   1.0508E-04     0.048368   +   f     b3Pi  59   1   0   1 
        3805 68853.344519     42       3   9.3266E-05     0.496200   +   f     b3Pi  61   1   1   2 
        3806 68893.797550     42       3   1.2094E-04     0.011495   +   f     b3Pi  59   1  -1   0 
        3807 68909.193619     42       3   1.0259E-04     0.073914   +   f     b3Pi  60   1   0   1 
        3808 68940.042167     42       3   9.1449E-05     0.499269   +   f     b3Pi  62   1   1   2 
        3809 68969.315308     42       3   1.1539E-04     0.005109   +   f     b3Pi  60   1  -1   0 
        3810 68993.358261     42       3   9.9627E-05     0.078363   +   f     b3Pi  61   1   0   1 
        3811 69007.895765     42       3   3.1117E-04     0.333363   +   f  D1Delta  32   2   0   2 
        3812 69031.237412     42       3   3.7885E-04    -0.000000   +   f C1Sigma-  34   0   0   0 
        3813 69031.671069     42       3   8.8588E-05     0.501397   +   f     b3Pi  63   1   1   2 
        3814 69050.690402     42       3   1.1306E-04     0.001660   +   f     b3Pi  61   1  -1   0 
        3815 69082.643202     42       3   9.5807E-05     0.080152   +   f     b3Pi  62   1   0   1 
        3816 69128.783952     42       3   8.7860E-05     0.503439   +   f     b3Pi  64   1   1   2 
        3817 69137.651563     42       3   1.1807E-04    -0.000907   +   f     b3Pi  62   1  -1   0 
        3818 69177.010635     42       3   9.1762E-05     0.080076   +   f     b3Pi  63   1   0   1 
        3819 69231.433306     42       3   2.6082E-05     0.166340   +   f e3Sigma-  42   0   1   1 
        3820 69231.821637     42       3   1.4124E-04    -0.003034   +   f     b3Pi  63   1  -1   0 
        3821 69252.501921     42       3   4.0764E-05     0.522404   +   f     b3Pi  64   1   0   1 
        3822 69276.127543     42       3   8.7098E-05     0.060462   +   f     b3Pi  64   1  -1   0 
        3823 69346.935584     42       3   2.7144E-04    -0.006809   +   f C1Sigma-  35   0   0   0 
        3824 69416.703576     42       3   5.4696E-07     0.083357   +   f     A1Pi  32   1   0   1 
        3825 69612.818460     42       3   4.0684E-04     0.333346   +   f  D1Delta  33   2   0   2 
        3826 69623.567325     42       3   2.7072E-05     0.166844   +   f e3Sigma-  43   0   1   1 
        3827 69685.589279     42       3   5.1771E-04    -0.000000   +   f C1Sigma-  36   0   0   0 
        3828 69995.320939     42       3   2.7971E-05     0.166814   +   f e3Sigma-  44   0   1   1 
        3829 70087.051873     42       3   5.5519E-07     0.083381   +   f     A1Pi  33   1   0   1 
        3830 70210.646991     42       3   5.5473E-04     0.333346   +   f  D1Delta  34   2   0   2 
        3831 70330.927953     42       3   7.2978E-04    -0.000000   +   f C1Sigma-  37   0   0   0 
        3832 70340.722071     42       3   3.1814E-05     0.166849   +   f e3Sigma-  45   0   1   1 
        3833 70588.218239     42       3   6.4497E-05     0.166849   +   f e3Sigma-  46   0   1   1 
        3834 70747.140030     42       3   5.6473E-07     0.083588   +   f     A1Pi  34   1   0   1 
        3835 70779.349419     42       3   3.1387E-05     0.166611   +   f e3Sigma-  47   0   1   1 
        3836 70801.404873     42       3   7.6955E-04     0.333345   +   f  D1Delta  35   2   0   2 
        3837 70967.227155     42       3   1.0530E-03    -0.000000   +   f C1Sigma-  38   0   0   0 
        3838 71091.569358     42       3   3.1923E-05     0.166851   +   f e3Sigma-  48   0   1   1 
        3839 71385.197967     42       3   1.0536E-03     0.333341   +   f  D1Delta  36   2   0   2 
        3840 71397.327978     42       3   5.8265E-07     0.084979   +   f     A1Pi  35   1   0   1 
        3841 71410.036247     42       3   1.5831E-05     0.165220   +   f e3Sigma-  49   0   1   1 
        3842 71594.414957     42       3   1.5550E-03    -0.000000   +   f C1Sigma-  39   0   0   0 
        3843 71707.626325     42       3   3.6934E-05     0.166851   +   f e3Sigma-  50   0   1   1 
        3844 71961.824174     42       3   1.5449E-03     0.333345   +   f  D1Delta  37   2   0   2 
        3845 71998.181736     42       3   3.7004E-05     0.166726   +   f e3Sigma-  51   0   1   1 
        3846 72038.247657     42       3   5.8041E-07     0.083471   +   f     A1Pi  36   1   0   1 
        3847 72212.461583     42       3   2.3305E-03    -0.000000   +   f C1Sigma-  40   0   0   0 
        3848 72227.001760     42       3   6.3093E-05     0.166850   +   f e3Sigma-  52   0   1   1 
        3849 72423.227634     42       3   5.3704E-05     0.166852   +   f e3Sigma-  53   0   1   1 
        3850 72531.533004     42       3   2.2337E-03     0.333344   +   f  D1Delta  38   2   0   2 
        3851 72632.257437     42       3   6.1408E-05     0.166763   +   f e3Sigma-  54   0   1   1 
        3852 72669.030921     42       3   5.8877E-07     0.083438   +   f     A1Pi  37   1   0   1 
        3853 72800.788506     42       3   7.5250E-05     0.166846   +   f e3Sigma-  55   0   1   1 
        3854 72821.301139     42       3   3.5481E-03     0.000000   +   f C1Sigma-  41   0   0   0 
        3855 72963.642177     42       3   8.8061E-05     0.166851   +   f e3Sigma-  56   0   1   1 
        3856 73093.876998     42       3   3.2849E-03     0.333343   +   f  D1Delta  39   2   0   2 
        3857 73104.821914     42       3   1.0019E-04     0.166850   +   f e3Sigma-  57   0   1   1 
        3858 73231.115450     42       3   1.1541E-04     0.166831   +   f e3Sigma-  58   0   1   1 
        3859 73289.893348     42       3   5.9732E-07     0.083389   +   f     A1Pi  38   1   0   1 
        3860 73341.650184     42       3   1.3363E-04     0.166825   +   f e3Sigma-  59   0   1   1 
        3861 73420.982599     42       3   5.4332E-03     0.000000   +   f C1Sigma-  42   0   0   0 
        3862 73433.276148     42       3   3.2778E-03     0.166825   +   f e3Sigma-  60   0   1   1 
        3863 73435.726869     42       3   1.7909E-04     0.166844   +   f e3Sigma-  61   0   1   1 
        3864 73513.890273     42       3   2.0572E-04     0.166845   +   f e3Sigma-  62   0   1   1 
        3865 73581.451830     42       3   2.3411E-04     0.166843   +   f e3Sigma-  63   0   1   1 
        3866 73646.982968     42       3   2.3061E-04     0.166842   +   f e3Sigma-  64   0   1   1 
        3867 73649.077215     42       3   4.8917E-03     0.333342   +   f  D1Delta  40   2   0   2 
        3868 73720.456747     42       3   2.0400E-04     0.166842   +   f e3Sigma-  65   0   1   1 
        3869 73804.978164     42       3   1.8458E-04     0.166839   +   f e3Sigma-  66   0   1   1 
        3870 73896.164117     42       3   1.9344E-05     0.164467   +   f e3Sigma-  67   0   1   1 
        3871 73901.035401     42       3   6.2367E-07     0.085728   +   f     A1Pi  39   1   0   1 
        3872 73991.247850     42       3   1.7060E-04     0.166837   +   f e3Sigma-  68   0   1   1 
        3873 74011.412136     42       3   8.3789E-03     0.000000   +   f C1Sigma-  43   0   0   0 
        3874 74089.775665     42       3   1.7272E-04     0.166843   +   f e3Sigma-  69   0   1   1 
        3875 74196.868101     42       3   7.4171E-03     0.333340   +   f  D1Delta  41   2   0   2 
        3876 74501.997679     42       3   6.1562E-07     0.083334   +   f     A1Pi  40   1   0   1 
        3877 74592.525157     42       3   1.2981E-02     0.000000   +   f C1Sigma-  44   0   0   0 
        3878 74737.222004     42       3   1.1273E-02     0.333338   +   f  D1Delta  42   2   0   2 
        3879 75093.170698     42       3   6.2554E-07     0.083334   +   f     A1Pi  41   1   0   1 
        3880 75164.246655     42       3   2.0222E-02     0.000000   +   f C1Sigma-  45   0   0   0 
        3881 75270.215040     42       3   1.7210E-02     0.333337   +   f  D1Delta  43   2   0   2 
        3882 75674.388264     42       3   6.3550E-07     0.083334   +   f     A1Pi  42   1   0   1 
        3883 75726.503038     42       3   3.1433E-02     0.000000   +   f C1Sigma-  46   0   0   0 
        3884 75795.424156     42       3   2.5461E-02     0.333337   +   f  D1Delta  44   2   0   2 
        3885 76245.461239     42       3   6.4599E-07     0.083334   +   f     A1Pi  43   1   0   1 
        3886 76279.203004     42       3   4.7247E-02     0.000000   +   f C1Sigma-  47   0   0   0 
        3887 76312.923974     42       3   3.5080E-02     0.333337   +   f  D1Delta  45   2   0   2 
        3888 76806.721567     42       3   6.5752E-07     0.083334   +   f     A1Pi  44   1   0   1 
        3889 76822.242956     42       3   4.9370E-02     0.000001   +   f C1Sigma-  48   0   0   0 
        3890 76822.331230     42       3   3.5302E-02     0.333334   +   f  D1Delta  46   2   0   2 
        3891 77323.549231     42       3   5.1430E-02     0.333336   +   f  D1Delta  47   2   0   2 
        3892 77355.554147     42       3   2.4280E-03     0.000022   +   f     A1Pi  45   1   0   1 
        3893 77358.038535     42       3   6.6954E-07     0.083312   +   f     A1Pi  46   1   0   1 
        3894 77816.915687     42       3   6.8299E-02     0.333336   +   f  D1Delta  48   2   0   2 
        3895 77879.085360     42       3   7.1406E-02     0.000000   +   f C1Sigma-  49   0   0   0 
        3896 77899.137029     42       3   6.8216E-07     0.083333   +   f     A1Pi  47   1   0   1 
        3897 78302.190988     42       3   1.3905E-01     0.333336   +   f  D1Delta  49   2   0   2 
        3898 78392.685264     42       3   1.4338E-01     0.000000   +   f C1Sigma-  50   0   0   0 
        3899 78429.833665     42       3   6.9625E-07     0.083333   +   f     A1Pi  48   1   0   1 
        3900 78779.138775     42       3   2.6202E-01     0.333336   +   f  D1Delta  50   2   0   2 
        3901 78896.115845     42       3   2.2685E-01     0.000000   +   f C1Sigma-  51   0   0   0 
        3902 78949.922627     42       3   7.1127E-07     0.083333   +   f     A1Pi  49   1   0   1 
        3903 79247.653683     42       3   3.2463E-01     0.333335   +   f  D1Delta  51   2   0   2 
        3904 79389.164121     42       3   3.3102E-01     0.000000   +   f C1Sigma-  52   0   0   0 
        3905 79459.132118     42       3   7.3146E-07     0.083333   +   f     A1Pi  50   1   0   1 
        3906 79707.214424     42       3   4.6669E-01     0.333335   +   f  D1Delta  52   2   0   2 
        3907 79871.723787     42       3   4.4575E-01     0.000000   +   f C1Sigma-  53   0   0   0 
        3908 79957.128225     42       3   7.5018E-07     0.083333   +   f     A1Pi  51   1   0   1 
        3909 80157.929065     42       3   5.5701E-01     0.333335   +   f  D1Delta  53   2   0   2 
        3910 80343.661597     42       3   5.6538E-01     0.000000   +   f C1Sigma-  54   0   0   0 
        3911 80443.662240     42       3   7.8482E-07     0.083333   +   f     A1Pi  52   1   0   1 
        3912 80599.560069     42       3   7.3720E-01     0.333335   +   f  D1Delta  54   2   0   2 
        3913 80804.756462     42       3   7.1341E-01     0.000000   +   f C1Sigma-  55   0   0   0 
        3914 80918.581960     42       3   8.2047E-07     0.083333   +   f     A1Pi  53   1   0   1 
        3915 81031.740574     42       3   8.5629E-01     0.333335   +   f  D1Delta  55   2   0   2 
        3916 81254.796113     42       3   8.9499E-01     0.000000   +   f C1Sigma-  56   0   0   0 
        3917 81381.516544     42       3   8.5896E-07     0.083333   +   f     A1Pi  54   1   0   1 
        3918 81454.302266     42       3   1.0666E+00     0.333335   +   f  D1Delta  56   2   0   2 
        3919 81693.578691     42       3   1.0782E+00     0.000000   +   f C1Sigma-  57   0   0   0 
        3920 81831.709585     42       3   9.2523E-07     0.083333   +   f     A1Pi  55   1   0   1 
        3921 81867.073811     42       3   1.0177E+00     0.333335   +   f  D1Delta  57   2   0   2 
        3922 82120.886313     42       3   1.3007E+00     0.000000   +   f C1Sigma-  58   0   0   0 
        3923 82268.458519     42       3   9.5906E-07     0.083372   +   f  D1Delta  58   2   0   2 
        3924 82269.820253     42       3   6.1198E-03     0.333296   +   f  D1Delta  59   2   0   2 
        3925 82536.499273     42       3   1.4908E+00     0.000000   +   f C1Sigma-  59   0   0   0 
        3926 82662.300325     42       3   1.4999E+00     0.333335   +   f  D1Delta  60   2   0   2 
        3927 82691.478405     42       3   1.0002E-06     0.083333   +   f     A1Pi  56   1   0   1 
        3928 82940.184815     42       3   1.5851E+00     0.000000   +   f C1Sigma-  60   0   0   0 
        3929 83044.228540     42       3   2.7442E+00     0.333335   +   f  D1Delta  61   2   0   2 
        3930 83100.426222     42       3   1.0382E-06     0.083333   +   f     A1Pi  57   1   0   1 
        3931 83331.665558     42       3   1.7013E+00     0.000000   +   f C1Sigma-  61   0   0   0 
        3932 83415.208465     42       3   3.0174E+00     0.333335   +   f  D1Delta  62   2   0   2 
        3933 83494.759045     42       3   1.0860E-06     0.083333   +   f     A1Pi  58   1   0   1 
        3934 83710.579873     42       3   1.9590E+00     0.000000   +   f C1Sigma-  62   0   0   0 
        3935 83774.817909     42       3   3.6952E+00     0.333335   +   f  D1Delta  63   2   0   2 
        3936 83874.180257     42       3   1.1657E-06     0.083333   +   f     A1Pi  59   1   0   1 
        3937 84076.448192     42       3   2.4383E+00     0.000000   +   f C1Sigma-  63   0   0   0 
        3938 84122.702491     42       3   3.9030E+00     0.333335   +   f  D1Delta  64   2   0   2 
        3939 84238.287953     42       3   1.2238E-06     0.083333   +   f     A1Pi  60   1   0   1 
        3940 84428.753977     42       3   3.0121E+00     0.000000   +   f C1Sigma-  64   0   0   0 
        3941 84458.675030     42       3   2.9657E+00     0.333335   +   f  D1Delta  65   2   0   2 
        3942 84586.452452     42       3   1.2937E-06     0.083333   +   f     A1Pi  61   1   0   1 
        3943 84767.175548     42       3   3.2241E+00     0.000000   +   f C1Sigma-  65   0   0   0 
        3944 84782.678036     42       3   3.6728E+00     0.333335   +   f  D1Delta  66   2   0   2 
        3945 84918.176809     42       3   1.3638E-06     0.083333   +   f     A1Pi  62   1   0   1 
        3946 85091.741650     42       3   2.9336E+00     0.000000   +   f C1Sigma-  66   0   0   0 
        3947 85094.504504     42       3   4.7434E+00     0.333335   +   f  D1Delta  67   2   0   2 
        3948 85233.170084     42       3   1.4421E-06     0.083333   +   f     A1Pi  63   1   0   1 
        3949 85393.671722     42       3   4.9551E+00     0.333335   +   f  D1Delta  68   2   0   2 
        3950 85402.567651     42       3   2.5172E+00     0.000000   +   f C1Sigma-  67   0   0   0
[truncated: 38,944,894 more chars]
