# Supplementary material for: Rovibronic spectroscopy of PN from first principles
Source: Phys Chem Chem Phys. 2021 Sep 20;23(38):22057–66. doi: 10.1039/d1cp02537f (PMC8494269; doi:10.1039/d1cp02537f)
Supplement: CP-023-D1CP02537F-s003 [file CP-023-D1CP02537F-s003.pf]

     1.0          7.9228
     2.0         12.8981
     3.0         18.1283
     4.0         23.4073
     5.0         28.7044
     6.0         34.0102
     7.0         39.3209
     8.0         44.6345
     9.0         49.9501
    10.0         55.2670
    11.0         60.5850
    12.0         65.9037
    13.0         71.2230
    14.0         76.5428
    15.0         81.8629
    16.0         87.1833
    17.0         92.5040
    18.0         97.8249
    19.0        103.1460
    20.0        108.4673
    21.0        113.7887
    22.0        119.1102
    23.0        124.4319
    24.0        129.7536
    25.0        135.0755
    26.0        140.3974
    27.0        145.7194
    28.0        151.0415
    29.0        156.3636
    30.0        161.6859
    31.0        167.0081
    32.0        172.3305
    33.0        177.6528
    34.0        182.9753
    35.0        188.2978
    36.0        193.6203
    37.0        198.9429
    38.0        204.2655
    39.0        209.5882
    40.0        214.9109
    41.0        220.2336
    42.0        225.5564
    43.0        230.8792
    44.0        236.2021
    45.0        241.5250
    46.0        246.8479
    47.0        252.1709
    48.0        257.4939
    49.0        262.8170
    50.0        268.1400
    51.0        273.4632
    52.0        278.7863
    53.0        284.1095
    54.0        289.4327
    55.0        294.7559
    56.0        300.0792
    57.0        305.4025
    58.0        310.7258
    59.0        316.0492
    60.0        321.3726
    61.0        326.6960
    62.0        332.0195
    63.0        337.3430
    64.0        342.6665
    65.0        347.9901
    66.0        353.3136
    67.0        358.6372
    68.0        363.9609
    69.0        369.2846
    70.0        374.6082
    71.0        379.9320
    72.0        385.2557
    73.0        390.5795
    74.0        395.9033
    75.0        401.2272
    76.0        406.5510
    77.0        411.8749
    78.0        417.1988
    79.0        422.5228
    80.0        427.8468
    81.0        433.1708
    82.0        438.4948
    83.0        443.8189
    84.0        449.1430
    85.0        454.4671
    86.0        459.7913
    87.0        465.1154
    88.0        470.4396
    89.0        475.7639
    90.0        481.0881
    91.0        486.4124
    92.0        491.7367
    93.0        497.0611
    94.0        502.3854
    95.0        507.7098
    96.0        513.0343
    97.0        518.3587
    98.0        523.6832
    99.0        529.0077
   100.0        534.3322
   101.0        539.6568
   102.0        544.9814
   103.0        550.3060
   104.0        555.6306
   105.0        560.9553
   106.0        566.2800
   107.0        571.6047
   108.0        576.9295
   109.0        582.2543
   110.0        587.5791
   111.0        592.9039
   112.0        598.2288
   113.0        603.5537
   114.0        608.8786
   115.0        614.2035
   116.0        619.5285
   117.0        624.8535
   118.0        630.1785
   119.0        635.5036
   120.0        640.8287
   121.0        646.1538
   122.0        651.4789
   123.0        656.8041
   124.0        662.1293
   125.0        667.4545
   126.0        672.7798
   127.0        678.1051
   128.0        683.4304
   129.0        688.7557
   130.0        694.0811
   131.0        699.4065
   132.0        704.7319
   133.0        710.0574
   134.0        715.3829
   135.0        720.7084
   136.0        726.0340
   137.0        731.3596
   138.0        736.6852
   139.0        742.0109
   140.0        747.3366
   141.0        752.6623
   142.0        757.9881
   143.0        763.3139
   144.0        768.6398
   145.0        773.9657
   146.0        779.2916
   147.0        784.6176
   148.0        789.9436
   149.0        795.2696
   150.0        800.5957
   151.0        805.9218
   152.0        811.2480
   153.0        816.5743
   154.0        821.9005
   155.0        827.2269
   156.0        832.5532
   157.0        837.8797
   158.0        843.2062
   159.0        848.5327
   160.0        853.8593
   161.0        859.1860
   162.0        864.5127
   163.0        869.8394
   164.0        875.1663
   165.0        880.4932
   166.0        885.8202
   167.0        891.1472
   168.0        896.4744
   169.0        901.8016
   170.0        907.1288
   171.0        912.4562
   172.0        917.7836
   173.0        923.1112
   174.0        928.4388
   175.0        933.7665
   176.0        939.0943
   177.0        944.4222
   178.0        949.7502
   179.0        955.0783
   180.0        960.4065
   181.0        965.7349
   182.0        971.0633
   183.0        976.3919
   184.0        981.7206
   185.0        987.0494
   186.0        992.3783
   187.0        997.7074
   188.0       1003.0366
   189.0       1008.3660
   190.0       1013.6955
   191.0       1019.0251
   192.0       1024.3550
   193.0       1029.6850
   194.0       1035.0151
   195.0       1040.3454
   196.0       1045.6759
   197.0       1051.0066
   198.0       1056.3375
   199.0       1061.6686
   200.0       1066.9998
   201.0       1072.3313
   202.0       1077.6630
   203.0       1082.9949
   204.0       1088.3270
   205.0       1093.6594
   206.0       1098.9919
   207.0       1104.3248
   208.0       1109.6579
   209.0       1114.9912
   210.0       1120.3248
   211.0       1125.6587
   212.0       1130.9928
   213.0       1136.3272
   214.0       1141.6620
   215.0       1146.9970
   216.0       1152.3323
   217.0       1157.6679
   218.0       1163.0039
   219.0       1168.3402
   220.0       1173.6768
   221.0       1179.0138
   222.0       1184.3511
   223.0       1189.6888
   224.0       1195.0269
   225.0       1200.3653
   226.0       1205.7041
   227.0       1211.0434
   228.0       1216.3830
   229.0       1221.7230
   230.0       1227.0635
   231.0       1232.4044
   232.0       1237.7458
   233.0       1243.0876
   234.0       1248.4298
   235.0       1253.7726
   236.0       1259.1158
   237.0       1264.4595
   238.0       1269.8037
   239.0       1275.1484
   240.0       1280.4937
   241.0       1285.8395
   242.0       1291.1858
   243.0       1296.5327
   244.0       1301.8801
   245.0       1307.2281
   246.0       1312.5767
   247.0       1317.9259
   248.0       1323.2757
   249.0       1328.6262
   250.0       1333.9772
   251.0       1339.3289
   252.0       1344.6813
   253.0       1350.0343
   254.0       1355.3880
   255.0       1360.7424
   256.0       1366.0974
   257.0       1371.4532
   258.0       1376.8098
   259.0       1382.1670
   260.0       1387.5250
   261.0       1392.8838
   262.0       1398.2433
   263.0       1403.6036
   264.0       1408.9647
   265.0       1414.3267
   266.0       1419.6894
   267.0       1425.0530
   268.0       1430.4174
   269.0       1435.7827
   270.0       1441.1489
   271.0       1446.5160
   272.0       1451.8839
   273.0       1457.2528
   274.0       1462.6226
   275.0       1467.9933
   276.0       1473.3650
   277.0       1478.7376
   278.0       1484.1113
   279.0       1489.4859
   280.0       1494.8615
   281.0       1500.2382
   282.0       1505.6158
   283.0       1510.9946
   284.0       1516.3744
   285.0       1521.7552
   286.0       1527.1372
   287.0       1532.5202
   288.0       1537.9044
   289.0       1543.2897
   290.0       1548.6761
   291.0       1554.0637
   292.0       1559.4525
   293.0       1564.8425
   294.0       1570.2336
   295.0       1575.6260
   296.0       1581.0196
   297.0       1586.4144
   298.0       1591.8105
   299.0       1597.2079
   300.0       1602.6066
   301.0       1608.0065
   302.0       1613.4078
   303.0       1618.8104
   304.0       1624.2144
   305.0       1629.6197
   306.0       1635.0264
   307.0       1640.4344
   308.0       1645.8439
   309.0       1651.2548
   310.0       1656.6671
   311.0       1662.0809
   312.0       1667.4961
   313.0       1672.9128
   314.0       1678.3310
   315.0       1683.7507
   316.0       1689.1719
   317.0       1694.5946
   318.0       1700.0189
   319.0       1705.4448
   320.0       1710.8722
   321.0       1716.3012
   322.0       1721.7319
   323.0       1727.1641
   324.0       1732.5980
   325.0       1738.0336
   326.0       1743.4708
   327.0       1748.9097
   328.0       1754.3503
   329.0       1759.7926
   330.0       1765.2366
   331.0       1770.6824
   332.0       1776.1299
   333.0       1781.5792
   334.0       1787.0303
   335.0       1792.4831
   336.0       1797.9378
   337.0       1803.3944
   338.0       1808.8527
   339.0       1814.3130
   340.0       1819.7751
   341.0       1825.2390
   342.0       1830.7049
   343.0       1836.1727
   344.0       1841.6425
   345.0       1847.1142
   346.0       1852.5878
   347.0       1858.0634
   348.0       1863.5410
   349.0       1869.0207
   350.0       1874.5023
   351.0       1879.9860
   352.0       1885.4717
   353.0       1890.9595
   354.0       1896.4493
   355.0       1901.9413
   356.0       1907.4354
   357.0       1912.9315
   358.0       1918.4299
   359.0       1923.9303
   360.0       1929.4330
   361.0       1934.9378
   362.0       1940.4448
   363.0       1945.9540
   364.0       1951.4654
   365.0       1956.9791
   366.0       1962.4950
   367.0       1968.0132
   368.0       1973.5337
   369.0       1979.0565
   370.0       1984.5815
   371.0       1990.1089
   372.0       1995.6387
   373.0       2001.1707
   374.0       2006.7052
   375.0       2012.2420
   376.0       2017.7812
   377.0       2023.3228
   378.0       2028.8668
   379.0       2034.4133
   380.0       2039.9622
   381.0       2045.5136
   382.0       2051.0675
   383.0       2056.6238
   384.0       2062.1826
   385.0       2067.7440
   386.0       2073.3079
   387.0       2078.8743
   388.0       2084.4433
   389.0       2090.0148
   390.0       2095.5890
   391.0       2101.1657
   392.0       2106.7450
   393.0       2112.3270
   394.0       2117.9116
   395.0       2123.4989
   396.0       2129.0888
   397.0       2134.6814
   398.0       2140.2767
   399.0       2145.8747
   400.0       2151.4754
   401.0       2157.0788
   402.0       2162.6850
   403.0       2168.2939
   404.0       2173.9056
   405.0       2179.5201
   406.0       2185.1373
   407.0       2190.7574
   408.0       2196.3803
   409.0       2202.0061
   410.0       2207.6346
   411.0       2213.2661
   412.0       2218.9004
   413.0       2224.5376
   414.0       2230.1776
   415.0       2235.8206
   416.0       2241.4665
   417.0       2247.1154
   418.0       2252.7672
   419.0       2258.4219
   420.0       2264.0796
   421.0       2269.7403
   422.0       2275.4040
   423.0       2281.0707
   424.0       2286.7404
   425.0       2292.4132
   426.0       2298.0890
   427.0       2303.7678
   428.0       2309.4497
   429.0       2315.1347
   430.0       2320.8228
   431.0       2326.5140
   432.0       2332.2083
   433.0       2337.9057
   434.0       2343.6063
   435.0       2349.3100
   436.0       2355.0168
   437.0       2360.7269
   438.0       2366.4401
   439.0       2372.1565
   440.0       2377.8761
   441.0       2383.5990
   442.0       2389.3251
   443.0       2395.0544
   444.0       2400.7869
   445.0       2406.5228
   446.0       2412.2619
   447.0       2418.0043
   448.0       2423.7499
   449.0       2429.4989
   450.0       2435.2512
   451.0       2441.0069
   452.0       2446.7659
   453.0       2452.5282
   454.0       2458.2939
   455.0       2464.0629
   456.0       2469.8354
   457.0       2475.6112
   458.0       2481.3905
   459.0       2487.1731
   460.0       2492.9592
   461.0       2498.7488
   462.0       2504.5417
   463.0       2510.3382
   464.0       2516.1381
   465.0       2521.9414
   466.0       2527.7483
   467.0       2533.5587
   468.0       2539.3725
   469.0       2545.1899
   470.0       2551.0108
   471.0       2556.8353
   472.0       2562.6633
   473.0       2568.4949
   474.0       2574.3300
   475.0       2580.1687
   476.0       2586.0110
   477.0       2591.8569
   478.0       2597.7064
   479.0       2603.5596
   480.0       2609.4163
   481.0       2615.2767
   482.0       2621.1408
   483.0       2627.0085
   484.0       2632.8798
   485.0       2638.7549
   486.0       2644.6336
   487.0       2650.5160
   488.0       2656.4022
   489.0       2662.2920
   490.0       2668.1856
   491.0       2674.0828
   492.0       2679.9839
   493.0       2685.8887
   494.0       2691.7972
   495.0       2697.7095
   496.0       2703.6256
   497.0       2709.5455
   498.0       2715.4692
   499.0       2721.3967
   500.0       2727.3280
   501.0       2733.2631
   502.0       2739.2020
   503.0       2745.1448
   504.0       2751.0914
   505.0       2757.0419
   506.0       2762.9963
   507.0       2768.9545
   508.0       2774.9166
   509.0       2780.8826
   510.0       2786.8525
   511.0       2792.8264
   512.0       2798.8041
   513.0       2804.7857
   514.0       2810.7713
   515.0       2816.7609
   516.0       2822.7544
   517.0       2828.7518
   518.0       2834.7532
   519.0       2840.7586
   520.0       2846.7680
   521.0       2852.7813
   522.0       2858.7987
   523.0       2864.8200
   524.0       2870.8454
   525.0       2876.8748
   526.0       2882.9082
   527.0       2888.9457
   528.0       2894.9872
   529.0       2901.0328
   530.0       2907.0824
   531.0       2913.1361
   532.0       2919.1939
   533.0       2925.2558
   534.0       2931.3217
   535.0       2937.3918
   536.0       2943.4660
   537.0       2949.5442
   538.0       2955.6266
   539.0       2961.7132
   540.0       2967.8039
   541.0       2973.8987
   542.0       2979.9976
   543.0       2986.1008
   544.0       2992.2081
   545.0       2998.3195
   546.0       3004.4352
   547.0       3010.5550
   548.0       3016.6790
   549.0       3022.8073
   550.0       3028.9397
   551.0       3035.0764
   552.0       3041.2173
   553.0       3047.3624
   554.0       3053.5117
   555.0       3059.6653
   556.0       3065.8232
   557.0       3071.9853
   558.0       3078.1516
   559.0       3084.3223
   560.0       3090.4972
   561.0       3096.6764
   562.0       3102.8599
   563.0       3109.0477
   564.0       3115.2398
   565.0       3121.4362
   566.0       3127.6369
   567.0       3133.8420
   568.0       3140.0513
   569.0       3146.2651
   570.0       3152.4831
   571.0       3158.7055
   572.0       3164.9323
   573.0       3171.1634
   574.0       3177.3989
   575.0       3183.6388
   576.0       3189.8831
   577.0       3196.1317
   578.0       3202.3847
   579.0       3208.6422
   580.0       3214.9040
   581.0       3221.1703
   582.0       3227.4409
   583.0       3233.7160
   584.0       3239.9956
   585.0       3246.2795
   586.0       3252.5679
   587.0       3258.8608
   588.0       3265.1581
   589.0       3271.4598
   590.0       3277.7661
   591.0       3284.0768
   592.0       3290.3919
   593.0       3296.7116
   594.0       3303.0358
   595.0       3309.3644
   596.0       3315.6975
   597.0       3322.0352
   598.0       3328.3774
   599.0       3334.7240
   600.0       3341.0752
   601.0       3347.4310
   602.0       3353.7912
   603.0       3360.1560
   604.0       3366.5254
   605.0       3372.8992
   606.0       3379.2777
   607.0       3385.6607
   608.0       3392.0483
   609.0       3398.4404
   610.0       3404.8371
   611.0       3411.2384
   612.0       3417.6443
   613.0       3424.0548
   614.0       3430.4699
   615.0       3436.8895
   616.0       3443.3138
   617.0       3449.7427
   618.0       3456.1762
   619.0       3462.6144
   620.0       3469.0571
   621.0       3475.5045
   622.0       3481.9566
   623.0       3488.4132
   624.0       3494.8746
   625.0       3501.3406
   626.0       3507.8112
   627.0       3514.2865
   628.0       3520.7664
   629.0       3527.2511
   630.0       3533.7404
   631.0       3540.2344
   632.0       3546.7331
   633.0       3553.2364
   634.0       3559.7445
   635.0       3566.2573
   636.0       3572.7748
   637.0       3579.2969
   638.0       3585.8238
   639.0       3592.3554
   640.0       3598.8918
   641.0       3605.4329
   642.0       3611.9787
   643.0       3618.5292
   644.0       3625.0845
   645.0       3631.6445
   646.0       3638.2093
   647.0       3644.7788
   648.0       3651.3531
   649.0       3657.9321
   650.0       3664.5160
   651.0       3671.1046
   652.0       3677.6979
   653.0       3684.2961
   654.0       3690.8990
   655.0       3697.5067
   656.0       3704.1193
   657.0       3710.7366
   658.0       3717.3587
   659.0       3723.9856
   660.0       3730.6174
   661.0       3737.2539
   662.0       3743.8953
   663.0       3750.5415
   664.0       3757.1925
   665.0       3763.8484
   666.0       3770.5090
   667.0       3777.1746
   668.0       3783.8449
   669.0       3790.5202
   670.0       3797.2002
   671.0       3803.8851
   672.0       3810.5749
   673.0       3817.2696
   674.0       3823.9691
   675.0       3830.6735
   676.0       3837.3827
   677.0       3844.0969
   678.0       3850.8159
   679.0       3857.5398
   680.0       3864.2686
   681.0       3871.0023
   682.0       3877.7409
   683.0       3884.4844
   684.0       3891.2327
   685.0       3897.9860
   686.0       3904.7443
   687.0       3911.5074
   688.0       3918.2754
   689.0       3925.0484
   690.0       3931.8263
   691.0       3938.6091
   692.0       3945.3969
   693.0       3952.1896
   694.0       3958.9872
   695.0       3965.7898
   696.0       3972.5974
   697.0       3979.4098
   698.0       3986.2273
   699.0       3993.0497
   700.0       3999.8771
   701.0       4006.7094
   702.0       4013.5467
   703.0       4020.3889
   704.0       4027.2362
   705.0       4034.0884
   706.0       4040.9456
   707.0       4047.8078
   708.0       4054.6750
   709.0       4061.5472
   710.0       4068.4243
   711.0       4075.3065
   712.0       4082.1937
   713.0       4089.0858
   714.0       4095.9830
   715.0       4102.8852
   716.0       4109.7924
   717.0       4116.7047
   718.0       4123.6219
   719.0       4130.5442
   720.0       4137.4715
   721.0       4144.4038
   722.0       4151.3412
   723.0       4158.2836
   724.0       4165.2310
   725.0       4172.1835
   726.0       4179.1411
   727.0       4186.1037
   728.0       4193.0713
   729.0       4200.0440
   730.0       4207.0217
   731.0       4214.0046
   732.0       4220.9924
   733.0       4227.9854
   734.0       4234.9834
   735.0       4241.9865
   736.0       4248.9946
   737.0       4256.0079
   738.0       4263.0262
   739.0       4270.0496
   740.0       4277.0781
   741.0       4284.1117
   742.0       4291.1504
   743.0       4298.1942
   744.0       4305.2431
   745.0       4312.2970
   746.0       4319.3561
   747.0       4326.4203
   748.0       4333.4896
   749.0       4340.5640
   750.0       4347.6436
   751.0       4354.7282
   752.0       4361.8180
   753.0       4368.9129
   754.0       4376.0129
   755.0       4383.1181
   756.0       4390.2283
   757.0       4397.3438
   758.0       4404.4643
   759.0       4411.5900
   760.0       4418.7209
   761.0       4425.8568
   762.0       4432.9980
   763.0       4440.1442
   764.0       4447.2957
   765.0       4454.4523
   766.0       4461.6140
   767.0       4468.7809
   768.0       4475.9530
   769.0       4483.1302
   770.0       4490.3127
   771.0       4497.5002
   772.0       4504.6930
   773.0       4511.8909
   774.0       4519.0940
   775.0       4526.3023
   776.0       4533.5158
   777.0       4540.7344
   778.0       4547.9583
   779.0       4555.1873
   780.0       4562.4215
   781.0       4569.6609
   782.0       4576.9056
   783.0       4584.1554
   784.0       4591.4104
   785.0       4598.6706
   786.0       4605.9361
   787.0       4613.2067
   788.0       4620.4826
   789.0       4627.7636
   790.0       4635.0499
   791.0       4642.3414
   792.0       4649.6381
   793.0       4656.9401
   794.0       4664.2473
   795.0       4671.5596
   796.0       4678.8773
   797.0       4686.2001
   798.0       4693.5282
   799.0       4700.8616
   800.0       4708.2001
   801.0       4715.5440
   802.0       4722.8930
   803.0       4730.2473
   804.0       4737.6069
   805.0       4744.9717
   806.0       4752.3417
   807.0       4759.7170
   808.0       4767.0976
   809.0       4774.4834
   810.0       4781.8745
   811.0       4789.2708
   812.0       4796.6724
   813.0       4804.0793
   814.0       4811.4914
   815.0       4818.9088
   816.0       4826.3315
   817.0       4833.7595
   818.0       4841.1927
   819.0       4848.6312
   820.0       4856.0750
   821.0       4863.5241
   822.0       4870.9785
   823.0       4878.4381
   824.0       4885.9031
   825.0       4893.3733
   826.0       4900.8488
   827.0       4908.3296
   828.0       4915.8157
   829.0       4923.3072
   830.0       4930.8039
   831.0       4938.3059
   832.0       4945.8132
   833.0       4953.3258
   834.0       4960.8438
   835.0       4968.3670
   836.0       4975.8956
   837.0       4983.4295
   838.0       4990.9687
   839.0       4998.5132
   840.0       5006.0630
   841.0       5013.6182
   842.0       5021.1786
   843.0       5028.7444
   844.0       5036.3156
   845.0       5043.8920
   846.0       5051.4738
   847.0       5059.0609
   848.0       5066.6534
   849.0       5074.2512
   850.0       5081.8543
   851.0       5089.4628
   852.0       5097.0766
   853.0       5104.6957
   854.0       5112.3202
   855.0       5119.9501
   856.0       5127.5853
   857.0       5135.2258
   858.0       5142.8717
   859.0       5150.5229
   860.0       5158.1796
   861.0       5165.8415
   862.0       5173.5088
   863.0       5181.1815
   864.0       5188.8596
   865.0       5196.5430
   866.0       5204.2317
   867.0       5211.9259
   868.0       5219.6254
   869.0       5227.3303
   870.0       5235.0405
   871.0       5242.7562
   872.0       5250.4772
   873.0       5258.2036
   874.0       5265.9353
   875.0       5273.6725
   876.0       5281.4150
   877.0       5289.1629
   878.0       5296.9162
   879.0       5304.6749
   880.0       5312.4389
   881.0       5320.2084
   882.0       5327.9832
   883.0       5335.7635
   884.0       5343.5491
   885.0       5351.3402
   886.0       5359.1366
   887.0       5366.9384
   888.0       5374.7457
   889.0       5382.5583
   890.0       5390.3763
   891.0       5398.1998
   892.0       5406.0286
   893.0       5413.8629
   894.0       5421.7026
   895.0       5429.5477
   896.0       5437.3982
   897.0       5445.2541
   898.0       5453.1154
   899.0       5460.9821
   900.0       5468.8543
   901.0       5476.7319
   902.0       5484.6149
   903.0       5492.5033
   904.0       5500.3972
   905.0       5508.2965
   906.0       5516.2012
   907.0       5524.1113
   908.0       5532.0269
   909.0       5539.9479
   910.0       5547.8743
   911.0       5555.8062
   912.0       5563.7435
   913.0       5571.6862
   914.0       5579.6344
   915.0       5587.5881
   916.0       5595.5471
   917.0       5603.5116
   918.0       5611.4816
   919.0       5619.4570
   920.0       5627.4378
   921.0       5635.4241
   922.0       5643.4159
   923.0       5651.4131
   924.0       5659.4157
   925.0       5667.4238
   926.0       5675.4374
   927.0       5683.4564
   928.0       5691.4809
   929.0       5699.5108
   930.0       5707.5462
   931.0       5715.5871
   932.0       5723.6334
   933.0       5731.6852
   934.0       5739.7424
   935.0       5747.8052
   936.0       5755.8734
   937.0       5763.9470
   938.0       5772.0261
   939.0       5780.1107
   940.0       5788.2008
   941.0       5796.2964
   942.0       5804.3974
   943.0       5812.5039
   944.0       5820.6159
   945.0       5828.7333
   946.0       5836.8563
   947.0       5844.9847
   948.0       5853.1186
   949.0       5861.2580
   950.0       5869.4029
   951.0       5877.5533
   952.0       5885.7091
   953.0       5893.8705
   954.0       5902.0373
   955.0       5910.2096
   956.0       5918.3875
   957.0       5926.5708
   958.0       5934.7596
   959.0       5942.9539
   960.0       5951.1537
   961.0       5959.3590
   962.0       5967.5698
   963.0       5975.7861
   964.0       5984.0080
   965.0       5992.2353
   966.0       6000.4681
   967.0       6008.7064
   968.0       6016.9503
   969.0       6025.1996
   970.0       6033.4545
   971.0       6041.7148
   972.0       6049.9807
   973.0       6058.2521
   974.0       6066.5290
   975.0       6074.8114
   976.0       6083.0994
   977.0       6091.3928
   978.0       6099.6918
   979.0       6107.9963
   980.0       6116.3063
   981.0       6124.6218
   982.0       6132.9429
   983.0       6141.2695
   984.0       6149.6016
   985.0       6157.9392
   986.0       6166.2824
   987.0       6174.6311
   988.0       6182.9853
   989.0       6191.3450
   990.0       6199.7103
   991.0       6208.0811
   992.0       6216.4575
   993.0       6224.8393
   994.0       6233.2268
   995.0       6241.6197
   996.0       6250.0182
   997.0       6258.4222
   998.0       6266.8318
   999.0       6275.2469
  1000.0       6283.6676
  1001.0       6292.0938
  1002.0       6300.5255
  1003.0       6308.9628
  1004.0       6317.4057
  1005.0       6325.8540
  1006.0       6334.3080
  1007.0       6342.7675
  1008.0       6351.2325
  1009.0       6359.7031
  1010.0       6368.1792
  1011.0       6376.6609
  1012.0       6385.1481
  1013.0       6393.6409
  1014.0       6402.1393
  1015.0       6410.6432
  1016.0       6419.1527
  1017.0       6427.6677
  1018.0       6436.1883
  1019.0       6444.7144
  1020.0       6453.2461
  1021.0       6461.7834
  1022.0       6470.3262
  1023.0       6478.8746
  1024.0       6487.4286
  1025.0       6495.9882
  1026.0       6504.5533
  1027.0       6513.1239
  1028.0       6521.7002
  1029.0       6530.2820
  1030.0       6538.8694
  1031.0       6547.4623
  1032.0       6556.0609
  1033.0       6564.6650
  1034.0       6573.2746
  1035.0       6581.8899
  1036.0       6590.5107
  1037.0       6599.1371
  1038.0       6607.7691
  1039.0       6616.4067
  1040.0       6625.0498
  1041.0       6633.6986
  1042.0       6642.3529
  1043.0       6651.0128
  1044.0       6659.6783
  1045.0       6668.3493
  1046.0       6677.0260
  1047.0       6685.7082
  1048.0       6694.3961
  1049.0       6703.0895
  1050.0       6711.7885
  1051.0       6720.4931
  1052.0       6729.2033
  1053.0       6737.9191
  1054.0       6746.6404
  1055.0       6755.3674
  1056.0       6764.1000
  1057.0       6772.8381
  1058.0       6781.5819
  1059.0       6790.3312
  1060.0       6799.0862
  1061.0       6807.8467
  1062.0       6816.6129
  1063.0       6825.3846
  1064.0       6834.1620
  1065.0       6842.9449
  1066.0       6851.7335
  1067.0       6860.5277
  1068.0       6869.3274
  1069.0       6878.1328
  1070.0       6886.9438
  1071.0       6895.7604
  1072.0       6904.5826
  1073.0       6913.4104
  1074.0       6922.2438
  1075.0       6931.0828
  1076.0       6939.9275
  1077.0       6948.7777
  1078.0       6957.6336
  1079.0       6966.4951
  1080.0       6975.3622
  1081.0       6984.2349
  1082.0       6993.1132
  1083.0       7001.9971
  1084.0       7010.8867
  1085.0       7019.7819
  1086.0       7028.6827
  1087.0       7037.5891
  1088.0       7046.5011
  1089.0       7055.4188
  1090.0       7064.3421
  1091.0       7073.2710
  1092.0       7082.2055
  1093.0       7091.1457
  1094.0       7100.0915
  1095.0       7109.0429
  1096.0       7117.9999
  1097.0       7126.9626
  1098.0       7135.9309
  1099.0       7144.9048
  1100.0       7153.8843
  1101.0       7162.8695
  1102.0       7171.8603
  1103.0       7180.8568
  1104.0       7189.8589
  1105.0       7198.8666
  1106.0       7207.8799
  1107.0       7216.8989
  1108.0       7225.9236
  1109.0       7234.9538
  1110.0       7243.9897
  1111.0       7253.0313
  1112.0       7262.0784
  1113.0       7271.1313
  1114.0       7280.1897
  1115.0       7289.2538
  1116.0       7298.3236
  1117.0       7307.3989
  1118.0       7316.4800
  1119.0       7325.5667
  1120.0       7334.6590
  1121.0       7343.7569
  1122.0       7352.8605
  1123.0       7361.9698
  1124.0       7371.0847
  1125.0       7380.2053
  1126.0       7389.3315
  1127.0       7398.4633
  1128.0       7407.6008
  1129.0       7416.7440
  1130.0       7425.8928
  1131.0       7435.0473
  1132.0       7444.2074
  1133.0       7453.3732
  1134.0       7462.5446
  1135.0       7471.7217
  1136.0       7480.9044
  1137.0       7490.0928
  1138.0       7499.2869
  1139.0       7508.4866
  1140.0       7517.6919
  1141.0       7526.9030
  1142.0       7536.1197
  1143.0       7545.3420
  1144.0       7554.5700
  1145.0       7563.8037
  1146.0       7573.0430
  1147.0       7582.2880
  1148.0       7591.5387
  1149.0       7600.7951
  1150.0       7610.0571
  1151.0       7619.3247
  1152.0       7628.5981
  1153.0       7637.8771
  1154.0       7647.1617
  1155.0       7656.4521
  1156.0       7665.7481
  1157.0       7675.0498
  1158.0       7684.3571
  1159.0       7693.6701
  1160.0       7702.9888
  1161.0       7712.3132
  1162.0       7721.6432
  1163.0       7730.9789
  1164.0       7740.3203
  1165.0       7749.6674
  1166.0       7759.0201
  1167.0       7768.3786
  1168.0       7777.7427
  1169.0       7787.1124
  1170.0       7796.4879
  1171.0       7805.8690
  1172.0       7815.2558
  1173.0       7824.6483
  1174.0       7834.0465
  1175.0       7843.4504
  1176.0       7852.8599
  1177.0       7862.2751
  1178.0       7871.6960
  1179.0       7881.1226
  1180.0       7890.5549
  1181.0       7899.9929
  1182.0       7909.4365
  1183.0       7918.8859
  1184.0       7928.3409
  1185.0       7937.8016
  1186.0       7947.2680
  1187.0       7956.7401
  1188.0       7966.2179
  1189.0       7975.7013
  1190.0       7985.1905
  1191.0       7994.6853
  1192.0       8004.1859
  1193.0       8013.6921
  1194.0       8023.2041
  1195.0       8032.7217
  1196.0       8042.2450
  1197.0       8051.7740
  1198.0       8061.3087
  1199.0       8070.8491
  1200.0       8080.3952
  1201.0       8089.9470
  1202.0       8099.5045
  1203.0       8109.0677
  1204.0       8118.6366
  1205.0       8128.2112
  1206.0       8137.7915
  1207.0       8147.3775
  1208.0       8156.9693
  1209.0       8166.5667
  1210.0       8176.1698
  1211.0       8185.7786
  1212.0       8195.3931
  1213.0       8205.0133
  1214.0       8214.6392
  1215.0       8224.2709
  1216.0       8233.9082
  1217.0       8243.5513
  1218.0       8253.2000
  1219.0       8262.8545
  1220.0       8272.5146
  1221.0       8282.1805
  1222.0       8291.8521
  1223.0       8301.5294
  1224.0       8311.2124
  1225.0       8320.9011
  1226.0       8330.5956
  1227.0       8340.2957
  1228.0       8350.0016
  1229.0       8359.7131
  1230.0       8369.4304
  1231.0       8379.1534
  1232.0       8388.8821
  1233.0       8398.6166
  1234.0       8408.3567
  1235.0       8418.1026
  1236.0       8427.8542
  1237.0       8437.6115
  1238.0       8447.3745
  1239.0       8457.1432
  1240.0       8466.9177
  1241.0       8476.6978
  1242.0       8486.4837
  1243.0       8496.2754
  1244.0       8506.0727
  1245.0       8515.8758
  1246.0       8525.6846
  1247.0       8535.4991
  1248.0       8545.3193
  1249.0       8555.1453
  1250.0       8564.9769
  1251.0       8574.8143
  1252.0       8584.6575
  1253.0       8594.5063
  1254.0       8604.3609
  1255.0       8614.2212
  1256.0       8624.0873
  1257.0       8633.9591
  1258.0       8643.8366
  1259.0       8653.7198
  1260.0       8663.6087
  1261.0       8673.5034
  1262.0       8683.4039
  1263.0       8693.3100
  1264.0       8703.2219
  1265.0       8713.1395
  1266.0       8723.0629
  1267.0       8732.9920
  1268.0       8742.9268
  1269.0       8752.8673
  1270.0       8762.8136
  1271.0       8772.7656
  1272.0       8782.7234
  1273.0       8792.6869
  1274.0       8802.6561
  1275.0       8812.6311
  1276.0       8822.6118
  1277.0       8832.5983
  1278.0       8842.5905
  1279.0       8852.5884
  1280.0       8862.5921
  1281.0       8872.6015
  1282.0       8882.6166
  1283.0       8892.6375
  1284.0       8902.6642
  1285.0       8912.6965
  1286.0       8922.7347
  1287.0       8932.7785
  1288.0       8942.8281
  1289.0       8952.8835
  1290.0       8962.9446
  1291.0       8973.0114
  1292.0       8983.0840
  1293.0       8993.1624
  1294.0       9003.2464
  1295.0       9013.3363
  1296.0       9023.4319
  1297.0       9033.5332
  1298.0       9043.6403
  1299.0       9053.7531
  1300.0       9063.8717
  1301.0       9073.9960
  1302.0       9084.1261
  1303.0       9094.2619
  1304.0       9104.4035
  1305.0       9114.5508
  1306.0       9124.7039
  1307.0       9134.8628
  1308.0       9145.0274
  1309.0       9155.1977
  1310.0       9165.3738
  1311.0       9175.5557
  1312.0       9185.7433
  1313.0       9195.9367
  1314.0       9206.1358
  1315.0       9216.3407
  1316.0       9226.5513
  1317.0       9236.7677
  1318.0       9246.9899
  1319.0       9257.2178
  1320.0       9267.4515
  1321.0       9277.6909
  1322.0       9287.9361
  1323.0       9298.1871
  1324.0       9308.4438
  1325.0       9318.7063
  1326.0       9328.9745
  1327.0       9339.2485
  1328.0       9349.5283
  1329.0       9359.8138
  1330.0       9370.1051
  1331.0       9380.4022
  1332.0       9390.7050
  1333.0       9401.0136
  1334.0       9411.3280
  1335.0       9421.6481
  1336.0       9431.9740
  1337.0       9442.3056
  1338.0       9452.6431
  1339.0       9462.9862
  1340.0       9473.3352
  1341.0       9483.6899
  1342.0       9494.0504
  1343.0       9504.4167
  1344.0       9514.7887
  1345.0       9525.1666
  1346.0       9535.5501
  1347.0       9545.9395
  1348.0       9556.3346
  1349.0       9566.7355
  1350.0       9577.1422
  1351.0       9587.5546
  1352.0       9597.9729
  1353.0       9608.3968
  1354.0       9618.8266
  1355.0       9629.2622
  1356.0       9639.7035
  1357.0       9650.1506
  1358.0       9660.6034
  1359.0       9671.0621
  1360.0       9681.5265
  1361.0       9691.9967
  1362.0       9702.4727
  1363.0       9712.9544
  1364.0       9723.4420
  1365.0       9733.9353
  1366.0       9744.4344
  1367.0       9754.9393
  1368.0       9765.4499
  1369.0       9775.9664
  1370.0       9786.4886
  1371.0       9797.0166
  1372.0       9807.5504
  1373.0       9818.0899
  1374.0       9828.6353
  1375.0       9839.1864
  1376.0       9849.7433
  1377.0       9860.3060
  1378.0       9870.8745
  1379.0       9881.4488
  1380.0       9892.0289
  1381.0       9902.6147
  1382.0       9913.2063
  1383.0       9923.8038
  1384.0       9934.4070
  1385.0       9945.0160
  1386.0       9955.6307
  1387.0       9966.2513
  1388.0       9976.8777
  1389.0       9987.5098
  1390.0       9998.1477
  1391.0      10008.7915
  1392.0      10019.4410
  1393.0      10030.0963
  1394.0      10040.7574
  1395.0      10051.4243
  1396.0      10062.0970
  1397.0      10072.7755
  1398.0      10083.4597
  1399.0      10094.1498
  1400.0      10104.8457
  1401.0      10115.5473
  1402.0      10126.2548
  1403.0      10136.9680
  1404.0      10147.6871
  1405.0      10158.4119
  1406.0      10169.1425
  1407.0      10179.8790
  1408.0      10190.6212
  1409.0      10201.3692
  1410.0      10212.1230
  1411.0      10222.8827
  1412.0      10233.6481
  1413.0      10244.4193
  1414.0      10255.1963
  1415.0      10265.9791
  1416.0      10276.7677
  1417.0      10287.5622
  1418.0      10298.3624
  1419.0      10309.1684
  1420.0      10319.9802
  1421.0      10330.7979
  1422.0      10341.6213
  1423.0      10352.4505
  1424.0      10363.2856
  1425.0      10374.1264
  1426.0      10384.9730
  1427.0      10395.8255
  1428.0      10406.6837
  1429.0      10417.5478
  1430.0      10428.4177
  1431.0      10439.2933
  1432.0      10450.1748
  1433.0      10461.0621
  1434.0      10471.9552
  1435.0      10482.8541
  1436.0      10493.7588
  1437.0      10504.6693
  1438.0      10515.5857
  1439.0      10526.5078
  1440.0      10537.4357
  1441.0      10548.3695
  1442.0      10559.3091
  1443.0      10570.2544
  1444.0      10581.2056
  1445.0      10592.1626
  1446.0      10603.1254
  1447.0      10614.0941
  1448.0      10625.0685
  1449.0      10636.0488
  1450.0      10647.0348
  1451.0      10658.0267
  1452.0      10669.0244
  1453.0      10680.0279
  1454.0      10691.0372
  1455.0      10702.0524
  1456.0      10713.0733
  1457.0      10724.1001
  1458.0      10735.1327
  1459.0      10746.1711
  1460.0      10757.2153
  1461.0      10768.2654
  1462.0      10779.3212
  1463.0      10790.3829
  1464.0      10801.4504
  1465.0      10812.5237
  1466.0      10823.6028
  1467.0      10834.6878
  1468.0      10845.7786
  1469.0      10856.8752
  1470.0      10867.9776
  1471.0      10879.0858
  1472.0      10890.1999
  1473.0      10901.3198
  1474.0      10912.4455
  1475.0      10923.5770
  1476.0      10934.7143
  1477.0      10945.8575
  1478.0      10957.0065
  1479.0      10968.1613
  1480.0      10979.3220
  1481.0      10990.4885
  1482.0      11001.6608
  1483.0      11012.8389
  1484.0      11024.0228
  1485.0      11035.2126
  1486.0      11046.4082
  1487.0      11057.6096
  1488.0      11068.8169
  1489.0      11080.0300
  1490.0      11091.2489
  1491.0      11102.4737
  1492.0      11113.7042
  1493.0      11124.9406
  1494.0      11136.1829
  1495.0      11147.4309
  1496.0      11158.6848
  1497.0      11169.9446
  1498.0      11181.2101
  1499.0      11192.4815
  1500.0      11203.7587
  1501.0      11215.0418
  1502.0      11226.3307
  1503.0      11237.6254
  1504.0      11248.9259
  1505.0      11260.2323
  1506.0      11271.5445
  1507.0      11282.8626
  1508.0      11294.1865
  1509.0      11305.5162
  1510.0      11316.8518
  1511.0      11328.1932
  1512.0      11339.5404
  1513.0      11350.8935
  1514.0      11362.2524
  1515.0      11373.6171
  1516.0      11384.9877
  1517.0      11396.3641
  1518.0      11407.7464
  1519.0      11419.1345
  1520.0      11430.5284
  1521.0      11441.9282
  1522.0      11453.3338
  1523.0      11464.7452
  1524.0      11476.1625
  1525.0      11487.5857
  1526.0      11499.0146
  1527.0      11510.4495
  1528.0      11521.8901
  1529.0      11533.3366
  1530.0      11544.7890
  1531.0      11556.2472
  1532.0      11567.7112
  1533.0      11579.1811
  1534.0      11590.6568
  1535.0      11602.1384
  1536.0      11613.6258
  1537.0      11625.1190
  1538.0      11636.6181
  1539.0      11648.1231
  1540.0      11659.6339
  1541.0      11671.1505
  1542.0      11682.6730
  1543.0      11694.2013
  1544.0      11705.7355
  1545.0      11717.2755
  1546.0      11728.8214
  1547.0      11740.3731
  1548.0      11751.9307
  1549.0      11763.4941
  1550.0      11775.0634
  1551.0      11786.6385
  1552.0      11798.2195
  1553.0      11809.8063
  1554.0      11821.3989
  1555.0      11832.9975
  1556.0      11844.6018
  1557.0      11856.2121
  1558.0      11867.8281
  1559.0      11879.4501
  1560.0      11891.0779
  1561.0      11902.7115
  1562.0      11914.3510
  1563.0      11925.9963
  1564.0      11937.6475
  1565.0      11949.3046
  1566.0      11960.9675
  1567.0      11972.6362
  1568.0      11984.3109
  1569.0      11995.9913
  1570.0      12007.6777
  1571.0      12019.3699
  1572.0      12031.0679
  1573.0      12042.7718
  1574.0      12054.4816
  1575.0      12066.1972
  1576.0      12077.9186
  1577.0      12089.6460
  1578.0      12101.3792
  1579.0      12113.1182
  1580.0      12124.8631
  1581.0      12136.6139
  1582.0      12148.3705
  1583.0      12160.1330
  1584.0      12171.9014
  1585.0      12183.6756
  1586.0      12195.4557
  1587.0      12207.2416
  1588.0      12219.0334
  1589.0      12230.8311
  1590.0      12242.6346
  1591.0      12254.4440
  1592.0      12266.2592
  1593.0      12278.0803
  1594.0      12289.9073
  1595.0      12301.7402
  1596.0      12313.5789
  1597.0      12325.4234
  1598.0      12337.2739
  1599.0      12349.1302
  1600.0      12360.9923
  1601.0      12372.8604
  1602.0      12384.7343
  1603.0      12396.6140
  1604.0      12408.4997
  1605.0      12420.3912
  1606.0      12432.2886
  1607.0      12444.1918
  1608.0      12456.1009
  1609.0      12468.0159
  1610.0      12479.9367
  1611.0      12491.8635
  1612.0      12503.7960
  1613.0      12515.7345
  1614.0      12527.6788
  1615.0      12539.6290
  1616.0      12551.5851
  1617.0      12563.5470
  1618.0      12575.5149
  1619.0      12587.4885
  1620.0      12599.4681
  1621.0      12611.4535
  1622.0      12623.4448
  1623.0      12635.4420
  1624.0      12647.4451
  1625.0      12659.4540
  1626.0      12671.4688
  1627.0      12683.4895
  1628.0      12695.5160
  1629.0      12707.5485
  1630.0      12719.5868
  1631.0      12731.6309
  1632.0      12743.6810
  1633.0      12755.7369
  1634.0      12767.7987
  1635.0      12779.8664
  1636.0      12791.9400
  1637.0      12804.0194
  1638.0      12816.1047
  1639.0      12828.1959
  1640.0      12840.2930
  1641.0      12852.3960
  1642.0      12864.5048
  1643.0      12876.6195
  1644.0      12888.7401
  1645.0      12900.8666
  1646.0      12912.9989
  1647.0      12925.1372
  1648.0      12937.2813
  1649.0      12949.4313
  1650.0      12961.5872
  1651.0      12973.7489
  1652.0      12985.9166
  1653.0      12998.0901
  1654.0      13010.2695
  1655.0      13022.4548
  1656.0      13034.6460
  1657.0      13046.8431
  1658.0      13059.0460
  1659.0      13071.2548
  1660.0      13083.4696
  1661.0      13095.6902
  1662.0      13107.9167
  1663.0      13120.1490
  1664.0      13132.3873
  1665.0      13144.6315
  1666.0      13156.8815
  1667.0      13169.1374
  1668.0      13181.3992
  1669.0      13193.6669
  1670.0      13205.9405
  1671.0      13218.2200
  1672.0      13230.5054
  1673.0      13242.7966
  1674.0      13255.0938
  1675.0      13267.3968
  1676.0      13279.7057
  1677.0      13292.0205
  1678.0      13304.3412
  1679.0      13316.6678
  1680.0      13329.0003
  1681.0      13341.3387
  1682.0      13353.6830
  1683.0      13366.0331
  1684.0      13378.3892
  1685.0      13390.7511
  1686.0      13403.1190
  1687.0      13415.4927
  1688.0      13427.8723
  1689.0      13440.2578
  1690.0      13452.6493
  1691.0      13465.0466
  1692.0      13477.4498
  1693.0      13489.8589
  1694.0      13502.2739
  1695.0      13514.6948
  1696.0      13527.1216
  1697.0      13539.5542
  1698.0      13551.9928
  1699.0      13564.4373
  1700.0      13576.8877
  1701.0      13589.3440
  1702.0      13601.8061
  1703.0      13614.2742
  1704.0      13626.7482
  1705.0      13639.2280
  1706.0      13651.7138
  1707.0      13664.2055
  1708.0      13676.7030
  1709.0      13689.2065
  1710.0      13701.7159
  1711.0      13714.2311
  1712.0      13726.7523
  1713.0      13739.2794
  1714.0      13751.8124
  1715.0      13764.3512
  1716.0      13776.8960
  1717.0      13789.4467
  1718.0      13802.0033
  1719.0      13814.5657
  1720.0      13827.1341
  1721.0      13839.7084
  1722.0      13852.2886
  1723.0      13864.8747
  1724.0      13877.4667
  1725.0      13890.0646
  1726.0      13902.6685
  1727.0      13915.2782
  1728.0      13927.8938
  1729.0      13940.5153
  1730.0      13953.1428
  1731.0      13965.7761
  1732.0      13978.4154
  1733.0      13991.0605
  1734.0      14003.7116
  1735.0      14016.3686
  1736.0      14029.0314
  1737.0      14041.7002
  1738.0      14054.3749
  1739.0      14067.0555
  1740.0      14079.7421
  1741.0      14092.4345
  1742.0      14105.1328
  1743.0      14117.8371
  1744.0      14130.5472
  1745.0      14143.2633
  1746.0      14155.9853
  1747.0      14168.7132
  1748.0      14181.4470
  1749.0      14194.1867
  1750.0      14206.9323
  1751.0      14219.6839
  1752.0      14232.4413
  1753.0      14245.2047
  1754.0      14257.9740
  1755.0      14270.7492
  1756.0      14283.5303
  1757.0      14296.3173
  1758.0      14309.1102
  1759.0      14321.9091
  1760.0      14334.7139
  1761.0      14347.5245
  1762.0      14360.3411
  1763.0      14373.1636
  1764.0      14385.9921
  1765.0      14398.8264
  1766.0      14411.6667
  1767.0      14424.5129
  1768.0      14437.3650
  1769.0      14450.2230
  1770.0      14463.0869
  1771.0      14475.9568
  1772.0      14488.8326
  1773.0      14501.7142
  1774.0      14514.6019
  1775.0      14527.4954
  1776.0      14540.3948
  1777.0      14553.3002
  1778.0      14566.2115
  1779.0      14579.1287
  1780.0      14592.0518
  1781.0      14604.9809
  1782.0      14617.9159
  1783.0      14630.8568
  1784.0      14643.8036
  1785.0      14656.7563
  1786.0      14669.7150
  1787.0      14682.6796
  1788.0      14695.6501
  1789.0      14708.6265
  1790.0      14721.6089
  1791.0      14734.5972
  1792.0      14747.5914
  1793.0      14760.5915
  1794.0      14773.5976
  1795.0      14786.6096
  1796.0      14799.6275
  1797.0      14812.6513
  1798.0      14825.6811
  1799.0      14838.7168
  1800.0      14851.7584
  1801.0      14864.8059
  1802.0      14877.8594
  1803.0      14890.9188
  1804.0      14903.9841
  1805.0      14917.0554
  1806.0      14930.1326
  1807.0      14943.2157
  1808.0      14956.3047
  1809.0      14969.3997
  1810.0      14982.5006
  1811.0      14995.6074
  1812.0      15008.7202
  1813.0      15021.8389
  1814.0      15034.9635
  1815.0      15048.0940
  1816.0      15061.2305
  1817.0      15074.3729
  1818.0      15087.5213
  1819.0      15100.6755
  1820.0      15113.8358
  1821.0      15127.0019
  1822.0      15140.1740
  1823.0      15153.3520
  1824.0      15166.5359
  1825.0      15179.7258
  1826.0      15192.9216
  1827.0      15206.1234
  1828.0      15219.3311
  1829.0      15232.5447
  1830.0      15245.7642
  1831.0      15258.9897
  1832.0      15272.2211
  1833.0      15285.4585
  1834.0      15298.7018
  1835.0      15311.9510
  1836.0      15325.2062
  1837.0      15338.4673
  1838.0      15351.7344
  1839.0      15365.0073
  1840.0      15378.2863
  1841.0      15391.5711
  1842.0      15404.8619
  1843.0      15418.1587
  1844.0      15431.4613
  1845.0      15444.7700
  1846.0      15458.0845
  1847.0      15471.4050
  1848.0      15484.7315
  1849.0      15498.0638
  1850.0      15511.4022
  1851.0      15524.7464
  1852.0      15538.0966
  1853.0      15551.4528
  1854.0      15564.8149
  1855.0      15578.1829
  1856.0      15591.5569
  1857.0      15604.9368
  1858.0      15618.3226
  1859.0      15631.7144
  1860.0      15645.1122
  1861.0      15658.5159
  1862.0      15671.9255
  1863.0      15685.3411
  1864.0      15698.7626
  1865.0      15712.1901
  1866.0      15725.6235
  1867.0      15739.0629
  1868.0      15752.5082
  1869.0      15765.9594
  1870.0      15779.4166
  1871.0      15792.8798
  1872.0      15806.3489
  1873.0      15819.8239
  1874.0      15833.3049
  1875.0      15846.7918
  1876.0      15860.2847
  1877.0      15873.7835
  1878.0      15887.2883
  1879.0      15900.7991
  1880.0      15914.3157
  1881.0      15927.8384
  1882.0      15941.3670
  1883.0      15954.9015
  1884.0      15968.4420
  1885.0      15981.9884
  1886.0      15995.5408
  1887.0      16009.0991
  1888.0      16022.6634
  1889.0      16036.2336
  1890.0      16049.8098
  1891.0      16063.3920
  1892.0      16076.9801
  1893.0      16090.5741
  1894.0      16104.1741
  1895.0      16117.7801
  1896.0      16131.3920
  1897.0      16145.0099
  1898.0      16158.6337
  1899.0      16172.2635
  1900.0      16185.8992
  1901.0      16199.5409
  1902.0      16213.1885
  1903.0      16226.8421
  1904.0      16240.5017
  1905.0      16254.1672
  1906.0      16267.8386
  1907.0      16281.5161
  1908.0      16295.1994
  1909.0      16308.8888
  1910.0      16322.5841
  1911.0      16336.2853
  1912.0      16349.9925
  1913.0      16363.7057
  1914.0      16377.4248
  1915.0      16391.1499
  1916.0      16404.8810
  1917.0      16418.6180
  1918.0      16432.3609
  1919.0      16446.1099
  1920.0      16459.8647
  1921.0      16473.6256
  1922.0      16487.3924
  1923.0      16501.1652
  1924.0      16514.9439
  1925.0      16528.7286
  1926.0      16542.5192
  1927.0      16556.3159
  1928.0      16570.1184
  1929.0      16583.9270
  1930.0      16597.7415
  1931.0      16611.5620
  1932.0      16625.3884
  1933.0      16639.2208
  1934.0      16653.0592
  1935.0      16666.9035
  1936.0      16680.7538
  1937.0      16694.6100
  1938.0      16708.4723
  1939.0      16722.3405
  1940.0      16736.2146
  1941.0      16750.0947
  1942.0      16763.9808
  1943.0      16777.8729
  1944.0      16791.7709
  1945.0      16805.6749
  1946.0      16819.5848
  1947.0      16833.5008
  1948.0      16847.4227
  1949.0      16861.3505
  1950.0      16875.2843
  1951.0      16889.2241
  1952.0      16903.1699
  1953.0      16917.1216
  1954.0      16931.0794
  1955.0      16945.0430
  1956.0      16959.0127
  1957.0      16972.9883
  1958.0      16986.9699
  1959.0      17000.9574
  1960.0      17014.9510
  1961.0      17028.9505
  1962.0      17042.9560
  1963.0      17056.9674
  1964.0      17070.9848
  1965.0      17085.0082
  1966.0      17099.0376
  1967.0      17113.0729
  1968.0      17127.1142
  1969.0      17141.1615
  1970.0      17155.2148
  1971.0      17169.2740
  1972.0      17183.3392
  1973.0      17197.4104
  1974.0      17211.4876
  1975.0      17225.5707
  1976.0      17239.6598
  1977.0      17253.7549
  1978.0      17267.8560
  1979.0      17281.9630
  1980.0      17296.0760
  1981.0      17310.1950
  1982.0      17324.3200
  1983.0      17338.4510
  1984.0      17352.5879
  1985.0      17366.7308
  1986.0      17380.8797
  1987.0      17395.0345
  1988.0      17409.1954
  1989.0      17423.3622
  1990.0      17437.5350
  1991.0      17451.7138
  1992.0      17465.8985
  1993.0      17480.0893
  1994.0      17494.2860
  1995.0      17508.4887
  1996.0      17522.6974
  1997.0      17536.9121
  1998.0      17551.1327
  1999.0      17565.3593
  2000.0      17579.5920
  2001.0      17593.8305
  2002.0      17608.0751
  2003.0      17622.3257
  2004.0      17636.5822
  2005.0      17650.8448
  2006.0      17665.1133
  2007.0      17679.3878
  2008.0      17693.6682
  2009.0      17707.9547
  2010.0      17722.2472
  2011.0      17736.5456
  2012.0      17750.8500
  2013.0      17765.1604
  2014.0      17779.4768
  2015.0      17793.7992
  2016.0      17808.1276
  2017.0      17822.4619
  2018.0      17836.8023
  2019.0      17851.1486
  2020.0      17865.5009
  2021.0      17879.8592
  2022.0      17894.2235
  2023.0      17908.5938
  2024.0      17922.9700
  2025.0      17937.3523
  2026.0      17951.7405
  2027.0      17966.1348
  2028.0      17980.5350
  2029.0      17994.9412
  2030.0      18009.3534
  2031.0      18023.7716
  2032.0      18038.1958
  2033.0      18052.6260
  2034.0      18067.0622
  2035.0      18081.5043
  2036.0      18095.9525
  2037.0      18110.4066
  2038.0      18124.8668
  2039.0      18139.3329
  2040.0      18153.8050
  2041.0      18168.2831
  2042.0      18182.7672
  2043.0      18197.2573
  2044.0      18211.7534
  2045.0      18226.2555
  2046.0      18240.7636
  2047.0      18255.2777
  2048.0      18269.7978
  2049.0      18284.3239
  2050.0      18298.8559
  2051.0      18313.3940
  2052.0      18327.9381
  2053.0      18342.4881
  2054.0      18357.0442
  2055.0      18371.6062
  2056.0      18386.1743
  2057.0      18400.7483
  2058.0      18415.3284
  2059.0      18429.9144
  2060.0      18444.5064
  2061.0      18459.1045
  2062.0      18473.7085
  2063.0      18488.3186
  2064.0      18502.9346
  2065.0      18517.5566
  2066.0      18532.1847
  2067.0      18546.8187
  2068.0      18561.4587
  2069.0      18576.1048
  2070.0      18590.7568
  2071.0      18605.4149
  2072.0      18620.0789
  2073.0      18634.7490
  2074.0      18649.4250
  2075.0      18664.1070
  2076.0      18678.7951
  2077.0      18693.4892
  2078.0      18708.1892
  2079.0      18722.8953
  2080.0      18737.6073
  2081.0      18752.3254
  2082.0      18767.0495
  2083.0      18781.7796
  2084.0      18796.5156
  2085.0      18811.2577
  2086.0      18826.0058
  2087.0      18840.7599
  2088.0      18855.5200
  2089.0      18870.2861
  2090.0      18885.0582
  2091.0      18899.8364
  2092.0      18914.6205
  2093.0      18929.4106
  2094.0      18944.2068
  2095.0      18959.0089
  2096.0      18973.8171
  2097.0      18988.6313
  2098.0      19003.4514
  2099.0      19018.2776
  2100.0      19033.1098
  2101.0      19047.9480
  2102.0      19062.7922
  2103.0      19077.6425
  2104.0      19092.4987
  2105.0      19107.3609
  2106.0      19122.2292
  2107.0      19137.1035
  2108.0      19151.9837
  2109.0      19166.8700
  2110.0      19181.7623
  2111.0      19196.6606
  2112.0      19211.5650
  2113.0      19226.4753
  2114.0      19241.3916
  2115.0      19256.3140
  2116.0      19271.2424
  2117.0      19286.1768
  2118.0      19301.1172
  2119.0      19316.0636
  2120.0      19331.0160
  2121.0      19345.9745
  2122.0      19360.9389
  2123.0      19375.9094
  2124.0      19390.8859
  2125.0      19405.8684
  2126.0      19420.8569
  2127.0      19435.8515
  2128.0      19450.8520
  2129.0      19465.8586
  2130.0      19480.8712
  2131.0      19495.8898
  2132.0      19510.9144
  2133.0      19525.9450
  2134.0      19540.9817
  2135.0      19556.0244
  2136.0      19571.0731
  2137.0      19586.1278
  2138.0      19601.1885
  2139.0      19616.2553
  2140.0      19631.3280
  2141.0      19646.4068
  2142.0      19661.4917
  2143.0      19676.5825
  2144.0      19691.6793
  2145.0      19706.7822
  2146.0      19721.8911
  2147.0      19737.0060
  2148.0      19752.1270
  2149.0      19767.2539
  2150.0      19782.3869
  2151.0      19797.5259
  2152.0      19812.6710
  2153.0      19827.8220
  2154.0      19842.9791
  2155.0      19858.1422
  2156.0      19873.3113
  2157.0      19888.4864
  2158.0      19903.6676
  2159.0      19918.8548
  2160.0      19934.0480
  2161.0      19949.2473
  2162.0      19964.4526
  2163.0      19979.6638
  2164.0      19994.8812
  2165.0      20010.1045
  2166.0      20025.3339
  2167.0      20040.5693
  2168.0      20055.8107
  2169.0      20071.0582
  2170.0      20086.3117
  2171.0      20101.5712
  2172.0      20116.8367
  2173.0      20132.1083
  2174.0      20147.3859
  2175.0      20162.6695
  2176.0      20177.9592
  2177.0      20193.2549
  2178.0      20208.5566
  2179.0      20223.8643
  2180.0      20239.1781
  2181.0      20254.4979
  2182.0      20269.8237
  2183.0      20285.1556
  2184.0      20300.4935
  2185.0      20315.8374
  2186.0      20331.1874
  2187.0      20346.5434
  2188.0      20361.9054
  2189.0      20377.2735
  2190.0      20392.6475
  2191.0      20408.0277
  2192.0      20423.4138
  2193.0      20438.8060
  2194.0      20454.2042
  2195.0      20469.6085
  2196.0      20485.0188
  2197.0      20500.4351
  2198.0      20515.8575
  2199.0      20531.2859
  2200.0      20546.7203
  2201.0      20562.1608
  2202.0      20577.6073
  2203.0      20593.0598
  2204.0      20608.5184
  2205.0      20623.9830
  2206.0      20639.4537
  2207.0      20654.9304
  2208.0      20670.4131
  2209.0      20685.9018
  2210.0      20701.3966
  2211.0      20716.8975
  2212.0      20732.4044
  2213.0      20747.9173
  2214.0      20763.4362
  2215.0      20778.9612
  2216.0      20794.4923
  2217.0      20810.0293
  2218.0      20825.5725
  2219.0      20841.1216
  2220.0      20856.6768
  2221.0      20872.2381
  2222.0      20887.8053
  2223.0      20903.3786
  2224.0      20918.9580
  2225.0      20934.5434
  2226.0      20950.1349
  2227.0      20965.7324
  2228.0      20981.3359
  2229.0      20996.9455
  2230.0      21012.5611
  2231.0      21028.1827
  2232.0      21043.8104
  2233.0      21059.4442
  2234.0      21075.0840
  2235.0      21090.7298
  2236.0      21106.3817
  2237.0      21122.0396
  2238.0      21137.7036
  2239.0      21153.3736
  2240.0      21169.0497
  2241.0      21184.7318
  2242.0      21200.4200
  2243.0      21216.1142
  2244.0      21231.8144
  2245.0      21247.5207
  2246.0      21263.2331
  2247.0      21278.9515
  2248.0      21294.6759
  2249.0      21310.4064
  2250.0      21326.1429
  2251.0      21341.8855
  2252.0      21357.6342
  2253.0      21373.3889
  2254.0      21389.1496
  2255.0      21404.9164
  2256.0      21420.6892
  2257.0      21436.4681
  2258.0      21452.2530
  2259.0      21468.0440
  2260.0      21483.8411
  2261.0      21499.6442
  2262.0      21515.4533
  2263.0      21531.2685
  2264.0      21547.0898
  2265.0      21562.9171
  2266.0      21578.7504
  2267.0      21594.5898
  2268.0      21610.4353
  2269.0      21626.2868
  2270.0      21642.1444
  2271.0      21658.0080
  2272.0      21673.8777
  2273.0      21689.7534
  2274.0      21705.6352
  2275.0      21721.5230
  2276.0      21737.4169
  2277.0      21753.3169
  2278.0      21769.2229
  2279.0      21785.1349
  2280.0      21801.0530
  2281.0      21816.9772
  2282.0      21832.9075
  2283.0      21848.8437
  2284.0      21864.7861
  2285.0      21880.7345
  2286.0      21896.6890
  2287.0      21912.6495
  2288.0      21928.6161
  2289.0      21944.5887
  2290.0      21960.5674
  2291.0      21976.5522
  2292.0      21992.5430
  2293.0      22008.5399
  2294.0      22024.5428
  2295.0      22040.5518
  2296.0      22056.5669
  2297.0      22072.5880
  2298.0      22088.6152
  2299.0      22104.6484
  2300.0      22120.6877
  2301.0      22136.7331
  2302.0      22152.7845
  2303.0      22168.8420
  2304.0      22184.9055
  2305.0      22200.9752
  2306.0      22217.0508
  2307.0      22233.1326
  2308.0      22249.2204
  2309.0      22265.3143
  2310.0      22281.4142
  2311.0      22297.5202
  2312.0      22313.6323
  2313.0      22329.7504
  2314.0      22345.8746
  2315.0      22362.0049
  2316.0      22378.1412
  2317.0      22394.2836
  2318.0      22410.4320
  2319.0      22426.5866
  2320.0      22442.7472
  2321.0      22458.9138
  2322.0      22475.0865
  2323.0      22491.2653
  2324.0      22507.4502
  2325.0      22523.6411
  2326.0      22539.8381
  2327.0      22556.0412
  2328.0      22572.2504
  2329.0      22588.4656
  2330.0      22604.6868
  2331.0      22620.9142
  2332.0      22637.1476
  2333.0      22653.3871
  2334.0      22669.6327
  2335.0      22685.8843
  2336.0      22702.1420
  2337.0      22718.4058
  2338.0      22734.6756
  2339.0      22750.9515
  2340.0      22767.2335
  2341.0      22783.5216
  2342.0      22799.8157
  2343.0      22816.1159
  2344.0      22832.4222
  2345.0      22848.7345
  2346.0      22865.0530
  2347.0      22881.3775
  2348.0      22897.7081
  2349.0      22914.0447
  2350.0      22930.3874
  2351.0      22946.7362
  2352.0      22963.0911
  2353.0      22979.4521
  2354.0      22995.8191
  2355.0      23012.1922
  2356.0      23028.5714
  2357.0      23044.9566
  2358.0      23061.3480
  2359.0      23077.7454
  2360.0      23094.1489
  2361.0      23110.5584
  2362.0      23126.9741
  2363.0      23143.3958
  2364.0      23159.8236
  2365.0      23176.2575
  2366.0      23192.6974
  2367.0      23209.1435
  2368.0      23225.5956
  2369.0      23242.0538
  2370.0      23258.5181
  2371.0      23274.9884
  2372.0      23291.4649
  2373.0      23307.9474
  2374.0      23324.4360
  2375.0      23340.9307
  2376.0      23357.4314
  2377.0      23373.9383
  2378.0      23390.4512
  2379.0      23406.9702
  2380.0      23423.4953
  2381.0      23440.0265
  2382.0      23456.5638
  2383.0      23473.1071
  2384.0      23489.6565
  2385.0      23506.2120
  2386.0      23522.7736
  2387.0      23539.3413
  2388.0      23555.9151
  2389.0      23572.4949
  2390.0      23589.0809
  2391.0      23605.6729
  2392.0      23622.2710
  2393.0      23638.8752
  2394.0      23655.4855
  2395.0      23672.1019
  2396.0      23688.7243
  2397.0      23705.3529
  2398.0      23721.9875
  2399.0      23738.6282
  2400.0      23755.2750
  2401.0      23771.9279
  2402.0      23788.5869
  2403.0      23805.2519
  2404.0      23821.9231
  2405.0      23838.6004
  2406.0      23855.2837
  2407.0      23871.9731
  2408.0      23888.6686
  2409.0      23905.3703
  2410.0      23922.0780
  2411.0      23938.7917
  2412.0      23955.5116
  2413.0      23972.2376
  2414.0      23988.9697
  2415.0      24005.7078
  2416.0      24022.4521
  2417.0      24039.2024
  2418.0      24055.9589
  2419.0      24072.7214
  2420.0      24089.4900
  2421.0      24106.2647
  2422.0      24123.0455
  2423.0      24139.8324
  2424.0      24156.6254
  2425.0      24173.4245
  2426.0      24190.2297
  2427.0      24207.0410
  2428.0      24223.8584
  2429.0      24240.6818
  2430.0      24257.5114
  2431.0      24274.3471
  2432.0      24291.1888
  2433.0      24308.0367
  2434.0      24324.8907
  2435.0      24341.7507
  2436.0      24358.6169
  2437.0      24375.4891
  2438.0      24392.3675
  2439.0      24409.2519
  2440.0      24426.1425
  2441.0      24443.0391
  2442.0      24459.9418
  2443.0      24476.8507
  2444.0      24493.7656
  2445.0      24510.6867
  2446.0      24527.6138
  2447.0      24544.5470
  2448.0      24561.4864
  2449.0      24578.4318
  2450.0      24595.3834
  2451.0      24612.3410
  2452.0      24629.3048
  2453.0      24646.2746
  2454.0      24663.2506
  2455.0      24680.2326
  2456.0      24697.2208
  2457.0      24714.2151
  2458.0      24731.2154
  2459.0      24748.2219
  2460.0      24765.2345
  2461.0      24782.2531
  2462.0      24799.2779
  2463.0      24816.3088
  2464.0      24833.3458
  2465.0      24850.3889
  2466.0      24867.4381
  2467.0      24884.4934
  2468.0      24901.5548
  2469.0      24918.6223
  2470.0      24935.6960
  2471.0      24952.7757
  2472.0      24969.8615
  2473.0      24986.9535
  2474.0      25004.0515
  2475.0      25021.1557
  2476.0      25038.2660
  2477.0      25055.3824
  2478.0      25072.5048
  2479.0      25089.6334
  2480.0      25106.7682
  2481.0      25123.9090
  2482.0      25141.0559
  2483.0      25158.2089
  2484.0      25175.3681
  2485.0      25192.5333
  2486.0      25209.7047
  2487.0      25226.8822
  2488.0      25244.0658
  2489.0      25261.2555
  2490.0      25278.4513
  2491.0      25295.6532
  2492.0      25312.8613
  2493.0      25330.0754
  2494.0      25347.2957
  2495.0      25364.5221
  2496.0      25381.7545
  2497.0      25398.9932
  2498.0      25416.2379
  2499.0      25433.4887
  2500.0      25450.7457
  2501.0      25468.0087
  2502.0      25485.2779
  2503.0      25502.5532
  2504.0      25519.8346
  2505.0      25537.1221
  2506.0      25554.4158
  2507.0      25571.7155
  2508.0      25589.0214
  2509.0      25606.3334
  2510.0      25623.6515
  2511.0      25640.9757
  2512.0      25658.3061
  2513.0      25675.6425
  2514.0      25692.9851
  2515.0      25710.3338
  2516.0      25727.6886
  2517.0      25745.0496
  2518.0      25762.4166
  2519.0      25779.7898
  2520.0      25797.1691
  2521.0      25814.5545
  2522.0      25831.9461
  2523.0      25849.3437
  2524.0      25866.7475
  2525.0      25884.1574
  2526.0      25901.5734
  2527.0      25918.9956
  2528.0      25936.4238
  2529.0      25953.8582
  2530.0      25971.2987
  2531.0      25988.7454
  2532.0      26006.1981
  2533.0      26023.6570
  2534.0      26041.1220
  2535.0      26058.5931
  2536.0      26076.0704
  2537.0      26093.5538
  2538.0      26111.0433
  2539.0      26128.5389
  2540.0      26146.0406
  2541.0      26163.5485
  2542.0      26181.0625
  2543.0      26198.5826
  2544.0      26216.1089
  2545.0      26233.6413
  2546.0      26251.1798
  2547.0      26268.7244
  2548.0      26286.2752
  2549.0      26303.8321
  2550.0      26321.3951
  2551.0      26338.9643
  2552.0      26356.5395
  2553.0      26374.1209
  2554.0      26391.7085
  2555.0      26409.3021
  2556.0      26426.9019
  2557.0      26444.5079
  2558.0      26462.1199
  2559.0      26479.7381
  2560.0      26497.3624
  2561.0      26514.9928
  2562.0      26532.6294
  2563.0      26550.2721
  2564.0      26567.9210
  2565.0      26585.5759
  2566.0      26603.2371
  2567.0      26620.9043
  2568.0      26638.5777
  2569.0      26656.2572
  2570.0      26673.9428
  2571.0      26691.6346
  2572.0      26709.3325
  2573.0      26727.0365
  2574.0      26744.7467
  2575.0      26762.4630
  2576.0      26780.1854
  2577.0      26797.9140
  2578.0      26815.6487
  2579.0      26833.3896
  2580.0      26851.1366
  2581.0      26868.8897
  2582.0      26886.6489
  2583.0      26904.4143
  2584.0      26922.1859
  2585.0      26939.9635
  2586.0      26957.7473
  2587.0      26975.5373
  2588.0      26993.3334
  2589.0      27011.1356
  2590.0      27028.9440
  2591.0      27046.7585
  2592.0      27064.5791
  2593.0      27082.4059
  2594.0      27100.2388
  2595.0      27118.0779
  2596.0      27135.9231
  2597.0      27153.7744
  2598.0      27171.6319
  2599.0      27189.4955
  2600.0      27207.3653
  2601.0      27225.2412
  2602.0      27243.1232
  2603.0      27261.0114
  2604.0      27278.9057
  2605.0      27296.8062
  2606.0      27314.7128
  2607.0      27332.6256
  2608.0      27350.5445
  2609.0      27368.4696
  2610.0      27386.4008
  2611.0      27404.3381
  2612.0      27422.2816
  2613.0      27440.2312
  2614.0      27458.1870
  2615.0      27476.1489
  2616.0      27494.1170
  2617.0      27512.0912
  2618.0      27530.0715
  2619.0      27548.0580
  2620.0      27566.0507
  2621.0      27584.0495
  2622.0      27602.0544
  2623.0      27620.0655
  2624.0      27638.0828
  2625.0      27656.1062
  2626.0      27674.1357
  2627.0      27692.1714
  2628.0      27710.2132
  2629.0      27728.2612
  2630.0      27746.3154
  2631.0      27764.3756
  2632.0      27782.4421
  2633.0      27800.5147
  2634.0      27818.5934
  2635.0      27836.6783
  2636.0      27854.7693
  2637.0      27872.8665
  2638.0      27890.9699
  2639.0      27909.0794
  2640.0      27927.1950
  2641.0      27945.3168
  2642.0      27963.4448
  2643.0      27981.5789
  2644.0      27999.7191
  2645.0      28017.8656
  2646.0      28036.0181
  2647.0      28054.1769
  2648.0      28072.3417
  2649.0      28090.5128
  2650.0      28108.6900
  2651.0      28126.8733
  2652.0      28145.0628
  2653.0      28163.2585
  2654.0      28181.4603
  2655.0      28199.6682
  2656.0      28217.8824
  2657.0      28236.1026
  2658.0      28254.3291
  2659.0      28272.5617
  2660.0      28290.8004
  2661.0      28309.0454
  2662.0      28327.2964
  2663.0      28345.5537
  2664.0      28363.8170
  2665.0      28382.0866
  2666.0      28400.3623
  2667.0      28418.6442
  2668.0      28436.9322
  2669.0      28455.2264
  2670.0      28473.5267
  2671.0      28491.8333
  2672.0      28510.1459
  2673.0      28528.4648
  2674.0      28546.7898
  2675.0      28565.1209
  2676.0      28583.4582
  2677.0      28601.8017
  2678.0      28620.1514
  2679.0      28638.5072
  2680.0      28656.8692
  2681.0      28675.2373
  2682.0      28693.6116
  2683.0      28711.9921
  2684.0      28730.3787
  2685.0      28748.7715
  2686.0      28767.1704
  2687.0      28785.5756
  2688.0      28803.9869
  2689.0      28822.4043
  2690.0      28840.8279
  2691.0      28859.2577
  2692.0      28877.6937
  2693.0      28896.1358
  2694.0      28914.5841
  2695.0      28933.0386
  2696.0      28951.4992
  2697.0      28969.9660
  2698.0      28988.4389
  2699.0      29006.9181
  2700.0      29025.4034
  2701.0      29043.8948
  2702.0      29062.3925
  2703.0      29080.8963
  2704.0      29099.4063
  2705.0      29117.9224
  2706.0      29136.4447
  2707.0      29154.9732
  2708.0      29173.5079
  2709.0      29192.0487
  2710.0      29210.5957
  2711.0      29229.1489
  2712.0      29247.7083
  2713.0      29266.2738
  2714.0      29284.8455
  2715.0      29303.4234
  2716.0      29322.0074
  2717.0      29340.5976
  2718.0      29359.1940
  2719.0      29377.7966
  2720.0      29396.4053
  2721.0      29415.0202
  2722.0      29433.6413
  2723.0      29452.2686
  2724.0      29470.9020
  2725.0      29489.5417
  2726.0      29508.1875
  2727.0      29526.8394
  2728.0      29545.4976
  2729.0      29564.1619
  2730.0      29582.8324
  2731.0      29601.5091
  2732.0      29620.1919
  2733.0      29638.8810
  2734.0      29657.5762
  2735.0      29676.2776
  2736.0      29694.9852
  2737.0      29713.6989
  2738.0      29732.4188
  2739.0      29751.1450
  2740.0      29769.8772
  2741.0      29788.6157
  2742.0      29807.3604
  2743.0      29826.1112
  2744.0      29844.8682
  2745.0      29863.6314
  2746.0      29882.4008
  2747.0      29901.1764
  2748.0      29919.9581
  2749.0      29938.7460
  2750.0      29957.5401
  2751.0      29976.3404
  2752.0      29995.1469
  2753.0      30013.9596
  2754.0      30032.7784
  2755.0      30051.6035
  2756.0      30070.4347
  2757.0      30089.2721
  2758.0      30108.1157
  2759.0      30126.9654
  2760.0      30145.8214
  2761.0      30164.6835
  2762.0      30183.5519
  2763.0      30202.4264
  2764.0      30221.3071
  2765.0      30240.1940
  2766.0      30259.0870
  2767.0      30277.9863
  2768.0      30296.8918
  2769.0      30315.8034
  2770.0      30334.7212
  2771.0      30353.6453
  2772.0      30372.5755
  2773.0      30391.5119
  2774.0      30410.4545
  2775.0      30429.4032
  2776.0      30448.3582
  2777.0      30467.3194
  2778.0      30486.2867
  2779.0      30505.2603
  2780.0      30524.2400
  2781.0      30543.2259
  2782.0      30562.2181
  2783.0      30581.2164
  2784.0      30600.2209
  2785.0      30619.2316
  2786.0      30638.2485
  2787.0      30657.2716
  2788.0      30676.3008
  2789.0      30695.3363
  2790.0      30714.3780
  2791.0      30733.4258
  2792.0      30752.4799
  2793.0      30771.5401
  2794.0      30790.6066
  2795.0      30809.6792
  2796.0      30828.7581
  2797.0      30847.8431
  2798.0      30866.9343
  2799.0      30886.0318
  2800.0      30905.1354
  2801.0      30924.2452
  2802.0      30943.3613
  2803.0      30962.4835
  2804.0      30981.6119
  2805.0      31000.7465
  2806.0      31019.8873
  2807.0      31039.0344
  2808.0      31058.1876
  2809.0      31077.3470
  2810.0      31096.5126
  2811.0      31115.6844
  2812.0      31134.8624
  2813.0      31154.0467
  2814.0      31173.2371
  2815.0      31192.4337
  2816.0      31211.6365
  2817.0      31230.8456
  2818.0      31250.0608
  2819.0      31269.2822
  2820.0      31288.5099
  2821.0      31307.7437
  2822.0      31326.9837
  2823.0      31346.2300
  2824.0      31365.4824
  2825.0      31384.7411
  2826.0      31404.0060
  2827.0      31423.2770
  2828.0      31442.5543
  2829.0      31461.8378
  2830.0      31481.1275
  2831.0      31500.4234
  2832.0      31519.7255
  2833.0      31539.0338
  2834.0      31558.3483
  2835.0      31577.6690
  2836.0      31596.9959
  2837.0      31616.3290
  2838.0      31635.6684
  2839.0      31655.0139
  2840.0      31674.3657
  2841.0      31693.7237
  2842.0      31713.0879
  2843.0      31732.4582
  2844.0      31751.8348
  2845.0      31771.2176
  2846.0      31790.6067
  2847.0      31810.0019
  2848.0      31829.4033
  2849.0      31848.8110
  2850.0      31868.2249
  2851.0      31887.6449
  2852.0      31907.0712
  2853.0      31926.5037
  2854.0      31945.9425
  2855.0      31965.3874
  2856.0      31984.8385
  2857.0      32004.2959
  2858.0      32023.7595
  2859.0      32043.2292
  2860.0      32062.7052
  2861.0      32082.1875
  2862.0      32101.6759
  2863.0      32121.1705
  2864.0      32140.6714
  2865.0      32160.1785
  2866.0      32179.6918
  2867.0      32199.2113
  2868.0      32218.7370
  2869.0      32238.2690
  2870.0      32257.8071
  2871.0      32277.3515
  2872.0      32296.9021
  2873.0      32316.4590
  2874.0      32336.0220
  2875.0      32355.5913
  2876.0      32375.1667
  2877.0      32394.7484
  2878.0      32414.3364
  2879.0      32433.9305
  2880.0      32453.5309
  2881.0      32473.1374
  2882.0      32492.7502
  2883.0      32512.3693
  2884.0      32531.9945
  2885.0      32551.6260
  2886.0      32571.2637
  2887.0      32590.9076
  2888.0      32610.5577
  2889.0      32630.2141
  2890.0      32649.8767
  2891.0      32669.5455
  2892.0      32689.2205
  2893.0      32708.9018
  2894.0      32728.5893
  2895.0      32748.2830
  2896.0      32767.9829
  2897.0      32787.6891
  2898.0      32807.4014
  2899.0      32827.1201
  2900.0      32846.8449
  2901.0      32866.5760
  2902.0      32886.3133
  2903.0      32906.0568
  2904.0      32925.8065
  2905.0      32945.5625
  2906.0      32965.3247
  2907.0      32985.0931
  2908.0      33004.8678
  2909.0      33024.6487
  2910.0      33044.4358
  2911.0      33064.2292
  2912.0      33084.0288
  2913.0      33103.8346
  2914.0      33123.6466
  2915.0      33143.4649
  2916.0      33163.2894
  2917.0      33183.1201
  2918.0      33202.9571
  2919.0      33222.8003
  2920.0      33242.6498
  2921.0      33262.5054
  2922.0      33282.3673
  2923.0      33302.2355
  2924.0      33322.1098
  2925.0      33341.9905
  2926.0      33361.8773
  2927.0      33381.7704
  2928.0      33401.6697
  2929.0      33421.5752
  2930.0      33441.4870
  2931.0      33461.4050
  2932.0      33481.3293
  2933.0      33501.2598
  2934.0      33521.1965
  2935.0      33541.1395
  2936.0      33561.0887
  2937.0      33581.0441
  2938.0      33601.0058
  2939.0      33620.9737
  2940.0      33640.9479
  2941.0      33660.9283
  2942.0      33680.9149
  2943.0      33700.9078
  2944.0      33720.9069
  2945.0      33740.9122
  2946.0      33760.9238
  2947.0      33780.9417
  2948.0      33800.9658
  2949.0      33820.9961
  2950.0      33841.0326
  2951.0      33861.0754
  2952.0      33881.1245
  2953.0      33901.1798
  2954.0      33921.2413
  2955.0      33941.3091
  2956.0      33961.3831
  2957.0      33981.4634
  2958.0      34001.5499
  2959.0      34021.6426
  2960.0      34041.7416
  2961.0      34061.8469
  2962.0      34081.9584
  2963.0      34102.0761
  2964.0      34122.2001
  2965.0      34142.3303
  2966.0      34162.4668
  2967.0      34182.6095
  2968.0      34202.7585
  2969.0      34222.9137
  2970.0      34243.0752
  2971.0      34263.2429
  2972.0      34283.4168
  2973.0      34303.5971
  2974.0      34323.7835
  2975.0      34343.9762
  2976.0      34364.1752
  2977.0      34384.3804
  2978.0      34404.5919
  2979.0      34424.8096
  2980.0      34445.0335
  2981.0      34465.2637
  2982.0      34485.5002
  2983.0      34505.7429
  2984.0      34525.9919
  2985.0      34546.2471
  2986.0      34566.5086
  2987.0      34586.7763
  2988.0      34607.0503
  2989.0      34627.3306
  2990.0      34647.6171
  2991.0      34667.9098
  2992.0      34688.2088
  2993.0      34708.5141
  2994.0      34728.8256
  2995.0      34749.1434
  2996.0      34769.4674
  2997.0      34789.7977
  2998.0      34810.1342
  2999.0      34830.4770
  3000.0      34850.8260
  3001.0      34871.1814
  3002.0      34891.5429
  3003.0      34911.9108
  3004.0      34932.2848
  3005.0      34952.6652
  3006.0      34973.0518
  3007.0      34993.4447
  3008.0      35013.8438
  3009.0      35034.2492
  3010.0      35054.6608
  3011.0      35075.0787
  3012.0      35095.5029
  3013.0      35115.9333
  3014.0      35136.3700
  3015.0      35156.8130
  3016.0      35177.2622
  3017.0      35197.7177
  3018.0      35218.1794
  3019.0      35238.6474
  3020.0      35259.1217
  3021.0      35279.6022
  3022.0      35300.0890
  3023.0      35320.5821
  3024.0      35341.0814
  3025.0      35361.5870
  3026.0      35382.0989
  3027.0      35402.6170
  3028.0      35423.1414
  3029.0      35443.6720
  3030.0      35464.2090
  3031.0      35484.7522
  3032.0      35505.3016
  3033.0      35525.8574
  3034.0      35546.4194
  3035.0      35566.9876
  3036.0      35587.5622
  3037.0      35608.1430
  3038.0      35628.7300
  3039.0      35649.3234
  3040.0      35669.9230
  3041.0      35690.5289
  3042.0      35711.1410
  3043.0      35731.7595
  3044.0      35752.3842
  3045.0      35773.0151
  3046.0      35793.6524
  3047.0      35814.2959
  3048.0      35834.9457
  3049.0      35855.6017
  3050.0      35876.2641
  3051.0      35896.9327
  3052.0      35917.6076
  3053.0      35938.2887
  3054.0      35958.9761
  3055.0      35979.6699
  3056.0      36000.3698
  3057.0      36021.0761
  3058.0      36041.7886
  3059.0      36062.5074
  3060.0      36083.2325
  3061.0      36103.9639
  3062.0      36124.7015
  3063.0      36145.4454
  3064.0      36166.1956
  3065.0      36186.9521
  3066.0      36207.7149
  3067.0      36228.4839
  3068.0      36249.2592
  3069.0      36270.0408
  3070.0      36290.8287
  3071.0      36311.6228
  3072.0      36332.4233
  3073.0      36353.2300
  3074.0      36374.0430
  3075.0      36394.8623
  3076.0      36415.6878
  3077.0      36436.5197
  3078.0      36457.3578
  3079.0      36478.2022
  3080.0      36499.0529
  3081.0      36519.9099
  3082.0      36540.7731
  3083.0      36561.6427
  3084.0      36582.5185
  3085.0      36603.4006
  3086.0      36624.2890
  3087.0      36645.1837
  3088.0      36666.0846
  3089.0      36686.9919
  3090.0      36707.9054
  3091.0      36728.8253
  3092.0      36749.7514
  3093.0      36770.6838
  3094.0      36791.6225
  3095.0      36812.5674
  3096.0      36833.5187
  3097.0      36854.4763
  3098.0      36875.4401
  3099.0      36896.4103
  3100.0      36917.3867
  3101.0      36938.3694
  3102.0      36959.3584
  3103.0      36980.3537
  3104.0      37001.3553
  3105.0      37022.3632
  3106.0      37043.3773
  3107.0      37064.3978
  3108.0      37085.4246
  3109.0      37106.4576
  3110.0      37127.4969
  3111.0      37148.5426
  3112.0      37169.5945
  3113.0      37190.6527
  3114.0      37211.7173
  3115.0      37232.7881
  3116.0      37253.8652
  3117.0      37274.9486
  3118.0      37296.0383
  3119.0      37317.1343
  3120.0      37338.2366
  3121.0      37359.3452
  3122.0      37380.4601
  3123.0      37401.5812
  3124.0      37422.7087
  3125.0      37443.8425
  3126.0      37464.9826
  3127.0      37486.1290
  3128.0      37507.2817
  3129.0      37528.4406
  3130.0      37549.6059
  3131.0      37570.7775
  3132.0      37591.9554
  3133.0      37613.1396
  3134.0      37634.3300
  3135.0      37655.5268
  3136.0      37676.7299
  3137.0      37697.9393
  3138.0      37719.1550
  3139.0      37740.3770
  3140.0      37761.6053
  3141.0      37782.8399
  3142.0      37804.0808
  3143.0      37825.3280
  3144.0      37846.5815
  3145.0      37867.8413
  3146.0      37889.1075
  3147.0      37910.3799
  3148.0      37931.6586
  3149.0      37952.9437
  3150.0      37974.2350
  3151.0      37995.5327
  3152.0      38016.8367
  3153.0      38038.1469
  3154.0      38059.4635
  3155.0      38080.7864
  3156.0      38102.1156
  3157.0      38123.4511
  3158.0      38144.7929
  3159.0      38166.1411
  3160.0      38187.4955
  3161.0      38208.8563
  3162.0      38230.2233
  3163.0      38251.5967
  3164.0      38272.9764
  3165.0      38294.3624
  3166.0      38315.7547
  3167.0      38337.1533
  3168.0      38358.5582
  3169.0      38379.9695
  3170.0      38401.3870
  3171.0      38422.8109
  3172.0      38444.2411
  3173.0      38465.6776
  3174.0      38487.1204
  3175.0      38508.5696
  3176.0      38530.0250
  3177.0      38551.4868
  3178.0      38572.9549
  3179.0      38594.4293
  3180.0      38615.9100
  3181.0      38637.3970
  3182.0      38658.8904
  3183.0      38680.3901
  3184.0      38701.8961
  3185.0      38723.4084
  3186.0      38744.9270
  3187.0      38766.4520
  3188.0      38787.9832
  3189.0      38809.5208
  3190.0      38831.0647
  3191.0      38852.6150
  3192.0      38874.1715
  3193.0      38895.7344
  3194.0      38917.3036
  3195.0      38938.8791
  3196.0      38960.4610
  3197.0      38982.0491
  3198.0      39003.6436
  3199.0      39025.2444
  3200.0      39046.8516
  3201.0      39068.4651
  3202.0      39090.0848
  3203.0      39111.7110
  3204.0      39133.3434
  3205.0      39154.9822
  3206.0      39176.6273
  3207.0      39198.2787
  3208.0      39219.9364
  3209.0      39241.6005
  3210.0      39263.2709
  3211.0      39284.9477
  3212.0      39306.6307
  3213.0      39328.3201
  3214.0      39350.0158
  3215.0      39371.7179
  3216.0      39393.4263
  3217.0      39415.1410
  3218.0      39436.8620
  3219.0      39458.5894
  3220.0      39480.3231
  3221.0      39502.0631
  3222.0      39523.8095
  3223.0      39545.5622
  3224.0      39567.3212
  3225.0      39589.0866
  3226.0      39610.8583
  3227.0      39632.6363
  3228.0      39654.4207
  3229.0      39676.2114
  3230.0      39698.0085
  3231.0      39719.8118
  3232.0      39741.6215
  3233.0      39763.4376
  3234.0      39785.2600
  3235.0      39807.0887
  3236.0      39828.9238
  3237.0      39850.7652
  3238.0      39872.6129
  3239.0      39894.4670
  3240.0      39916.3274
  3241.0      39938.1941
  3242.0      39960.0672
  3243.0      39981.9467
  3244.0      40003.8324
  3245.0      40025.7245
  3246.0      40047.6230
  3247.0      40069.5278
  3248.0      40091.4389
  3249.0      40113.3564
  3250.0      40135.2802
  3251.0      40157.2104
  3252.0      40179.1469
  3253.0      40201.0898
  3254.0      40223.0390
  3255.0      40244.9945
  3256.0      40266.9564
  3257.0      40288.9246
  3258.0      40310.8992
  3259.0      40332.8801
  3260.0      40354.8674
  3261.0      40376.8610
  3262.0      40398.8610
  3263.0      40420.8673
  3264.0      40442.8799
  3265.0      40464.8989
  3266.0      40486.9243
  3267.0      40508.9560
  3268.0      40530.9941
  3269.0      40553.0385
  3270.0      40575.0892
  3271.0      40597.1463
  3272.0      40619.2098
  3273.0      40641.2796
  3274.0      40663.3557
  3275.0      40685.4382
  3276.0      40707.5271
  3277.0      40729.6223
  3278.0      40751.7239
  3279.0      40773.8318
  3280.0      40795.9461
  3281.0      40818.0667
  3282.0      40840.1937
  3283.0      40862.3270
  3284.0      40884.4667
  3285.0      40906.6128
  3286.0      40928.7652
  3287.0      40950.9239
  3288.0      40973.0890
  3289.0      40995.2605
  3290.0      41017.4384
  3291.0      41039.6225
  3292.0      41061.8131
  3293.0      41084.0100
  3294.0      41106.2133
  3295.0      41128.4229
  3296.0      41150.6389
  3297.0      41172.8612
  3298.0      41195.0899
  3299.0      41217.3250
  3300.0      41239.5664
  3301.0      41261.8142
  3302.0      41284.0684
  3303.0      41306.3289
  3304.0      41328.5958
  3305.0      41350.8690
  3306.0      41373.1486
  3307.0      41395.4346
  3308.0      41417.7269
  3309.0      41440.0256
  3310.0      41462.3307
  3311.0      41484.6421
  3312.0      41506.9599
  3313.0      41529.2841
  3314.0      41551.6146
  3315.0      41573.9515
  3316.0      41596.2948
  3317.0      41618.6444
  3318.0      41641.0004
  3319.0      41663.3628
  3320.0      41685.7315
  3321.0      41708.1066
  3322.0      41730.4881
  3323.0      41752.8760
  3324.0      41775.2702
  3325.0      41797.6708
  3326.0      41820.0777
  3327.0      41842.4911
  3328.0      41864.9108
  3329.0      41887.3369
  3330.0      41909.7693
  3331.0      41932.2082
  3332.0      41954.6534
  3333.0      41977.1049
  3334.0      41999.5629
  3335.0      42022.0272
  3336.0      42044.4979
  3337.0      42066.9750
  3338.0      42089.4584
  3339.0      42111.9483
  3340.0      42134.4445
  3341.0      42156.9471
  3342.0      42179.4560
  3343.0      42201.9714
  3344.0      42224.4931
  3345.0      42247.0212
  3346.0      42269.5556
  3347.0      42292.0965
  3348.0      42314.6437
  3349.0      42337.1974
  3350.0      42359.7574
  3351.0      42382.3237
  3352.0      42404.8965
  3353.0      42427.4756
  3354.0      42450.0612
  3355.0      42472.6531
  3356.0      42495.2514
  3357.0      42517.8560
  3358.0      42540.4671
  3359.0      42563.0846
  3360.0      42585.7084
  3361.0      42608.3386
  3362.0      42630.9752
  3363.0      42653.6182
  3364.0      42676.2676
  3365.0      42698.9233
  3366.0      42721.5855
  3367.0      42744.2540
  3368.0      42766.9289
  3369.0      42789.6103
  3370.0      42812.2980
  3371.0      42834.9921
  3372.0      42857.6925
  3373.0      42880.3994
  3374.0      42903.1127
  3375.0      42925.8323
  3376.0      42948.5584
  3377.0      42971.2908
  3378.0      42994.0297
  3379.0      43016.7749
  3380.0      43039.5265
  3381.0      43062.2845
  3382.0      43085.0489
  3383.0      43107.8197
  3384.0      43130.5969
  3385.0      43153.3805
  3386.0      43176.1705
  3387.0      43198.9669
  3388.0      43221.7696
  3389.0      43244.5788
  3390.0      43267.3944
  3391.0      43290.2164
  3392.0      43313.0447
  3393.0      43335.8795
  3394.0      43358.7207
  3395.0      43381.5682
  3396.0      43404.4222
  3397.0      43427.2825
  3398.0      43450.1493
  3399.0      43473.0225
  3400.0      43495.9020
  3401.0      43518.7880
  3402.0      43541.6804
  3403.0      43564.5792
  3404.0      43587.4843
  3405.0      43610.3959
  3406.0      43633.3139
  3407.0      43656.2383
  3408.0      43679.1691
  3409.0      43702.1063
  3410.0      43725.0499
  3411.0      43747.9999
  3412.0      43770.9563
  3413.0      43793.9191
  3414.0      43816.8884
  3415.0      43839.8640
  3416.0      43862.8461
  3417.0      43885.8345
  3418.0      43908.8294
  3419.0      43931.8307
  3420.0      43954.8383
  3421.0      43977.8524
  3422.0      44000.8729
  3423.0      44023.8999
  3424.0      44046.9332
  3425.0      44069.9729
  3426.0      44093.0191
  3427.0      44116.0716
  3428.0      44139.1306
  3429.0      44162.1960
  3430.0      44185.2678
  3431.0      44208.3460
  3432.0      44231.4307
  3433.0      44254.5217
  3434.0      44277.6192
  3435.0      44300.7231
  3436.0      44323.8334
  3437.0      44346.9501
  3438.0      44370.0732
  3439.0      44393.2028
  3440.0      44416.3388
  3441.0      44439.4811
  3442.0      44462.6300
  3443.0      44485.7852
  3444.0      44508.9468
  3445.0      44532.1149
  3446.0      44555.2894
  3447.0      44578.4703
  3448.0      44601.6576
  3449.0      44624.8514
  3450.0      44648.0516
  3451.0      44671.2582
  3452.0      44694.4712
  3453.0      44717.6907
  3454.0      44740.9165
  3455.0      44764.1488
  3456.0      44787.3876
  3457.0      44810.6327
  3458.0      44833.8843
  3459.0      44857.1423
  3460.0      44880.4067
  3461.0      44903.6776
  3462.0      44926.9549
  3463.0      44950.2386
  3464.0      44973.5287
  3465.0      44996.8253
  3466.0      45020.1283
  3467.0      45043.4377
  3468.0      45066.7536
  3469.0      45090.0759
  3470.0      45113.4046
  3471.0      45136.7398
  3472.0      45160.0814
  3473.0      45183.4294
  3474.0      45206.7838
  3475.0      45230.1447
  3476.0      45253.5121
  3477.0      45276.8858
  3478.0      45300.2660
  3479.0      45323.6526
  3480.0      45347.0457
  3481.0      45370.4452
  3482.0      45393.8511
  3483.0      45417.2635
  3484.0      45440.6823
  3485.0      45464.1076
  3486.0      45487.5393
  3487.0      45510.9774
  3488.0      45534.4220
  3489.0      45557.8730
  3490.0      45581.3304
  3491.0      45604.7943
  3492.0      45628.2647
  3493.0      45651.7414
  3494.0      45675.2246
  3495.0      45698.7143
  3496.0      45722.2104
  3497.0      45745.7129
  3498.0      45769.2219
  3499.0      45792.7374
  3500.0      45816.2593
  3501.0      45839.7876
  3502.0      45863.3223
  3503.0      45886.8636
  3504.0      45910.4112
  3505.0      45933.9653
  3506.0      45957.5259
  3507.0      45981.0929
  3508.0      46004.6664
  3509.0      46028.2463
  3510.0      46051.8326
  3511.0      46075.4254
  3512.0      46099.0247
  3513.0      46122.6304
  3514.0      46146.2425
  3515.0      46169.8611
  3516.0      46193.4862
  3517.0      46217.1177
  3518.0      46240.7557
  3519.0      46264.4001
  3520.0      46288.0510
  3521.0      46311.7083
  3522.0      46335.3721
  3523.0      46359.0423
  3524.0      46382.7190
  3525.0      46406.4022
  3526.0      46430.0918
  3527.0      46453.7879
  3528.0      46477.4904
  3529.0      46501.1994
  3530.0      46524.9148
  3531.0      46548.6367
  3532.0      46572.3651
  3533.0      46596.0999
  3534.0      46619.8412
  3535.0      46643.5889
  3536.0      46667.3431
  3537.0      46691.1038
  3538.0      46714.8709
  3539.0      46738.6445
  3540.0      46762.4246
  3541.0      46786.2111
  3542.0      46810.0041
  3543.0      46833.8035
  3544.0      46857.6094
  3545.0      46881.4218
  3546.0      46905.2407
  3547.0      46929.0660
  3548.0      46952.8978
  3549.0      46976.7360
  3550.0      47000.5807
  3551.0      47024.4319
  3552.0      47048.2896
  3553.0      47072.1537
  3554.0      47096.0243
  3555.0      47119.9014
  3556.0      47143.7849
  3557.0      47167.6749
  3558.0      47191.5714
  3559.0      47215.4743
  3560.0      47239.3838
  3561.0      47263.2997
  3562.0      47287.2220
  3563.0      47311.1509
  3564.0      47335.0862
  3565.0      47359.0280
  3566.0      47382.9763
  3567.0      47406.9310
  3568.0      47430.8923
  3569.0      47454.8600
  3570.0      47478.8342
  3571.0      47502.8148
  3572.0      47526.8020
  3573.0      47550.7956
  3574.0      47574.7957
  3575.0      47598.8023
  3576.0      47622.8153
  3577.0      47646.8349
  3578.0      47670.8609
  3579.0      47694.8934
  3580.0      47718.9324
  3581.0      47742.9778
  3582.0      47767.0298
  3583.0      47791.0882
  3584.0      47815.1532
  3585.0      47839.2246
  3586.0      47863.3025
  3587.0      47887.3868
  3588.0      47911.4777
  3589.0      47935.5751
  3590.0      47959.6789
  3591.0      47983.7892
  3592.0      48007.9061
  3593.0      48032.0294
  3594.0      48056.1592
  3595.0      48080.2955
  3596.0      48104.4382
  3597.0      48128.5875
  3598.0      48152.7433
  3599.0      48176.9055
  3600.0      48201.0743
  3601.0      48225.2495
  3602.0      48249.4312
  3603.0      48273.6195
  3604.0      48297.8142
  3605.0      48322.0154
  3606.0      48346.2231
  3607.0      48370.4373
  3608.0      48394.6580
  3609.0      48418.8852
  3610.0      48443.1189
  3611.0      48467.3591
  3612.0      48491.6058
  3613.0      48515.8590
  3614.0      48540.1187
  3615.0      48564.3849
  3616.0      48588.6576
  3617.0      48612.9368
  3618.0      48637.2225
  3619.0      48661.5147
  3620.0      48685.8134
  3621.0      48710.1186
  3622.0      48734.4304
  3623.0      48758.7486
  3624.0      48783.0733
  3625.0      48807.4045
  3626.0      48831.7423
  3627.0      48856.0865
  3628.0      48880.4372
  3629.0      48904.7945
  3630.0      48929.1582
  3631.0      48953.5285
  3632.0      48977.9053
  3633.0      49002.2886
  3634.0      49026.6784
  3635.0      49051.0747
  3636.0      49075.4775
  3637.0      49099.8868
  3638.0      49124.3027
  3639.0      49148.7250
  3640.0      49173.1539
  3641.0      49197.5893
  3642.0      49222.0312
  3643.0      49246.4796
  3644.0      49270.9345
  3645.0      49295.3959
  3646.0      49319.8639
  3647.0      49344.3384
  3648.0      49368.8194
  3649.0      49393.3069
  3650.0      49417.8009
  3651.0      49442.3014
  3652.0      49466.8085
  3653.0      49491.3221
  3654.0      49515.8422
  3655.0      49540.3688
  3656.0      49564.9020
  3657.0      49589.4416
  3658.0      49613.9878
  3659.0      49638.5405
  3660.0      49663.0998
  3661.0      49687.6655
  3662.0      49712.2378
  3663.0      49736.8166
  3664.0      49761.4019
  3665.0      49785.9938
  3666.0      49810.5922
  3667.0      49835.1971
  3668.0      49859.8086
  3669.0      49884.4265
  3670.0      49909.0510
  3671.0      49933.6821
  3672.0      49958.3196
  3673.0      49982.9637
  3674.0      50007.6143
  3675.0      50032.2715
  3676.0      50056.9352
  3677.0      50081.6054
  3678.0      50106.2821
  3679.0      50130.9654
  3680.0      50155.6552
  3681.0      50180.3516
  3682.0      50205.0545
  3683.0      50229.7639
  3684.0      50254.4798
  3685.0      50279.2023
  3686.0      50303.9314
  3687.0      50328.6669
  3688.0      50353.4091
  3689.0      50378.1577
  3690.0      50402.9129
  3691.0      50427.6746
  3692.0      50452.4429
  3693.0      50477.2177
  3694.0      50501.9990
  3695.0      50526.7869
  3696.0      50551.5814
  3697.0      50576.3824
  3698.0      50601.1899
  3699.0      50626.0039
  3700.0      50650.8246
  3701.0      50675.6517
  3702.0      50700.4854
  3703.0      50725.3257
  3704.0      50750.1725
  3705.0      50775.0258
  3706.0      50799.8857
  3707.0      50824.7522
  3708.0      50849.6252
  3709.0      50874.5047
  3710.0      50899.3908
  3711.0      50924.2834
  3712.0      50949.1826
  3713.0      50974.0884
  3714.0      50999.0007
  3715.0      51023.9195
  3716.0      51048.8450
  3717.0      51073.7769
  3718.0      51098.7154
  3719.0      51123.6605
  3720.0      51148.6121
  3721.0      51173.5703
  3722.0      51198.5351
  3723.0      51223.5064
  3724.0      51248.4842
  3725.0      51273.4687
  3726.0      51298.4596
  3727.0      51323.4572
  3728.0      51348.4613
  3729.0      51373.4719
  3730.0      51398.4892
  3731.0      51423.5129
  3732.0      51448.5433
  3733.0      51473.5802
  3734.0      51498.6237
  3735.0      51523.6737
  3736.0      51548.7303
  3737.0      51573.7935
  3738.0      51598.8632
  3739.0      51623.9395
  3740.0      51649.0224
  3741.0      51674.1118
  3742.0      51699.2079
  3743.0      51724.3104
  3744.0      51749.4196
  3745.0      51774.5353
  3746.0      51799.6576
  3747.0      51824.7864
  3748.0      51849.9219
  3749.0      51875.0639
  3750.0      51900.2125
  3751.0      51925.3676
  3752.0      51950.5293
  3753.0      51975.6976
  3754.0      52000.8725
  3755.0      52026.0540
  3756.0      52051.2420
  3757.0      52076.4366
  3758.0      52101.6378
  3759.0      52126.8456
  3760.0      52152.0599
  3761.0      52177.2808
  3762.0      52202.5083
  3763.0      52227.7424
  3764.0      52252.9831
  3765.0      52278.2303
  3766.0      52303.4841
  3767.0      52328.7445
  3768.0      52354.0115
  3769.0      52379.2851
  3770.0      52404.5653
  3771.0      52429.8520
  3772.0      52455.1454
  3773.0      52480.4453
  3774.0      52505.7518
  3775.0      52531.0649
  3776.0      52556.3846
  3777.0      52581.7109
  3778.0      52607.0437
  3779.0      52632.3832
  3780.0      52657.7292
  3781.0      52683.0819
  3782.0      52708.4411
  3783.0      52733.8069
  3784.0      52759.1793
  3785.0      52784.5583
  3786.0      52809.9439
  3787.0      52835.3361
  3788.0      52860.7349
  3789.0      52886.1403
  3790.0      52911.5523
  3791.0      52936.9709
  3792.0      52962.3961
  3793.0      52987.8279
  3794.0      53013.2662
  3795.0      53038.7112
  3796.0      53064.1628
  3797.0      53089.6210
  3798.0      53115.0858
  3799.0      53140.5572
  3800.0      53166.0351
  3801.0      53191.5197
  3802.0      53217.0109
  3803.0      53242.5087
  3804.0      53268.0131
  3805.0      53293.5242
  3806.0      53319.0418
  3807.0      53344.5660
  3808.0      53370.0968
  3809.0      53395.6343
  3810.0      53421.1783
  3811.0      53446.7290
  3812.0      53472.2863
  3813.0      53497.8501
  3814.0      53523.4206
  3815.0      53548.9977
  3816.0      53574.5814
  3817.0      53600.1718
  3818.0      53625.7687
  3819.0      53651.3723
  3820.0      53676.9825
  3821.0      53702.5992
  3822.0      53728.2227
  3823.0      53753.8527
  3824.0      53779.4893
  3825.0      53805.1326
  3826.0      53830.7825
  3827.0      53856.4389
  3828.0      53882.1021
  3829.0      53907.7718
  3830.0      53933.4482
  3831.0      53959.1311
  3832.0      53984.8207
  3833.0      54010.5170
  3834.0      54036.2198
  3835.0      54061.9293
  3836.0      54087.6454
  3837.0      54113.3681
  3838.0      54139.0975
  3839.0      54164.8335
  3840.0      54190.5761
  3841.0      54216.3253
  3842.0      54242.0812
  3843.0      54267.8437
  3844.0      54293.6128
  3845.0      54319.3886
  3846.0      54345.1709
  3847.0      54370.9600
  3848.0      54396.7556
  3849.0      54422.5579
  3850.0      54448.3668
  3851.0      54474.1824
  3852.0      54500.0046
  3853.0      54525.8334
  3854.0      54551.6688
  3855.0      54577.5109
  3856.0      54603.3597
  3857.0      54629.2151
  3858.0      54655.0771
  3859.0      54680.9457
  3860.0      54706.8210
  3861.0      54732.7030
  3862.0      54758.5915
  3863.0      54784.4868
  3864.0      54810.3886
  3865.0      54836.2971
  3866.0      54862.2123
  3867.0      54888.1341
  3868.0      54914.0625
  3869.0      54939.9976
  3870.0      54965.9393
  3871.0      54991.8877
  3872.0      55017.8428
  3873.0      55043.8044
  3874.0      55069.7728
  3875.0      55095.7477
  3876.0      55121.7294
  3877.0      55147.7177
  3878.0      55173.7126
  3879.0      55199.7142
  3880.0      55225.7224
  3881.0      55251.7373
  3882.0      55277.7589
  3883.0      55303.7871
  3884.0      55329.8219
  3885.0      55355.8635
  3886.0      55381.9116
  3887.0      55407.9665
  3888.0      55434.0280
  3889.0      55460.0961
  3890.0      55486.1709
  3891.0      55512.2524
  3892.0      55538.3405
  3893.0      55564.4353
  3894.0      55590.5368
  3895.0      55616.6449
  3896.0      55642.7597
  3897.0      55668.8812
  3898.0      55695.0093
  3899.0      55721.1441
  3900.0      55747.2855
  3901.0      55773.4336
  3902.0      55799.5884
  3903.0      55825.7499
  3904.0      55851.9180
  3905.0      55878.0928
  3906.0      55904.2743
  3907.0      55930.4624
  3908.0      55956.6572
  3909.0      55982.8587
  3910.0      56009.0668
  3911.0      56035.2817
  3912.0      56061.5032
  3913.0      56087.7314
  3914.0      56113.9662
  3915.0      56140.2078
  3916.0      56166.4560
  3917.0      56192.7109
  3918.0      56218.9724
  3919.0      56245.2407
  3920.0      56271.5156
  3921.0      56297.7972
  3922.0      56324.0855
  3923.0      56350.3805
  3924.0      56376.6822
  3925.0      56402.9905
  3926.0      56429.3055
  3927.0      56455.6272
  3928.0      56481.9556
  3929.0      56508.2907
  3930.0      56534.6325
  3931.0      56560.9810
  3932.0      56587.3361
  3933.0      56613.6979
  3934.0      56640.0665
  3935.0      56666.4417
  3936.0      56692.8236
  3937.0      56719.2122
  3938.0      56745.6075
  3939.0      56772.0095
  3940.0      56798.4182
  3941.0      56824.8336
  3942.0      56851.2556
  3943.0      56877.6844
  3944.0      56904.1199
  3945.0      56930.5620
  3946.0      56957.0109
  3947.0      56983.4665
  3948.0      57009.9287
  3949.0      57036.3977
  3950.0      57062.8734
  3951.0      57089.3557
  3952.0      57115.8448
  3953.0      57142.3406
  3954.0      57168.8431
  3955.0      57195.3523
  3956.0      57221.8682
  3957.0      57248.3907
  3958.0      57274.9201
  3959.0      57301.4561
  3960.0      57327.9988
  3961.0      57354.5482
  3962.0      57381.1044
  3963.0      57407.6672
  3964.0      57434.2368
  3965.0      57460.8130
  3966.0      57487.3960
  3967.0      57513.9857
  3968.0      57540.5821
  3969.0      57567.1853
  3970.0      57593.7951
  3971.0      57620.4117
  3972.0      57647.0350
  3973.0      57673.6650
  3974.0      57700.3017
  3975.0      57726.9451
  3976.0      57753.5953
  3977.0      57780.2521
  3978.0      57806.9157
  3979.0      57833.5860
  3980.0      57860.2631
  3981.0      57886.9469
  3982.0      57913.6373
  3983.0      57940.3346
  3984.0      57967.0385
  3985.0      57993.7492
  3986.0      58020.4666
  3987.0      58047.1907
  3988.0      58073.9215
  3989.0      58100.6591
  3990.0      58127.4034
  3991.0      58154.1545
  3992.0      58180.9123
  3993.0      58207.6768
  3994.0      58234.4480
  3995.0      58261.2260
  3996.0      58288.0107
  3997.0      58314.8021
  3998.0      58341.6003
  3999.0      58368.4052
  4000.0      58395.2169
  4001.0      58422.0353
  4002.0      58448.8604
  4003.0      58475.6923
  4004.0      58502.5309
  4005.0      58529.3763
  4006.0      58556.2284
  4007.0      58583.0872
  4008.0      58609.9528
  4009.0      58636.8251
  4010.0      58663.7042
  4011.0      58690.5900
  4012.0      58717.4826
  4013.0      58744.3819
  4014.0      58771.2880
  4015.0      58798.2008
  4016.0      58825.1204
  4017.0      58852.0467
  4018.0      58878.9797
  4019.0      58905.9196
  4020.0      58932.8661
  4021.0      58959.8195
  4022.0      58986.7795
  4023.0      59013.7464
  4024.0      59040.7200
  4025.0      59067.7003
  4026.0      59094.6874
  4027.0      59121.6813
  4028.0      59148.6819
  4029.0      59175.6893
  4030.0      59202.7034
  4031.0      59229.7243
  4032.0      59256.7520
  4033.0      59283.7864
  4034.0      59310.8276
  4035.0      59337.8756
  4036.0      59364.9303
  4037.0      59391.9918
  4038.0      59419.0600
  4039.0      59446.1350
  4040.0      59473.2168
  4041.0      59500.3054
  4042.0      59527.4007
  4043.0      59554.5028
  4044.0      59581.6117
  4045.0      59608.7273
  4046.0      59635.8497
  4047.0      59662.9789
  4048.0      59690.1149
  4049.0      59717.2576
  4050.0      59744.4072
  4051.0      59771.5634
  4052.0      59798.7265
  4053.0      59825.8964
  4054.0      59853.0730
  4055.0      59880.2564
  4056.0      59907.4466
  4057.0      59934.6436
  4058.0      59961.8473
  4059.0      59989.0579
  4060.0      60016.2752
  4061.0      60043.4993
  4062.0      60070.7302
  4063.0      60097.9678
  4064.0      60125.2123
  4065.0      60152.4636
  4066.0      60179.7216
  4067.0      60206.9864
  4068.0      60234.2580
  4069.0      60261.5365
  4070.0      60288.8217
  4071.0      60316.1137
  4072.0      60343.4125
  4073.0      60370.7180
  4074.0      60398.0304
  4075.0      60425.3496
  4076.0      60452.6756
  4077.0      60480.0083
  4078.0      60507.3479
  4079.0      60534.6943
  4080.0      60562.0474
  4081.0      60589.4074
  4082.0      60616.7742
  4083.0      60644.1478
  4084.0      60671.5281
  4085.0      60698.9153
  4086.0      60726.3093
  4087.0      60753.7101
  4088.0      60781.1177
  4089.0      60808.5321
  4090.0      60835.9533
  4091.0      60863.3813
  4092.0      60890.8162
  4093.0      60918.2578
  4094.0      60945.7063
  4095.0      60973.1615
  4096.0      61000.6236
  4097.0      61028.0925
  4098.0      61055.5682
  4099.0      61083.0507
  4100.0      61110.5401
  4101.0      61138.0362
  4102.0      61165.5392
  4103.0      61193.0490
  4104.0      61220.5656
  4105.0      61248.0891
  4106.0      61275.6193
  4107.0      61303.1564
  4108.0      61330.7003
  4109.0      61358.2510
  4110.0      61385.8086
  4111.0      61413.3730
  4112.0      61440.9442
  4113.0      61468.5222
  4114.0      61496.1071
  4115.0      61523.6987
  4116.0      61551.2973
  4117.0      61578.9026
  4118.0      61606.5148
  4119.0      61634.1338
  4120.0      61661.7597
  4121.0      61689.3923
  4122.0      61717.0318
  4123.0      61744.6782
  4124.0      61772.3314
  4125.0      61799.9914
  4126.0      61827.6583
  4127.0      61855.3320
  4128.0      61883.0125
  4129.0      61910.6999
  4130.0      61938.3941
  4131.0      61966.0952
  4132.0      61993.8031
  4133.0      62021.5179
  4134.0      62049.2395
  4135.0      62076.9679
  4136.0      62104.7032
  4137.0      62132.4453
  4138.0      62160.1943
  4139.0      62187.9502
  4140.0      62215.7129
  4141.0      62243.4824
  4142.0      62271.2588
  4143.0      62299.0420
  4144.0      62326.8321
  4145.0      62354.6291
  4146.0      62382.4329
  4147.0      62410.2436
  4148.0      62438.0611
  4149.0      62465.8855
  4150.0      62493.7167
  4151.0      62521.5548
  4152.0      62549.3998
  4153.0      62577.2516
  4154.0      62605.1103
  4155.0      62632.9758
  4156.0      62660.8483
  4157.0      62688.7275
  4158.0      62716.6137
  4159.0      62744.5067
  4160.0      62772.4066
  4161.0      62800.3133
  4162.0      62828.2269
  4163.0      62856.1474
  4164.0      62884.0748
  4165.0      62912.0090
  4166.0      62939.9501
  4167.0      62967.8981
  4168.0      62995.8529
  4169.0      63023.8147
  4170.0      63051.7833
  4171.0      63079.7588
  4172.0      63107.7411
  4173.0      63135.7304
  4174.0      63163.7265
  4175.0      63191.7295
  4176.0      63219.7394
  4177.0      63247.7561
  4178.0      63275.7798
  4179.0      63303.8103
  4180.0      63331.8477
  4181.0      63359.8920
  4182.0      63387.9432
  4183.0      63416.0013
  4184.0      63444.0663
  4185.0      63472.1382
  4186.0      63500.2169
  4187.0      63528.3026
  4188.0      63556.3951
  4189.0      63584.4945
  4190.0      63612.6008
  4191.0      63640.7141
  4192.0      63668.8342
  4193.0      63696.9612
  4194.0      63725.0951
  4195.0      63753.2359
  4196.0      63781.3836
  4197.0      63809.5383
  4198.0      63837.6998
  4199.0      63865.8682
  4200.0      63894.0435
  4201.0      63922.2257
  4202.0      63950.4149
  4203.0      63978.6109
  4204.0      64006.8139
  4205.0      64035.0237
  4206.0      64063.2405
  4207.0      64091.4642
  4208.0      64119.6947
  4209.0      64147.9322
  4210.0      64176.1767
  4211.0      64204.4280
  4212.0      64232.6862
  4213.0      64260.9514
  4214.0      64289.2234
  4215.0      64317.5024
  4216.0      64345.7883
  4217.0      64374.0812
  4218.0      64402.3809
  4219.0      64430.6876
  4220.0      64459.0012
  4221.0      64487.3217
  4222.0      64515.6491
  4223.0      64543.9835
  4224.0      64572.3248
  4225.0      64600.6730
  4226.0      64629.0282
  4227.0      64657.3902
  4228.0      64685.7593
  4229.0      64714.1352
  4230.0      64742.5181
  4231.0      64770.9079
  4232.0      64799.3046
  4233.0      64827.7083
  4234.0      64856.1189
  4235.0      64884.5364
  4236.0      64912.9609
  4237.0      64941.3923
  4238.0      64969.8307
  4239.0      64998.2760
  4240.0      65026.7282
  4241.0      65055.1874
  4242.0      65083.6535
  4243.0      65112.1266
  4244.0      65140.6066
  4245.0      65169.0935
  4246.0      65197.5874
  4247.0      65226.0883
  4248.0      65254.5961
  4249.0      65283.1109
  4250.0      65311.6326
  4251.0      65340.1612
  4252.0      65368.6968
  4253.0      65397.2394
  4254.0      65425.7889
  4255.0      65454.3454
  4256.0      65482.9088
  4257.0      65511.4792
  4258.0      65540.0566
  4259.0      65568.6409
  4260.0      65597.2321
  4261.0      65625.8304
  4262.0      65654.4355
  4263.0      65683.0477
  4264.0      65711.6668
  4265.0      65740.2929
  4266.0      65768.9260
  4267.0      65797.5660
  4268.0      65826.2130
  4269.0      65854.8669
  4270.0      65883.5279
  4271.0      65912.1958
  4272.0      65940.8706
  4273.0      65969.5525
  4274.0      65998.2413
  4275.0      66026.9371
  4276.0      66055.6399
  4277.0      66084.3496
  4278.0      66113.0663
  4279.0      66141.7900
  4280.0      66170.5207
  4281.0      66199.2584
  4282.0      66228.0030
  4283.0      66256.7547
  4284.0      66285.5133
  4285.0      66314.2789
  4286.0      66343.0515
  4287.0      66371.8311
  4288.0      66400.6176
  4289.0      66429.4112
  4290.0      66458.2117
  4291.0      66487.0193
  4292.0      66515.8338
  4293.0      66544.6553
  4294.0      66573.4839
  4295.0      66602.3194
  4296.0      66631.1619
  4297.0      66660.0114
  4298.0      66688.8679
  4299.0      66717.7314
  4300.0      66746.6019
  4301.0      66775.4794
  4302.0      66804.3639
  4303.0      66833.2555
  4304.0      66862.1540
  4305.0      66891.0595
  4306.0      66919.9720
  4307.0      66948.8916
  4308.0      66977.8181
  4309.0      67006.7517
  4310.0      67035.6922
  4311.0      67064.6398
  4312.0      67093.5944
  4313.0      67122.5560
  4314.0      67151.5247
  4315.0      67180.5003
  4316.0      67209.4829
  4317.0      67238.4726
  4318.0      67267.4693
  4319.0      67296.4730
  4320.0      67325.4838
  4321.0      67354.5015
  4322.0      67383.5263
  4323.0      67412.5581
  4324.0      67441.5969
  4325.0      67470.6428
  4326.0      67499.6957
  4327.0      67528.7556
  4328.0      67557.8225
  4329.0      67586.8965
  4330.0      67615.9775
  4331.0      67645.0655
  4332.0      67674.1606
  4333.0      67703.2627
  4334.0      67732.3719
  4335.0      67761.4880
  4336.0      67790.6112
  4337.0      67819.7415
  4338.0      67848.8788
  4339.0      67878.0231
  4340.0      67907.1745
  4341.0      67936.3329
  4342.0      67965.4984
  4343.0      67994.6709
  4344.0      68023.8505
  4345.0      68053.0371
  4346.0      68082.2307
  4347.0      68111.4314
  4348.0      68140.6392
  4349.0      68169.8540
  4350.0      68199.0758
  4351.0      68228.3048
  4352.0      68257.5407
  4353.0      68286.7837
  4354.0      68316.0338
  4355.0      68345.2910
  4356.0      68374.5552
  4357.0      68403.8264
  4358.0      68433.1047
  4359.0      68462.3901
  4360.0      68491.6826
  4361.0      68520.9821
  4362.0      68550.2887
  4363.0      68579.6023
  4364.0      68608.9230
  4365.0      68638.2508
  4366.0      68667.5856
  4367.0      68696.9276
  4368.0      68726.2766
  4369.0      68755.6326
  4370.0      68784.9958
  4371.0      68814.3660
  4372.0      68843.7433
  4373.0      68873.1277
  4374.0      68902.5191
  4375.0      68931.9176
  4376.0      68961.3233
  4377.0      68990.7359
  4378.0      69020.1557
  4379.0      69049.5826
  4380.0      69079.0165
  4381.0      69108.4576
  4382.0      69137.9057
  4383.0      69167.3609
  4384.0      69196.8232
  4385.0      69226.2926
  4386.0      69255.7691
  4387.0      69285.2527
  4388.0      69314.7433
  4389.0      69344.2411
  4390.0      69373.7460
  4391.0      69403.2579
  4392.0      69432.7770
  4393.0      69462.3031
  4394.0      69491.8364
  4395.0      69521.3768
  4396.0      69550.9242
  4397.0      69580.4788
  4398.0      69610.0405
  4399.0      69639.6093
  4400.0      69669.1852
  4401.0      69698.7682
  4402.0      69728.3583
  4403.0      69757.9555
  4404.0      69787.5598
  4405.0      69817.1713
  4406.0      69846.7898
  4407.0      69876.4155
  4408.0      69906.0483
  4409.0      69935.6882
  4410.0      69965.3352
  4411.0      69994.9894
  4412.0      70024.6507
  4413.0      70054.3191
  4414.0      70083.9946
  4415.0      70113.6772
  4416.0      70143.3670
  4417.0      70173.0639
  4418.0      70202.7679
  4419.0      70232.4791
  4420.0      70262.1974
  4421.0      70291.9228
  4422.0      70321.6553
  4423.0      70351.3950
  4424.0      70381.1418
  4425.0      70410.8958
  4426.0      70440.6569
  4427.0      70470.4251
  4428.0      70500.2005
  4429.0      70529.9830
  4430.0      70559.7727
  4431.0      70589.5695
  4432.0      70619.3734
  4433.0      70649.1845
  4434.0      70679.0027
  4435.0      70708.8281
  4436.0      70738.6607
  4437.0      70768.5003
  4438.0      70798.3472
  4439.0      70828.2012
  4440.0      70858.0623
  4441.0      70887.9306
  4442.0      70917.8061
  4443.0      70947.6887
  4444.0      70977.5784
  4445.0      71007.4754
  4446.0      71037.3795
  4447.0      71067.2907
  4448.0      71097.2091
  4449.0      71127.1347
  4450.0      71157.0674
  4451.0      71187.0074
  4452.0      71216.9544
  4453.0      71246.9087
  4454.0      71276.8701
  4455.0      71306.8387
  4456.0      71336.8145
  4457.0      71366.7974
  4458.0      71396.7875
  4459.0      71426.7848
  4460.0      71456.7893
  4461.0      71486.8009
  4462.0      71516.8197
  4463.0      71546.8457
  4464.0      71576.8789
  4465.0      71606.9193
  4466.0      71636.9669
  4467.0      71667.0216
  4468.0      71697.0835
  4469.0      71727.1527
  4470.0      71757.2290
  4471.0      71787.3125
  4472.0      71817.4032
  4473.0      71847.5010
  4474.0      71877.6061
  4475.0      71907.7184
  4476.0      71937.8379
  4477.0      71967.9645
  4478.0      71998.0984
  4479.0      72028.2395
  4480.0      72058.3878
  4481.0      72088.5432
  4482.0      72118.7059
  4483.0      72148.8758
  4484.0      72179.0529
  4485.0      72209.2372
  4486.0      72239.4287
  4487.0      72269.6274
  4488.0      72299.8333
  4489.0      72330.0465
  4490.0      72360.2668
  4491.0      72390.4944
  4492.0      72420.7292
  4493.0      72450.9712
  4494.0      72481.2204
  4495.0      72511.4769
  4496.0      72541.7405
  4497.0      72572.0114
  4498.0      72602.2895
  4499.0      72632.5749
  4500.0      72662.8674
  4501.0      72693.1672
  4502.0      72723.4743
  4503.0      72753.7885
  4504.0      72784.1100
  4505.0      72814.4387
  4506.0      72844.7747
  4507.0      72875.1178
  4508.0      72905.4683
  4509.0      72935.8259
  4510.0      72966.1908
  4511.0      72996.5630
  4512.0      73026.9423
  4513.0      73057.3290
  4514.0      73087.7228
  4515.0      73118.1239
  4516.0      73148.5323
  4517.0      73178.9479
  4518.0      73209.3708
  4519.0      73239.8009
  4520.0      73270.2382
  4521.0      73300.6828
  4522.0      73331.1347
  4523.0      73361.5938
  4524.0      73392.0602
  4525.0      73422.5338
  4526.0      73453.0147
  4527.0      73483.5029
  4528.0      73513.9983
  4529.0      73544.5010
  4530.0      73575.0109
  4531.0      73605.5281
  4532.0      73636.0526
  4533.0      73666.5843
  4534.0      73697.1234
  4535.0      73727.6696
  4536.0      73758.2232
  4537.0      73788.7840
  4538.0      73819.3521
  4539.0      73849.9275
  4540.0      73880.5102
  4541.0      73911.1001
  4542.0      73941.6973
  4543.0      73972.3018
  4544.0      74002.9136
  4545.0      74033.5327
  4546.0      74064.1590
  4547.0      74094.7927
  4548.0      74125.4336
  4549.0      74156.0818
  4550.0      74186.7373
  4551.0      74217.4001
  4552.0      74248.0702
  4553.0      74278.7475
  4554.0      74309.4322
  4555.0      74340.1242
  4556.0      74370.8235
  4557.0      74401.5300
  4558.0      74432.2439
  4559.0      74462.9651
  4560.0      74493.6936
  4561.0      74524.4293
  4562.0      74555.1724
  4563.0      74585.9228
  4564.0      74616.6805
  4565.0      74647.4456
  4566.0      74678.2179
  4567.0      74708.9975
  4568.0      74739.7845
  4569.0      74770.5787
  4570.0      74801.3803
  4571.0      74832.1892
  4572.0      74863.0054
  4573.0      74893.8290
  4574.0      74924.6599
  4575.0      74955.4980
  4576.0      74986.3436
  4577.0      75017.1964
  4578.0      75048.0566
  4579.0      75078.9241
  4580.0      75109.7989
  4581.0      75140.6810
  4582.0      75171.5705
  4583.0      75202.4674
  4584.0      75233.3715
  4585.0      75264.2830
  4586.0      75295.2019
  4587.0      75326.1280
  4588.0      75357.0615
  4589.0      75388.0024
  4590.0      75418.9506
  4591.0      75449.9062
  4592.0      75480.8690
  4593.0      75511.8393
  4594.0      75542.8169
  4595.0      75573.8018
  4596.0      75604.7941
  4597.0      75635.7938
  4598.0      75666.8008
  4599.0      75697.8151
  4600.0      75728.8368
  4601.0      75759.8659
  4602.0      75790.9023
  4603.0      75821.9461
  4604.0      75852.9973
  4605.0      75884.0558
  4606.0      75915.1217
  4607.0      75946.1950
  4608.0      75977.2756
  4609.0      76008.3636
  4610.0      76039.4589
  4611.0      76070.5617
  4612.0      76101.6718
  4613.0      76132.7893
  4614.0      76163.9141
  4615.0      76195.0464
  4616.0      76226.1860
  4617.0      76257.3330
  4618.0      76288.4874
  4619.0      76319.6491
  4620.0      76350.8183
  4621.0      76381.9948
  4622.0      76413.1788
  4623.0      76444.3701
  4624.0      76475.5688
  4625.0      76506.7749
  4626.0      76537.9884
  4627.0      76569.2093
  4628.0      76600.4375
  4629.0      76631.6732
  4630.0      76662.9163
  4631.0      76694.1668
  4632.0      76725.4247
  4633.0      76756.6900
  4634.0      76787.9627
  4635.0      76819.2428
  4636.0      76850.5303
  4637.0      76881.8252
  4638.0      76913.1275
  4639.0      76944.4372
  4640.0      76975.7544
  4641.0      77007.0790
  4642.0      77038.4109
  4643.0      77069.7503
  4644.0      77101.0972
  4645.0      77132.4514
  4646.0      77163.8131
  4647.0      77195.1821
  4648.0      77226.5587
  4649.0      77257.9426
  4650.0      77289.3340
  4651.0      77320.7328
  4652.0      77352.1390
  4653.0      77383.5526
  4654.0      77414.9737
  4655.0      77446.4022
  4656.0      77477.8382
  4657.0      77509.2816
  4658.0      77540.7324
  4659.0      77572.1907
  4660.0      77603.6564
  4661.0      77635.1296
  4662.0      77666.6102
  4663.0      77698.0983
  4664.0      77729.5938
  4665.0      77761.0967
  4666.0      77792.6072
  4667.0      77824.1250
  4668.0      77855.6503
  4669.0      77887.1831
  4670.0      77918.7233
  4671.0      77950.2710
  4672.0      77981.8261
  4673.0      78013.3887
  4674.0      78044.9588
  4675.0      78076.5363
  4676.0      78108.1213
  4677.0      78139.7138
  4678.0      78171.3137
  4679.0      78202.9211
  4680.0      78234.5360
  4681.0      78266.1584
  4682.0      78297.7882
  4683.0      78329.4255
  4684.0      78361.0703
  4685.0      78392.7225
  4686.0      78424.3823
  4687.0      78456.0495
  4688.0      78487.7242
  4689.0      78519.4064
  4690.0      78551.0960
  4691.0      78582.7932
  4692.0      78614.4979
  4693.0      78646.2100
  4694.0      78677.9296
  4695.0      78709.6568
  4696.0      78741.3914
  4697.0      78773.1335
  4698.0      78804.8831
  4699.0      78836.6403
  4700.0      78868.4049
  4701.0      78900.1770
  4702.0      78931.9566
  4703.0      78963.7438
  4704.0      78995.5384
  4705.0      79027.3406
  4706.0      79059.1502
  4707.0      79090.9674
  4708.0      79122.7921
  4709.0      79154.6243
  4710.0      79186.4640
  4711.0      79218.3113
  4712.0      79250.1660
  4713.0      79282.0283
  4714.0      79313.8981
  4715.0      79345.7754
  4716.0      79377.6603
  4717.0      79409.5527
  4718.0      79441.4526
  4719.0      79473.3600
  4720.0      79505.2750
  4721.0      79537.1975
  4722.0      79569.1276
  4723.0      79601.0652
  4724.0      79633.0103
  4725.0      79664.9629
  4726.0      79696.9231
  4727.0      79728.8909
  4728.0      79760.8662
  4729.0      79792.8490
  4730.0      79824.8394
  4731.0      79856.8373
  4732.0      79888.8428
  4733.0      79920.8558
  4734.0      79952.8764
  4735.0      79984.9046
  4736.0      80016.9403
  4737.0      80048.9835
  4738.0      80081.0343
  4739.0      80113.0927
  4740.0      80145.1587
  4741.0      80177.2322
  4742.0      80209.3133
  4743.0      80241.4019
  4744.0      80273.4981
  4745.0      80305.6019
  4746.0      80337.7133
  4747.0      80369.8322
  4748.0      80401.9587
  4749.0      80434.0928
  4750.0      80466.2345
  4751.0      80498.3837
  4752.0      80530.5405
  4753.0      80562.7049
  4754.0      80594.8769
  4755.0      80627.0565
  4756.0      80659.2437
  4757.0      80691.4385
  4758.0      80723.6408
  4759.0      80755.8508
  4760.0      80788.0683
  4761.0      80820.2934
  4762.0      80852.5262
  4763.0      80884.7665
  4764.0      80917.0145
  4765.0      80949.2700
  4766.0      80981.5331
  4767.0      81013.8039
  4768.0      81046.0823
  4769.0      81078.3682
  4770.0      81110.6618
  4771.0      81142.9630
  4772.0      81175.2718
  4773.0      81207.5882
  4774.0      81239.9123
  4775.0      81272.2439
  4776.0      81304.5832
  4777.0      81336.9301
  4778.0      81369.2847
  4779.0      81401.6468
  4780.0      81434.0166
  4781.0      81466.3940
  4782.0      81498.7791
  4783.0      81531.1717
  4784.0      81563.5720
  4785.0      81595.9800
  4786.0      81628.3956
  4787.0      81660.8188
  4788.0      81693.2496
  4789.0      81725.6881
  4790.0      81758.1343
  4791.0      81790.5881
  4792.0      81823.0495
  4793.0      81855.5186
  4794.0      81887.9953
  4795.0      81920.4797
  4796.0      81952.9718
  4797.0      81985.4715
  4798.0      82017.9788
  4799.0      82050.4938
  4800.0      82083.0165
  4801.0      82115.5468
  4802.0      82148.0848
  4803.0      82180.6305
  4804.0      82213.1838
  4805.0      82245.7448
  4806.0      82278.3135
  4807.0      82310.8898
  4808.0      82343.4739
  4809.0      82376.0656
  4810.0      82408.6649
  4811.0      82441.2720
  4812.0      82473.8867
  4813.0      82506.5091
  4814.0      82539.1392
  4815.0      82571.7770
  4816.0      82604.4224
  4817.0      82637.0756
  4818.0      82669.7364
  4819.0      82702.4050
  4820.0      82735.0812
  4821.0      82767.7651
  4822.0      82800.4567
  4823.0      82833.1561
  4824.0      82865.8631
  4825.0      82898.5778
  4826.0      82931.3002
  4827.0      82964.0304
  4828.0      82996.7682
  4829.0      83029.5138
  4830.0      83062.2670
  4831.0      83095.0280
  4832.0      83127.7967
  4833.0      83160.5731
  4834.0      83193.3572
  4835.0      83226.1490
  4836.0      83258.9486
  4837.0      83291.7559
  4838.0      83324.5709
  4839.0      83357.3936
  4840.0      83390.2241
  4841.0      83423.0623
  4842.0      83455.9082
  4843.0      83488.7619
  4844.0      83521.6232
  4845.0      83554.4924
  4846.0      83587.3692
  4847.0      83620.2538
  4848.0      83653.1462
  4849.0      83686.0463
  4850.0      83718.9541
  4851.0      83751.8697
  4852.0      83784.7930
  4853.0      83817.7241
  4854.0      83850.6630
  4855.0      83883.6095
  4856.0      83916.5639
  4857.0      83949.5260
  4858.0      83982.4959
  4859.0      84015.4735
  4860.0      84048.4589
  4861.0      84081.4520
  4862.0      84114.4529
  4863.0      84147.4616
  4864.0      84180.4781
  4865.0      84213.5023
  4866.0      84246.5343
  4867.0      84279.5741
  4868.0      84312.6216
  4869.0      84345.6769
  4870.0      84378.7400
  4871.0      84411.8109
  4872.0      84444.8896
  4873.0      84477.9761
  4874.0      84511.0703
  4875.0      84544.1724
  4876.0      84577.2822
  4877.0      84610.3998
  4878.0      84643.5252
  4879.0      84676.6584
  4880.0      84709.7994
  4881.0      84742.9482
  4882.0      84776.1049
  4883.0      84809.2693
  4884.0      84842.4415
  4885.0      84875.6215
  4886.0      84908.8094
  4887.0      84942.0050
  4888.0      84975.2085
  4889.0      85008.4197
  4890.0      85041.6388
  4891.0      85074.8657
  4892.0      85108.1005
  4893.0      85141.3430
  4894.0      85174.5934
  4895.0      85207.8516
  4896.0      85241.1176
  4897.0      85274.3914
  4898.0      85307.6731
  4899.0      85340.9626
  4900.0      85374.2600
  4901.0      85407.5652
  4902.0      85440.8782
  4903.0      85474.1991
  4904.0      85507.5278
  4905.0      85540.8643
  4906.0      85574.2087
  4907.0      85607.5610
  4908.0      85640.9210
  4909.0      85674.2890
  4910.0      85707.6648
  4911.0      85741.0484
  4912.0      85774.4399
  4913.0      85807.8393
  4914.0      85841.2465
  4915.0      85874.6616
  4916.0      85908.0845
  4917.0      85941.5153
  4918.0      85974.9540
  4919.0      86008.4006
  4920.0      86041.8550
  4921.0      86075.3173
  4922.0      86108.7874
  4923.0      86142.2655
  4924.0      86175.7514
  4925.0      86209.2452
  4926.0      86242.7469
  4927.0      86276.2564
  4928.0      86309.7739
  4929.0      86343.2992
  4930.0      86376.8325
  4931.0      86410.3736
  4932.0      86443.9226
  4933.0      86477.4795
  4934.0      86511.0443
  4935.0      86544.6170
  4936.0      86578.1976
  4937.0      86611.7861
  4938.0      86645.3825
  4939.0      86678.9868
  4940.0      86712.5991
  4941.0      86746.2192
  4942.0      86779.8473
  4943.0      86813.4832
  4944.0      86847.1271
  4945.0      86880.7789
  4946.0      86914.4386
  4947.0      86948.1062
  4948.0      86981.7818
  4949.0      87015.4653
  4950.0      87049.1567
  4951.0      87082.8561
  4952.0      87116.5633
  4953.0      87150.2785
  4954.0      87184.0017
  4955.0      87217.7327
  4956.0      87251.4718
  4957.0      87285.2187
  4958.0      87318.9736
  4959.0      87352.7365
  4960.0      87386.5073
  4961.0      87420.2860
  4962.0      87454.0727
  4963.0      87487.8673
  4964.0      87521.6699
  4965.0      87555.4805
  4966.0      87589.2990
  4967.0      87623.1254
  4968.0      87656.9599
  4969.0      87690.8023
  4970.0      87724.6526
  4971.0      87758.5110
  4972.0      87792.3772
  4973.0      87826.2515
  4974.0      87860.1338
  4975.0      87894.0240
  4976.0      87927.9222
  4977.0      87961.8283
  4978.0      87995.7425
  4979.0      88029.6646
  4980.0      88063.5948
  4981.0      88097.5329
  4982.0      88131.4790
  4983.0      88165.4330
  4984.0      88199.3951
  4985.0      88233.3652
  4986.0      88267.3433
  4987.0      88301.3294
  4988.0      88335.3234
  4989.0      88369.3255
  4990.0      88403.3356
  4991.0      88437.3537
  4992.0      88471.3798
  4993.0      88505.4139
  4994.0      88539.4560
  4995.0      88573.5061
  4996.0      88607.5643
  4997.0      88641.6304
  4998.0      88675.7046
  4999.0      88709.7868
  5000.0      88743.8771
  5001.0      88777.9753
  5002.0      88812.0816
  5003.0      88846.1959
  5004.0      88880.3183
  5005.0      88914.4487
  5006.0      88948.5871
  5007.0      88982.7336
  5008.0      89016.8881
  5009.0      89051.0506
  5010.0      89085.2212
  5011.0      89119.3998
  5012.0      89153.5865
  5013.0      89187.7813
  5014.0      89221.9840
  5015.0      89256.1949
  5016.0      89290.4138
  5017.0      89324.6407
  5018.0      89358.8758
  5019.0      89393.1188
  5020.0      89427.3700
  5021.0      89461.6292
  5022.0      89495.8965
  5023.0      89530.1718
  5024.0      89564.4552
  5025.0      89598.7467
  5026.0      89633.0463
  5027.0      89667.3540
  5028.0      89701.6697
  5029.0      89735.9935
  5030.0      89770.3254
  5031.0      89804.6654
  5032.0      89839.0135
  5033.0      89873.3697
  5034.0      89907.7339
  5035.0      89942.1063
  5036.0      89976.4867
  5037.0      90010.8753
  5038.0      90045.2719
  5039.0      90079.6767
  5040.0      90114.0895
  5041.0      90148.5105
  5042.0      90182.9396
  5043.0      90217.3768
  5044.0      90251.8221
  5045.0      90286.2755
  5046.0      90320.7370
  5047.0      90355.2067
  5048.0      90389.6845
  5049.0      90424.1704
  5050.0      90458.6644
  5051.0      90493.1666
  5052.0      90527.6769
  5053.0      90562.1953
  5054.0      90596.7218
  5055.0      90631.2565
  5056.0      90665.7994
  5057.0      90700.3503
  5058.0      90734.9094
  5059.0      90769.4767
  5060.0      90804.0521
  5061.0      90838.6357
  5062.0      90873.2274
  5063.0      90907.8272
  5064.0      90942.4352
  5065.0      90977.0514
  5066.0      91011.6757
  5067.0      91046.3082
  5068.0      91080.9489
  5069.0      91115.5977
  5070.0      91150.2547
  5071.0      91184.9198
  5072.0      91219.5932
  5073.0      91254.2747
  5074.0      91288.9644
  5075.0      91323.6622
  5076.0      91358.3683
  5077.0      91393.0825
  5078.0      91427.8049
  5079.0      91462.5355
  5080.0      91497.2743
  5081.0      91532.0212
  5082.0      91566.7764
  5083.0      91601.5398
  5084.0      91636.3113
  5085.0      91671.0911
  5086.0      91705.8791
  5087.0      91740.6752
  5088.0      91775.4796
  5089.0      91810.2922
  5090.0      91845.1130
  5091.0      91879.9420
  5092.0      91914.7792
  5093.0      91949.6246
  5094.0      91984.4783
  5095.0      92019.3402
  5096.0      92054.2103
  5097.0      92089.0886
  5098.0      92123.9752
  5099.0      92158.8699
  5100.0      92193.7730
  5101.0      92228.6842
  5102.0      92263.6037
  5103.0      92298.5314
  5104.0      92333.4674
  5105.0      92368.4116
  5106.0      92403.3640
  5107.0      92438.3247
  5108.0      92473.2937
  5109.0      92508.2709
  5110.0      92543.2564
  5111.0      92578.2501
  5112.0      92613.2520
  5113.0      92648.2623
  5114.0      92683.2808
  5115.0      92718.3075
  5116.0      92753.3425
  5117.0      92788.3858
  5118.0      92823.4374
  5119.0      92858.4972
  5120.0      92893.5654
  5121.0      92928.6418
  5122.0      92963.7264
  5123.0      92998.8194
  5124.0      93033.9206
  5125.0      93069.0301
  5126.0      93104.1480
  5127.0      93139.2741
  5128.0      93174.4085
  5129.0      93209.5512
  5130.0      93244.7022
  5131.0      93279.8615
  5132.0      93315.0291
  5133.0      93350.2050
  5134.0      93385.3892
  5135.0      93420.5817
  5136.0      93455.7825
  5137.0      93490.9916
  5138.0      93526.2091
  5139.0      93561.4349
  5140.0      93596.6690
  5141.0      93631.9114
  5142.0      93667.1621
  5143.0      93702.4212
  5144.0      93737.6886
  5145.0      93772.9643
  5146.0      93808.2484
  5147.0      93843.5408
  5148.0      93878.8415
  5149.0      93914.1506
  5150.0      93949.4680
  5151.0      93984.7938
  5152.0      94020.1279
  5153.0      94055.4704
  5154.0      94090.8212
  5155.0      94126.1804
  5156.0      94161.5479
  5157.0      94196.9238
  5158.0      94232.3080
  5159.0      94267.7006
  5160.0      94303.1016
  5161.0      94338.5109
  5162.0      94373.9286
  5163.0      94409.3547
  5164.0      94444.7892
  5165.0      94480.2320
  5166.0      94515.6832
  5167.0      94551.1428
  5168.0      94586.6108
  5169.0      94622.0872
  5170.0      94657.5719
  5171.0      94693.0651
  5172.0      94728.5666
  5173.0      94764.0765
  5174.0      94799.5949
  5175.0      94835.1216
  5176.0      94870.6567
  5177.0      94906.2003
  5178.0      94941.7522
  5179.0      94977.3125
  5180.0      95012.8813
  5181.0      95048.4585
  5182.0      95084.0441
  5183.0      95119.6381
  5184.0      95155.2405
  5185.0      95190.8514
  5186.0      95226.4706
  5187.0      95262.0983
  5188.0      95297.7345
  5189.0      95333.3791
  5190.0      95369.0321
  5191.0      95404.6935
  5192.0      95440.3634
  5193.0      95476.0417
  5194.0      95511.7285
  5195.0      95547.4237
  5196.0      95583.1273
  5197.0      95618.8394
  5198.0      95654.5600
  5199.0      95690.2890
  5200.0      95726.0265
  5201.0      95761.7724
  5202.0      95797.5268
  5203.0      95833.2897
  5204.0      95869.0610
  5205.0      95904.8408
  5206.0      95940.6291
  5207.0      95976.4259
  5208.0      96012.2311
  5209.0      96048.0448
  5210.0      96083.8670
  5211.0      96119.6977
  5212.0      96155.5368
  5213.0      96191.3845
  5214.0      96227.2406
  5215.0      96263.1052
  5216.0      96298.9784
  5217.0      96334.8600
  5218.0      96370.7501
  5219.0      96406.6487
  5220.0      96442.5559
  5221.0      96478.4715
  5222.0      96514.3957
  5223.0      96550.3283
  5224.0      96586.2695
  5225.0      96622.2192
  5226.0      96658.1774
  5227.0      96694.1442
  5228.0      96730.1195
  5229.0      96766.1033
  5230.0      96802.0956
  5231.0      96838.0964
  5232.0      96874.1058
  5233.0      96910.1237
  5234.0      96946.1502
  5235.0      96982.1852
  5236.0      97018.2288
  5237.0      97054.2809
  5238.0      97090.3415
  5239.0      97126.4107
  5240.0      97162.4885
  5241.0      97198.5748
  5242.0      97234.6696
  5243.0      97270.7731
  5244.0      97306.8851
  5245.0      97343.0056
  5246.0      97379.1347
  5247.0      97415.2724
  5248.0      97451.4187
  5249.0      97487.5736
  5250.0      97523.7370
  5251.0      97559.9090
  5252.0      97596.0896
  5253.0      97632.2787
  5254.0      97668.4765
  5255.0      97704.6829
  5256.0      97740.8978
  5257.0      97777.1213
  5258.0      97813.3535
  5259.0      97849.5942
  5260.0      97885.8436
  5261.0      97922.1015
  5262.0      97958.3681
  5263.0      97994.6432
  5264.0      98030.9270
  5265.0      98067.2194
  5266.0      98103.5204
  5267.0      98139.8300
  5268.0      98176.1483
  5269.0      98212.4752
  5270.0      98248.8107
  5271.0      98285.1548
  5272.0      98321.5076
  5273.0      98357.8690
  5274.0      98394.2390
  5275.0      98430.6177
  5276.0      98467.0050
  5277.0      98503.4010
  5278.0      98539.8056
  5279.0      98576.2189
  5280.0      98612.6408
  5281.0      98649.0714
  5282.0      98685.5106
  5283.0      98721.9585
  5284.0      98758.4151
  5285.0      98794.8803
  5286.0      98831.3542
  5287.0      98867.8367
  5288.0      98904.3280
  5289.0      98940.8279
  5290.0      98977.3365
  5291.0      99013.8537
  5292.0      99050.3797
  5293.0      99086.9143
  5294.0      99123.4577
  5295.0      99160.0097
  5296.0      99196.5704
  5297.0      99233.1398
  5298.0      99269.7179
  5299.0      99306.3047
  5300.0      99342.9002
  5301.0      99379.5044
  5302.0      99416.1173
  5303.0      99452.7389
  5304.0      99489.3693
  5305.0      99526.0084
  5306.0      99562.6561
  5307.0      99599.3126
  5308.0      99635.9779
  5309.0      99672.6518
  5310.0      99709.3345
  5311.0      99746.0259
  5312.0      99782.7260
  5313.0      99819.4349
  5314.0      99856.1526
  5315.0      99892.8789
  5316.0      99929.6140
  5317.0      99966.3579
  5318.0     100003.1105
  5319.0     100039.8718
  5320.0     100076.6420
  5321.0     100113.4208
  5322.0     100150.2085
  5323.0     100187.0048
  5324.0     100223.8100
  5325.0     100260.6239
  5326.0     100297.4466
  5327.0     100334.2781
  5328.0     100371.1183
  5329.0     100407.9674
  5330.0     100444.8252
  5331.0     100481.6917
  5332.0     100518.5671
  5333.0     100555.4513
  5334.0     100592.3442
  5335.0     100629.2460
  5336.0     100666.1565
  5337.0     100703.0759
  5338.0     100740.0040
  5339.0     100776.9410
  5340.0     100813.8867
  5341.0     100850.8413
  5342.0     100887.8047
  5343.0     100924.7769
  5344.0     100961.7579
  5345.0     100998.7477
  5346.0     101035.7464
  5347.0     101072.7538
  5348.0     101109.7701
  5349.0     101146.7953
  5350.0     101183.8293
  5351.0     101220.8721
  5352.0     101257.9237
  5353.0     101294.9842
  5354.0     101332.0535
  5355.0     101369.1317
  5356.0     101406.2188
  5357.0     101443.3146
  5358.0     101480.4194
  5359.0     101517.5330
  5360.0     101554.6554
  5361.0     101591.7867
  5362.0     101628.9269
  5363.0     101666.0760
  5364.0     101703.2339
  5365.0     101740.4007
  5366.0     101777.5764
  5367.0     101814.7609
  5368.0     101851.9544
  5369.0     101889.1567
  5370.0     101926.3679
  5371.0     101963.5880
  5372.0     102000.8170
  5373.0     102038.0548
  5374.0     102075.3016
  5375.0     102112.5573
  5376.0     102149.8219
  5377.0     102187.0954
  5378.0     102224.3778
  5379.0     102261.6691
  5380.0     102298.9693
  5381.0     102336.2785
  5382.0     102373.5965
  5383.0     102410.9235
  5384.0     102448.2594
  5385.0     102485.6043
  5386.0     102522.9580
  5387.0     102560.3207
  5388.0     102597.6924
  5389.0     102635.0729
  5390.0     102672.4625
  5391.0     102709.8609
  5392.0     102747.2683
  5393.0     102784.6847
  5394.0     102822.1100
  5395.0     102859.5443
  5396.0     102896.9875
  5397.0     102934.4397
  5398.0     102971.9008
  5399.0     103009.3709
  5400.0     103046.8500
  5401.0     103084.3381
  5402.0     103121.8351
  5403.0     103159.3411
  5404.0     103196.8561
  5405.0     103234.3801
  5406.0     103271.9130
  5407.0     103309.4550
  5408.0     103347.0059
  5409.0     103384.5658
  5410.0     103422.1348
  5411.0     103459.7127
  5412.0     103497.2996
  5413.0     103534.8956
  5414.0     103572.5005
  5415.0     103610.1144
  5416.0     103647.7374
  5417.0     103685.3694
  5418.0     103723.0104
  5419.0     103760.6604
  5420.0     103798.3195
  5421.0     103835.9875
  5422.0     103873.6646
  5423.0     103911.3508
  5424.0     103949.0460
  5425.0     103986.7502
  5426.0     104024.4634
  5427.0     104062.1857
  5428.0     104099.9171
  5429.0     104137.6575
  5430.0     104175.4069
  5431.0     104213.1654
  5432.0     104250.9330
  5433.0     104288.7096
  5434.0     104326.4953
  5435.0     104364.2900
  5436.0     104402.0939
  5437.0     104439.9068
  5438.0     104477.7287
  5439.0     104515.5598
  5440.0     104553.3999
  5441.0     104591.2491
  5442.0     104629.1074
  5443.0     104666.9748
  5444.0     104704.8513
  5445.0     104742.7369
  5446.0     104780.6316
  5447.0     104818.5354
  5448.0     104856.4482
  5449.0     104894.3702
  5450.0     104932.3013
  5451.0     104970.2415
  5452.0     105008.1909
  5453.0     105046.1493
  5454.0     105084.1169
  5455.0     105122.0936
  5456.0     105160.0794
  5457.0     105198.0743
  5458.0     105236.0784
  5459.0     105274.0916
  5460.0     105312.1140
  5461.0     105350.1455
  5462.0     105388.1861
  5463.0     105426.2359
  5464.0     105464.2949
  5465.0     105502.3630
  5466.0     105540.4402
  5467.0     105578.5266
  5468.0     105616.6222
  5469.0     105654.7269
  5470.0     105692.8408
  5471.0     105730.9639
  5472.0     105769.0961
  5473.0     105807.2376
  5474.0     105845.3882
  5475.0     105883.5479
  5476.0     105921.7169
  5477.0     105959.8951
  5478.0     105998.0824
  5479.0     106036.2790
  5480.0     106074.4847
  5481.0     106112.6996
  5482.0     106150.9238
  5483.0     106189.1571
  5484.0     106227.3997
  5485.0     106265.6514
  5486.0     106303.9124
  5487.0     106342.1826
  5488.0     106380.4620
  5489.0     106418.7507
  5490.0     106457.0485
  5491.0     106495.3556
  5492.0     106533.6720
  5493.0     106571.9975
  5494.0     106610.3323
  5495.0     106648.6764
  5496.0     106687.0297
  5497.0     106725.3922
  5498.0     106763.7640
  5499.0     106802.1450
  5500.0     106840.5353
  5501.0     106878.9349
  5502.0     106917.3437
  5503.0     106955.7618
  5504.0     106994.1891
  5505.0     107032.6257
  5506.0     107071.0716
  5507.0     107109.5268
  5508.0     107147.9912
  5509.0     107186.4650
  5510.0     107224.9480
  5511.0     107263.4403
  5512.0     107301.9419
  5513.0     107340.4528
  5514.0     107378.9730
  5515.0     107417.5025
  5516.0     107456.0412
  5517.0     107494.5893
  5518.0     107533.1468
  5519.0     107571.7135
  5520.0     107610.2895
  5521.0     107648.8749
  5522.0     107687.4696
  5523.0     107726.0736
  5524.0     107764.6869
  5525.0     107803.3096
  5526.0     107841.9416
  5527.0     107880.5829
  5528.0     107919.2336
  5529.0     107957.8936
  5530.0     107996.5630
  5531.0     108035.2417
  5532.0     108073.9298
  5533.0     108112.6272
  5534.0     108151.3340
  5535.0     108190.0501
  5536.0     108228.7756
  5537.0     108267.5105
  5538.0     108306.2547
  5539.0     108345.0084
  5540.0     108383.7714
  5541.0     108422.5437
  5542.0     108461.3255
  5543.0     108500.1166
  5544.0     108538.9172
  5545.0     108577.7271
  5546.0     108616.5464
  5547.0     108655.3751
  5548.0     108694.2133
  5549.0     108733.0608
  5550.0     108771.9177
  5551.0     108810.7841
  5552.0     108849.6598
  5553.0     108888.5450
  5554.0     108927.4396
  5555.0     108966.3436
  5556.0     109005.2571
  5557.0     109044.1800
  5558.0     109083.1123
  5559.0     109122.0540
  5560.0     109161.0052
  5561.0     109199.9658
  5562.0     109238.9359
  5563.0     109277.9154
  5564.0     109316.9044
  5565.0     109355.9028
  5566.0     109394.9107
  5567.0     109433.9280
  5568.0     109472.9548
  5569.0     109511.9911
  5570.0     109551.0368
  5571.0     109590.0920
  5572.0     109629.1567
  5573.0     109668.2309
  5574.0     109707.3145
  5575.0     109746.4077
  5576.0     109785.5103
  5577.0     109824.6224
  5578.0     109863.7440
  5579.0     109902.8752
  5580.0     109942.0158
  5581.0     109981.1659
  5582.0     110020.3255
  5583.0     110059.4946
  5584.0     110098.6733
  5585.0     110137.8615
  5586.0     110177.0592
  5587.0     110216.2664
  5588.0     110255.4831
  5589.0     110294.7094
  5590.0     110333.9452
  5591.0     110373.1905
  5592.0     110412.4454
  5593.0     110451.7098
  5594.0     110490.9838
  5595.0     110530.2673
  5596.0     110569.5604
  5597.0     110608.8630
  5598.0     110648.1752
  5599.0     110687.4969
  5600.0     110726.8282
  5601.0     110766.1691
  5602.0     110805.5195
  5603.0     110844.8796
  5604.0     110884.2492
  5605.0     110923.6283
  5606.0     110963.0171
  5607.0     111002.4155
  5608.0     111041.8234
  5609.0     111081.2409
  5610.0     111120.6681
  5611.0     111160.1048
  5612.0     111199.5511
  5613.0     111239.0071
  5614.0     111278.4727
  5615.0     111317.9478
  5616.0     111357.4326
  5617.0     111396.9270
  5618.0     111436.4310
  5619.0     111475.9447
  5620.0     111515.4680
  5621.0     111555.0009
  5622.0     111594.5435
  5623.0     111634.0957
  5624.0     111673.6575
  5625.0     111713.2290
  5626.0     111752.8101
  5627.0     111792.4009
  5628.0     111832.0013
  5629.0     111871.6114
  5630.0     111911.2312
  5631.0     111950.8606
  5632.0     111990.4997
  5633.0     112030.1485
  5634.0     112069.8069
  5635.0     112109.4750
  5636.0     112149.1528
  5637.0     112188.8403
  5638.0     112228.5375
  5639.0     112268.2444
  5640.0     112307.9609
  5641.0     112347.6872
  5642.0     112387.4232
  5643.0     112427.1688
  5644.0     112466.9242
  5645.0     112506.6893
  5646.0     112546.4641
  5647.0     112586.2486
  5648.0     112626.0429
  5649.0     112665.8468
  5650.0     112705.6605
  5651.0     112745.4840
  5652.0     112785.3171
  5653.0     112825.1600
  5654.0     112865.0127
  5655.0     112904.8751
  5656.0     112944.7472
  5657.0     112984.6291
  5658.0     113024.5207
  5659.0     113064.4221
  5660.0     113104.3333
  5661.0     113144.2542
  5662.0     113184.1849
  5663.0     113224.1254
  5664.0     113264.0756
  5665.0     113304.0357
  5666.0     113344.0055
  5667.0     113383.9851
  5668.0     113423.9744
  5669.0     113463.9736
  5670.0     113503.9826
  5671.0     113544.0013
  5672.0     113584.0299
  5673.0     113624.0683
  5674.0     113664.1164
  5675.0     113704.1744
  5676.0     113744.2422
  5677.0     113784.3198
  5678.0     113824.4073
  5679.0     113864.5046
  5680.0     113904.6117
  5681.0     113944.7286
  5682.0     113984.8554
  5683.0     114024.9920
  5684.0     114065.1384
  5685.0     114105.2947
  5686.0     114145.4609
  5687.0     114185.6369
  5688.0     114225.8227
  5689.0     114266.0184
  5690.0     114306.2240
  5691.0     114346.4395
  5692.0     114386.6648
  5693.0     114426.9000
  5694.0     114467.1450
  5695.0     114507.4000
  5696.0     114547.6648
  5697.0     114587.9395
  5698.0     114628.2241
  5699.0     114668.5186
  5700.0     114708.8230
  5701.0     114749.1373
  5702.0     114789.4615
  5703.0     114829.7956
  5704.0     114870.1396
  5705.0     114910.4936
  5706.0     114950.8574
  5707.0     114991.2312
  5708.0     115031.6149
  5709.0     115072.0085
  5710.0     115112.4121
  5711.0     115152.8256
  5712.0     115193.2490
  5713.0     115233.6824
  5714.0     115274.1257
  5715.0     115314.5790
  5716.0     115355.0422
  5717.0     115395.5154
  5718.0     115435.9985
  5719.0     115476.4916
  5720.0     115516.9947
  5721.0     115557.5077
  5722.0     115598.0307
  5723.0     115638.5637
  5724.0     115679.1067
  5725.0     115719.6596
  5726.0     115760.2226
  5727.0     115800.7955
  5728.0     115841.3784
  5729.0     115881.9713
  5730.0     115922.5743
  5731.0     115963.1872
  5732.0     116003.8101
  5733.0     116044.4431
  5734.0     116085.0861
  5735.0     116125.7390
  5736.0     116166.4020
  5737.0     116207.0751
  5738.0     116247.7581
  5739.0     116288.4512
  5740.0     116329.1544
  5741.0     116369.8676
  5742.0     116410.5908
  5743.0     116451.3240
  5744.0     116492.0674
  5745.0     116532.8207
  5746.0     116573.5842
  5747.0     116614.3577
  5748.0     116655.1412
  5749.0     116695.9348
  5750.0     116736.7385
  5751.0     116777.5523
  5752.0     116818.3762
  5753.0     116859.2101
  5754.0     116900.0541
  5755.0     116940.9082
  5756.0     116981.7725
  5757.0     117022.6468
  5758.0     117063.5312
  5759.0     117104.4257
  5760.0     117145.3303
  5761.0     117186.2450
  5762.0     117227.1699
  5763.0     117268.1048
  5764.0     117309.0499
  5765.0     117350.0051
  5766.0     117390.9705
  5767.0     117431.9460
  5768.0     117472.9316
  5769.0     117513.9273
  5770.0     117554.9332
  5771.0     117595.9493
  5772.0     117636.9755
  5773.0     117678.0118
  5774.0     117719.0583
  5775.0     117760.1150
  5776.0     117801.1818
  5777.0     117842.2588
  5778.0     117883.3460
  5779.0     117924.4434
  5780.0     117965.5509
  5781.0     118006.6686
  5782.0     118047.7965
  5783.0     118088.9346
  5784.0     118130.0829
  5785.0     118171.2414
  5786.0     118212.4101
  5787.0     118253.5890
  5788.0     118294.7781
  5789.0     118335.9775
  5790.0     118377.1870
  5791.0     118418.4068
  5792.0     118459.6368
  5793.0     118500.8770
  5794.0     118542.1274
  5795.0     118583.3881
  5796.0     118624.6590
  5797.0     118665.9402
  5798.0     118707.2316
  5799.0     118748.5332
  5800.0     118789.8451
  5801.0     118831.1673
  5802.0     118872.4997
  5803.0     118913.8424
  5804.0     118955.1954
  5805.0     118996.5586
  5806.0     119037.9321
  5807.0     119079.3159
  5808.0     119120.7100
  5809.0     119162.1144
  5810.0     119203.5290
  5811.0     119244.9540
  5812.0     119286.3892
  5813.0     119327.8347
  5814.0     119369.2906
  5815.0     119410.7567
  5816.0     119452.2332
  5817.0     119493.7200
  5818.0     119535.2171
  5819.0     119576.7245
  5820.0     119618.2423
  5821.0     119659.7704
  5822.0     119701.3088
  5823.0     119742.8576
  5824.0     119784.4167
  5825.0     119825.9861
  5826.0     119867.5659
  5827.0     119909.1561
  5828.0     119950.7566
  5829.0     119992.3675
  5830.0     120033.9887
  5831.0     120075.6203
  5832.0     120117.2623
  5833.0     120158.9147
  5834.0     120200.5774
  5835.0     120242.2505
  5836.0     120283.9341
  5837.0     120325.6280
  5838.0     120367.3323
  5839.0     120409.0470
  5840.0     120450.7721
  5841.0     120492.5076
  5842.0     120534.2535
  5843.0     120576.0098
  5844.0     120617.7766
  5845.0     120659.5537
  5846.0     120701.3413
  5847.0     120743.1394
  5848.0     120784.9478
  5849.0     120826.7667
  5850.0     120868.5961
  5851.0     120910.4358
  5852.0     120952.2861
  5853.0     120994.1468
  5854.0     121036.0179
  5855.0     121077.8995
  5856.0     121119.7916
  5857.0     121161.6941
  5858.0     121203.6071
  5859.0     121245.5306
  5860.0     121287.4645
  5861.0     121329.4090
  5862.0     121371.3639
  5863.0     121413.3293
  5864.0     121455.3052
  5865.0     121497.2916
  5866.0     121539.2885
  5867.0     121581.2960
  5868.0     121623.3139
  5869.0     121665.3423
  5870.0     121707.3813
  5871.0     121749.4308
  5872.0     121791.4908
  5873.0     121833.5613
  5874.0     121875.6424
  5875.0     121917.7340
  5876.0     121959.8361
  5877.0     122001.9488
  5878.0     122044.0721
  5879.0     122086.2059
  5880.0     122128.3502
  5881.0     122170.5051
  5882.0     122212.6706
  5883.0     122254.8466
  5884.0     122297.0332
  5885.0     122339.2304
  5886.0     122381.4382
  5887.0     122423.6565
  5888.0     122465.8855
  5889.0     122508.1250
  5890.0     122550.3751
  5891.0     122592.6359
  5892.0     122634.9072
  5893.0     122677.1891
  5894.0     122719.4817
  5895.0     122761.7848
  5896.0     122804.0986
  5897.0     122846.4230
  5898.0     122888.7580
  5899.0     122931.1037
  5900.0     122973.4600
  5901.0     123015.8269
  5902.0     123058.2045
  5903.0     123100.5927
  5904.0     123142.9916
  5905.0     123185.4011
  5906.0     123227.8213
  5907.0     123270.2522
  5908.0     123312.6937
  5909.0     123355.1459
  5910.0     123397.6087
  5911.0     123440.0822
  5912.0     123482.5665
  5913.0     123525.0614
  5914.0     123567.5670
  5915.0     123610.0832
  5916.0     123652.6102
  5917.0     123695.1479
  5918.0     123737.6963
  5919.0     123780.2554
  5920.0     123822.8252
  5921.0     123865.4058
  5922.0     123907.9970
  5923.0     123950.5990
  5924.0     123993.2117
  5925.0     124035.8351
  5926.0     124078.4693
  5927.0     124121.1143
  5928.0     124163.7699
  5929.0     124206.4363
  5930.0     124249.1135
  5931.0     124291.8014
  5932.0     124334.5001
  5933.0     124377.2096
  5934.0     124419.9298
  5935.0     124462.6608
  5936.0     124505.4026
  5937.0     124548.1552
  5938.0     124590.9185
  5939.0     124633.6927
  5940.0     124676.4776
  5941.0     124719.2733
  5942.0     124762.0799
  5943.0     124804.8972
  5944.0     124847.7254
  5945.0     124890.5643
  5946.0     124933.4141
  5947.0     124976.2747
  5948.0     125019.1461
  5949.0     125062.0284
  5950.0     125104.9215
  5951.0     125147.8254
  5952.0     125190.7402
  5953.0     125233.6658
  5954.0     125276.6023
  5955.0     125319.5496
  5956.0     125362.5078
  5957.0     125405.4769
  5958.0     125448.4568
  5959.0     125491.4476
  5960.0     125534.4493
  5961.0     125577.4618
  5962.0     125620.4852
  5963.0     125663.5196
  5964.0     125706.5648
  5965.0     125749.6209
  5966.0     125792.6879
  5967.0     125835.7658
  5968.0     125878.8546
  5969.0     125921.9543
  5970.0     125965.0650
  5971.0     126008.1866
  5972.0     126051.3190
  5973.0     126094.4625
  5974.0     126137.6168
  5975.0     126180.7821
  5976.0     126223.9583
  5977.0     126267.1455
  5978.0     126310.3436
  5979.0     126353.5527
  5980.0     126396.7728
  5981.0     126440.0038
  5982.0     126483.2457
  5983.0     126526.4987
  5984.0     126569.7626
  5985.0     126613.0375
  5986.0     126656.3233
  5987.0     126699.6202
  5988.0     126742.9281
  5989.0     126786.2469
  5990.0     126829.5767
  5991.0     126872.9176
  5992.0     126916.2694
  5993.0     126959.6323
  5994.0     127003.0062
  5995.0     127046.3911
  5996.0     127089.7870
  5997.0     127133.1940
  5998.0     127176.6120
  5999.0     127220.0410
  6000.0     127263.4811
  6001.0     127306.9322
  6002.0     127350.3944
  6003.0     127393.8676
  6004.0     127437.3518
  6005.0     127480.8472
  6006.0     127524.3536
  6007.0     127567.8711
  6008.0     127611.3996
  6009.0     127654.9392
  6010.0     127698.4899
  6011.0     127742.0517
  6012.0     127785.6246
  6013.0     127829.2086
  6014.0     127872.8037
  6015.0     127916.4099
  6016.0     127960.0272
  6017.0     128003.6556
  6018.0     128047.2951
  6019.0     128090.9458
  6020.0     128134.6076
  6021.0     128178.2805
  6022.0     128221.9645
  6023.0     128265.6597
  6024.0     128309.3660
  6025.0     128353.0835
  6026.0     128396.8121
  6027.0     128440.5519
  6028.0     128484.3028
  6029.0     128528.0649
  6030.0     128571.8382
  6031.0     128615.6226
  6032.0     128659.4183
  6033.0     128703.2251
  6034.0     128747.0430
  6035.0     128790.8722
  6036.0     128834.7126
  6037.0     128878.5641
  6038.0     128922.4269
  6039.0     128966.3009
  6040.0     129010.1861
  6041.0     129054.0825
  6042.0     129097.9901
  6043.0     129141.9089
  6044.0     129185.8390
  6045.0     129229.7803
  6046.0     129273.7329
  6047.0     129317.6967
  6048.0     129361.6717
  6049.0     129405.6580
  6050.0     129449.6555
  6051.0     129493.6643
  6052.0     129537.6844
  6053.0     129581.7157
  6054.0     129625.7583
  6055.0     129669.8122
  6056.0     129713.8773
  6057.0     129757.9537
  6058.0     129802.0415
  6059.0     129846.1405
  6060.0     129890.2508
  6061.0     129934.3724
  6062.0     129978.5054
  6063.0     130022.6496
  6064.0     130066.8051
  6065.0     130110.9720
  6066.0     130155.1502
  6067.0     130199.3397
  6068.0     130243.5406
  6069.0     130287.7528
  6070.0     130331.9763
  6071.0     130376.2112
  6072.0     130420.4574
  6073.0     130464.7150
  6074.0     130508.9840
  6075.0     130553.2643
  6076.0     130597.5560
  6077.0     130641.8590
  6078.0     130686.1734
  6079.0     130730.4992
  6080.0     130774.8364
  6081.0     130819.1850
  6082.0     130863.5450
  6083.0     130907.9164
  6084.0     130952.2992
  6085.0     130996.6933
  6086.0     131041.0989
  6087.0     131085.5160
  6088.0     131129.9444
  6089.0     131174.3842
  6090.0     131218.8355
  6091.0     131263.2983
  6092.0     131307.7724
  6093.0     131352.2580
  6094.0     131396.7551
  6095.0     131441.2636
  6096.0     131485.7836
  6097.0     131530.3150
  6098.0     131574.8579
  6099.0     131619.4122
  6100.0     131663.9781
  6101.0     131708.5554
  6102.0     131753.1442
  6103.0     131797.7444
  6104.0     131842.3562
  6105.0     131886.9795
  6106.0     131931.6142
  6107.0     131976.2605
  6108.0     132020.9183
  6109.0     132065.5876
  6110.0     132110.2684
  6111.0     132154.9608
  6112.0     132199.6646
  6113.0     132244.3801
  6114.0     132289.1070
  6115.0     132333.8455
  6116.0     132378.5955
  6117.0     132423.3571
  6118.0     132468.1302
  6119.0     132512.9149
  6120.0     132557.7112
  6121.0     132602.5190
  6122.0     132647.3384
  6123.0     132692.1694
  6124.0     132737.0119
  6125.0     132781.8661
  6126.0     132826.7318
  6127.0     132871.6091
  6128.0     132916.4981
  6129.0     132961.3986
  6130.0     133006.3108
  6131.0     133051.2345
  6132.0     133096.1699
  6133.0     133141.1169
  6134.0     133186.0755
  6135.0     133231.0458
  6136.0     133276.0277
  6137.0     133321.0212
  6138.0     133366.0264
  6139.0     133411.0432
  6140.0     133456.0717
  6141.0     133501.1119
  6142.0     133546.1637
  6143.0     133591.2272
  6144.0     133636.3023
  6145.0     133681.3892
  6146.0     133726.4877
  6147.0     133771.5979
  6148.0     133816.7198
  6149.0     133861.8534
  6150.0     133906.9987
  6151.0     133952.1557
  6152.0     133997.3244
  6153.0     134042.5048
  6154.0     134087.6969
  6155.0     134132.9008
  6156.0     134178.1164
  6157.0     134223.3437
  6158.0     134268.5828
  6159.0     134313.8336
  6160.0     134359.0961
  6161.0     134404.3705
  6162.0     134449.6565
  6163.0     134494.9543
  6164.0     134540.2639
  6165.0     134585.5853
  6166.0     134630.9184
  6167.0     134676.2633
  6168.0     134721.6200
  6169.0     134766.9885
  6170.0     134812.3688
  6171.0     134857.7609
  6172.0     134903.1647
  6173.0     134948.5804
  6174.0     134994.0079
  6175.0     135039.4472
  6176.0     135084.8984
  6177.0     135130.3613
  6178.0     135175.8361
  6179.0     135221.3228
  6180.0     135266.8212
  6181.0     135312.3315
  6182.0     135357.8537
  6183.0     135403.3877
  6184.0     135448.9336
  6185.0     135494.4913
  6186.0     135540.0609
  6187.0     135585.6424
  6188.0     135631.2358
  6189.0     135676.8410
  6190.0     135722.4581
  6191.0     135768.0872
  6192.0     135813.7281
  6193.0     135859.3809
  6194.0     135905.0456
  6195.0     135950.7223
  6196.0     135996.4108
  6197.0     136042.1113
  6198.0     136087.8237
  6199.0     136133.5480
  6200.0     136179.2842
  6201.0     136225.0324
  6202.0     136270.7926
  6203.0     136316.5647
  6204.0     136362.3487
  6205.0     136408.1447
  6206.0     136453.9527
  6207.0     136499.7726
  6208.0     136545.6045
  6209.0     136591.4484
  6210.0     136637.3042
  6211.0     136683.1721
  6212.0     136729.0519
  6213.0     136774.9438
  6214.0     136820.8476
  6215.0     136866.7634
  6216.0     136912.6913
  6217.0     136958.6312
  6218.0     137004.5830
  6219.0     137050.5470
  6220.0     137096.5229
  6221.0     137142.5109
  6222.0     137188.5109
  6223.0     137234.5229
  6224.0     137280.5471
  6225.0     137326.5832
  6226.0     137372.6314
  6227.0     137418.6917
  6228.0     137464.7641
  6229.0     137510.8485
  6230.0     137556.9450
  6231.0     137603.0536
  6232.0     137649.1743
  6233.0     137695.3070
  6234.0     137741.4519
  6235.0     137787.6088
  6236.0     137833.7779
  6237.0     137879.9591
  6238.0     137926.1524
  6239.0     137972.3578
  6240.0     138018.5753
  6241.0     138064.8050
  6242.0     138111.0468
  6243.0     138157.3008
  6244.0     138203.5669
  6245.0     138249.8451
  6246.0     138296.1355
  6247.0     138342.4381
  6248.0     138388.7528
  6249.0     138435.0797
  6250.0     138481.4188
  6251.0     138527.7700
  6252.0     138574.1335
  6253.0     138620.5091
  6254.0     138666.8969
  6255.0     138713.2969
  6256.0     138759.7092
  6257.0     138806.1336
  6258.0     138852.5702
  6259.0     138899.0191
  6260.0     138945.4802
  6261.0     138991.9535
  6262.0     139038.4391
  6263.0     139084.9368
  6264.0     139131.4469
  6265.0     139177.9691
  6266.0     139224.5037
  6267.0     139271.0505
  6268.0     139317.6095
  6269.0     139364.1808
  6270.0     139410.7644
  6271.0     139457.3603
  6272.0     139503.9685
  6273.0     139550.5889
  6274.0     139597.2216
  6275.0     139643.8667
  6276.0     139690.5240
  6277.0     139737.1936
  6278.0     139783.8756
  6279.0     139830.5699
  6280.0     139877.2765
  6281.0     139923.9954
  6282.0     139970.7266
  6283.0     140017.4702
  6284.0     140064.2262
  6285.0     140110.9944
  6286.0     140157.7751
  6287.0     140204.5680
  6288.0     140251.3734
  6289.0     140298.1911
  6290.0     140345.0212
  6291.0     140391.8637
  6292.0     140438.7185
  6293.0     140485.5858
  6294.0     140532.4654
  6295.0     140579.3574
  6296.0     140626.2618
  6297.0     140673.1787
  6298.0     140720.1079
  6299.0     140767.0496
  6300.0     140814.0037
  6301.0     140860.9702
  6302.0     140907.9491
  6303.0     140954.9405
  6304.0     141001.9443
  6305.0     141048.9606
  6306.0     141095.9893
  6307.0     141143.0305
  6308.0     141190.0841
  6309.0     141237.1502
  6310.0     141284.2288
  6311.0     141331.3199
  6312.0     141378.4234
  6313.0     141425.5394
  6314.0     141472.6680
  6315.0     141519.8090
  6316.0     141566.9625
  6317.0     141614.1285
  6318.0     141661.3071
  6319.0     141708.4981
  6320.0     141755.7017
  6321.0     141802.9178
  6322.0     141850.1465
  6323.0     141897.3877
  6324.0     141944.6414
  6325.0     141991.9077
  6326.0     142039.1865
  6327.0     142086.4779
  6328.0     142133.7818
  6329.0     142181.0983
  6330.0     142228.4274
  6331.0     142275.7691
  6332.0     142323.1234
  6333.0     142370.4902
  6334.0     142417.8697
  6335.0     142465.2617
  6336.0     142512.6663
  6337.0     142560.0836
  6338.0     142607.5135
  6339.0     142654.9560
  6340.0     142702.4111
  6341.0     142749.8788
  6342.0     142797.3592
  6343.0     142844.8522
  6344.0     142892.3579
  6345.0     142939.8762
  6346.0     142987.4072
  6347.0     143034.9508
  6348.0     143082.5071
  6349.0     143130.0761
  6350.0     143177.6577
  6351.0     143225.2520
  6352.0     143272.8591
  6353.0     143320.4788
  6354.0     143368.1112
  6355.0     143415.7563
  6356.0     143463.4141
  6357.0     143511.0846
  6358.0     143558.7679
  6359.0     143606.4638
  6360.0     143654.1725
  6361.0     143701.8940
  6362.0     143749.6281
  6363.0     143797.3750
  6364.0     143845.1347
  6365.0     143892.9071
  6366.0     143940.6923
  6367.0     143988.4902
  6368.0     144036.3009
  6369.0     144084.1244
  6370.0     144131.9607
  6371.0     144179.8098
  6372.0     144227.6716
  6373.0     144275.5462
  6374.0     144323.4337
  6375.0     144371.3339
  6376.0     144419.2470
  6377.0     144467.1729
  6378.0     144515.1115
  6379.0     144563.0631
  6380.0     144611.0274
  6381.0     144659.0046
  6382.0     144706.9947
  6383.0     144754.9975
  6384.0     144803.0133
  6385.0     144851.0419
  6386.0     144899.0834
  6387.0     144947.1377
  6388.0     144995.2049
  6389.0     145043.2850
  6390.0     145091.3780
  6391.0     145139.4838
  6392.0     145187.6026
  6393.0     145235.7342
  6394.0     145283.8788
  6395.0     145332.0363
  6396.0     145380.2067
  6397.0     145428.3900
  6398.0     145476.5862
  6399.0     145524.7954
  6400.0     145573.0175
  6401.0     145621.2526
  6402.0     145669.5006
  6403.0     145717.7616
  6404.0     145766.0355
  6405.0     145814.3224
  6406.0     145862.6222
  6407.0     145910.9351
  6408.0     145959.2609
  6409.0     146007.5997
  6410.0     146055.9515
  6411.0     146104.3163
  6412.0     146152.6940
  6413.0     146201.0848
  6414.0     146249.4887
  6415.0     146297.9055
  6416.0     146346.3353
  6417.0     146394.7782
  6418.0     146443.2341
  6419.0     146491.7031
  6420.0     146540.1851
  6421.0     146588.6801
  6422.0     146637.1882
  6423.0     146685.7094
  6424.0     146734.2436
  6425.0     146782.7909
  6426.0     146831.3513
  6427.0     146879.9248
  6428.0     146928.5113
  6429.0     146977.1110
  6430.0     147025.7237
  6431.0     147074.3496
  6432.0     147122.9885
  6433.0     147171.6406
  6434.0     147220.3058
  6435.0     147268.9841
  6436.0     147317.6755
  6437.0     147366.3801
  6438.0     147415.0979
  6439.0     147463.8287
  6440.0     147512.5728
  6441.0     147561.3299
  6442.0     147610.1003
  6443.0     147658.8838
  6444.0     147707.6805
  6445.0     147756.4904
  6446.0     147805.3134
  6447.0     147854.1497
  6448.0     147902.9991
  6449.0     147951.8618
  6450.0     148000.7376
  6451.0     148049.6267
  6452.0     148098.5290
  6453.0     148147.4445
  6454.0     148196.3732
  6455.0     148245.3152
  6456.0     148294.2704
  6457.0     148343.2388
  6458.0     148392.2205
  6459.0     148441.2155
  6460.0     148490.2237
  6461.0     148539.2452
  6462.0     148588.2800
  6463.0     148637.3280
  6464.0     148686.3893
  6465.0     148735.4639
  6466.0     148784.5518
  6467.0     148833.6531
  6468.0     148882.7676
  6469.0     148931.8954
  6470.0     148981.0365
  6471.0     149030.1910
  6472.0     149079.3588
  6473.0     149128.5399
  6474.0     149177.7344
  6475.0     149226.9422
  6476.0     149276.1633
  6477.0     149325.3979
  6478.0     149374.6457
  6479.0     149423.9070
  6480.0     149473.1816
  6481.0     149522.4696
  6482.0     149571.7709
  6483.0     149621.0857
  6484.0     149670.4138
  6485.0     149719.7554
  6486.0     149769.1104
  6487.0     149818.4787
  6488.0     149867.8605
  6489.0     149917.2557
  6490.0     149966.6644
  6491.0     150016.0864
  6492.0     150065.5219
  6493.0     150114.9709
  6494.0     150164.4333
  6495.0     150213.9091
  6496.0     150263.3985
  6497.0     150312.9012
  6498.0     150362.4175
  6499.0     150411.9472
  6500.0     150461.4904
  6501.0     150511.0471
  6502.0     150560.6173
  6503.0     150610.2010
  6504.0     150659.7982
  6505.0     150709.4090
  6506.0     150759.0332
  6507.0     150808.6709
  6508.0     150858.3222
  6509.0     150907.9870
  6510.0     150957.6654
  6511.0     151007.3573
  6512.0     151057.0627
  6513.0     151106.7818
  6514.0     151156.5143
  6515.0     151206.2605
  6516.0     151256.0202
  6517.0     151305.7935
  6518.0     151355.5803
  6519.0     151405.3808
  6520.0     151455.1949
  6521.0     151505.0225
  6522.0     151554.8638
  6523.0     151604.7187
  6524.0     151654.5872
  6525.0     151704.4693
  6526.0     151754.3650
  6527.0     151804.2744
  6528.0     151854.1974
  6529.0     151904.1341
  6530.0     151954.0844
  6531.0     152004.0484
  6532.0     152054.0261
  6533.0     152104.0174
  6534.0     152154.0224
  6535.0     152204.0411
  6536.0     152254.0734
  6537.0     152304.1195
  6538.0     152354.1792
  6539.0     152404.2527
  6540.0     152454.3399
  6541.0     152504.4407
  6542.0     152554.5553
  6543.0     152604.6837
  6544.0     152654.8257
  6545.0     152704.9815
  6546.0     152755.1511
  6547.0     152805.3343
  6548.0     152855.5314
  6549.0     152905.7422
  6550.0     152955.9668
  6551.0     153006.2051
  6552.0     153056.4572
  6553.0     153106.7231
  6554.0     153157.0028
  6555.0     153207.2963
  6556.0     153257.6036
  6557.0     153307.9247
  6558.0     153358.2596
  6559.0     153408.6084
  6560.0     153458.9709
  6561.0     153509.3473
  6562.0     153559.7375
  6563.0     153610.1416
  6564.0     153660.5595
  6565.0     153710.9913
  6566.0     153761.4369
  6567.0     153811.8964
  6568.0     153862.3698
  6569.0     153912.8570
  6570.0     153963.3581
  6571.0     154013.8731
  6572.0     154064.4020
  6573.0     154114.9448
  6574.0     154165.5015
  6575.0     154216.0721
  6576.0     154266.6567
  6577.0     154317.2551
  6578.0     154367.8675
  6579.0     154418.4938
  6580.0     154469.1341
  6581.0     154519.7883
  6582.0     154570.4564
  6583.0     154621.1385
  6584.0     154671.8346
  6585.0     154722.5447
  6586.0     154773.2687
  6587.0     154824.0067
  6588.0     154874.7587
  6589.0     154925.5247
  6590.0     154976.3047
  6591.0     155027.0986
  6592.0     155077.9066
  6593.0     155128.7287
  6594.0     155179.5647
  6595.0     155230.4148
  6596.0     155281.2789
  6597.0     155332.1570
  6598.0     155383.0492
  6599.0     155433.9554
  6600.0     155484.8757
  6601.0     155535.8101
  6602.0     155586.7585
  6603.0     155637.7210
  6604.0     155688.6976
  6605.0     155739.6882
  6606.0     155790.6930
  6607.0     155841.7119
  6608.0     155892.7448
  6609.0     155943.7919
  6610.0     155994.8531
  6611.0     156045.9284
  6612.0     156097.0179
  6613.0     156148.1215
  6614.0     156199.2392
  6615.0     156250.3710
  6616.0     156301.5171
  6617.0     156352.6772
  6618.0     156403.8516
  6619.0     156455.0401
  6620.0     156506.2428
  6621.0     156557.4596
  6622.0     156608.6907
  6623.0     156659.9359
  6624.0     156711.1954
  6625.0     156762.4691
  6626.0     156813.7569
  6627.0     156865.0590
  6628.0     156916.3753
  6629.0     156967.7059
  6630.0     157019.0506
  6631.0     157070.4096
  6632.0     157121.7829
  6633.0     157173.1704
  6634.0     157224.5722
  6635.0     157275.9882
  6636.0     157327.4186
  6637.0     157378.8632
  6638.0     157430.3220
  6639.0     157481.7952
  6640.0     157533.2827
  6641.0     157584.7844
  6642.0     157636.3005
  6643.0     157687.8309
  6644.0     157739.3756
  6645.0     157790.9346
  6646.0     157842.5080
  6647.0     157894.0957
  6648.0     157945.6977
  6649.0     157997.3141
  6650.0     158048.9449
  6651.0     158100.5900
  6652.0     158152.2494
  6653.0     158203.9233
  6654.0     158255.6115
  6655.0     158307.3141
  6656.0     158359.0312
  6657.0     158410.7626
  6658.0     158462.5084
  6659.0     158514.2686
  6660.0     158566.0432
  6661.0     158617.8323
  6662.0     158669.6358
  6663.0     158721.4537
  6664.0     158773.2861
  6665.0     158825.1329
  6666.0     158876.9942
  6667.0     158928.8699
  6668.0     158980.7601
  6669.0     159032.6648
  6670.0     159084.5839
  6671.0     159136.5175
  6672.0     159188.4656
  6673.0     159240.4282
  6674.0     159292.4054
  6675.0     159344.3970
  6676.0     159396.4031
  6677.0     159448.4238
  6678.0     159500.4589
  6679.0     159552.5087
  6680.0     159604.5729
  6681.0     159656.6517
  6682.0     159708.7450
  6683.0     159760.8529
  6684.0     159812.9754
  6685.0     159865.1124
  6686.0     159917.2641
  6687.0     159969.4302
  6688.0     160021.6110
  6689.0     160073.8064
  6690.0     160126.0164
  6691.0     160178.2410
  6692.0     160230.4801
  6693.0     160282.7340
  6694.0     160335.0024
  6695.0     160387.2855
  6696.0     160439.5832
  6697.0     160491.8955
  6698.0     160544.2225
  6699.0     160596.5641
  6700.0     160648.9205
  6701.0     160701.2914
  6702.0     160753.6771
  6703.0     160806.0774
  6704.0     160858.4925
  6705.0     160910.9222
  6706.0     160963.3666
  6707.0     161015.8257
  6708.0     161068.2995
  6709.0     161120.7881
  6710.0     161173.2913
  6711.0     161225.8093
  6712.0     161278.3421
  6713.0     161330.8896
  6714.0     161383.4518
  6715.0     161436.0288
  6716.0     161488.6205
  6717.0     161541.2270
  6718.0     161593.8483
  6719.0     161646.4844
  6720.0     161699.1352
  6721.0     161751.8009
  6722.0     161804.4813
  6723.0     161857.1766
  6724.0     161909.8866
  6725.0     161962.6115
  6726.0     162015.3512
  6727.0     162068.1057
  6728.0     162120.8751
  6729.0     162173.6593
  6730.0     162226.4584
  6731.0     162279.2723
  6732.0     162332.1011
  6733.0     162384.9447
  6734.0     162437.8032
  6735.0     162490.6766
  6736.0     162543.5649
  6737.0     162596.4681
  6738.0     162649.3862
  6739.0     162702.3192
  6740.0     162755.2670
  6741.0     162808.2299
  6742.0     162861.2076
  6743.0     162914.2003
  6744.0     162967.2079
  6745.0     163020.2304
  6746.0     163073.2679
  6747.0     163126.3204
  6748.0     163179.3878
  6749.0     163232.4702
  6750.0     163285.5675
  6751.0     163338.6799
  6752.0     163391.8072
  6753.0     163444.9495
  6754.0     163498.1069
  6755.0     163551.2792
  6756.0     163604.4665
  6757.0     163657.6689
  6758.0     163710.8863
  6759.0     163764.1187
  6760.0     163817.3662
  6761.0     163870.6287
  6762.0     163923.9062
  6763.0     163977.1989
  6764.0     164030.5065
  6765.0     164083.8293
  6766.0     164137.1671
  6767.0     164190.5200
  6768.0     164243.8880
  6769.0     164297.2711
  6770.0     164350.6693
  6771.0     164404.0826
  6772.0     164457.5111
  6773.0     164510.9546
  6774.0     164564.4133
  6775.0     164617.8871
  6776.0     164671.3760
  6777.0     164724.8801
  6778.0     164778.3994
  6779.0     164831.9338
  6780.0     164885.4834
  6781.0     164939.0481
  6782.0     164992.6281
  6783.0     165046.2232
  6784.0     165099.8335
  6785.0     165153.4590
  6786.0     165207.0997
  6787.0     165260.7557
  6788.0     165314.4268
  6789.0     165368.1132
  6790.0     165421.8148
  6791.0     165475.5316
  6792.0     165529.2637
  6793.0     165583.0110
  6794.0     165636.7736
  6795.0     165690.5515
  6796.0     165744.3446
  6797.0     165798.1530
  6798.0     165851.9767
  6799.0     165905.8157
  6800.0     165959.6700
  6801.0     166013.5395
  6802.0     166067.4244
  6803.0     166121.3246
  6804.0     166175.2401
  6805.0     166229.1710
  6806.0     166283.1172
  6807.0     166337.0787
  6808.0     166391.0556
  6809.0     166445.0478
  6810.0     166499.0554
  6811.0     166553.0784
  6812.0     166607.1167
  6813.0     166661.1704
  6814.0     166715.2395
  6815.0     166769.3240
  6816.0     166823.4239
  6817.0     166877.5392
  6818.0     166931.6699
  6819.0     166985.8161
  6820.0     167039.9776
  6821.0     167094.1546
  6822.0     167148.3471
  6823.0     167202.5549
  6824.0     167256.7783
  6825.0     167311.0171
  6826.0     167365.2713
  6827.0     167419.5411
  6828.0     167473.8263
  6829.0     167528.1270
  6830.0     167582.4432
  6831.0     167636.7749
  6832.0     167691.1221
  6833.0     167745.4848
  6834.0     167799.8630
  6835.0     167854.2568
  6836.0     167908.6660
  6837.0     167963.0909
  6838.0     168017.5312
  6839.0     168071.9872
  6840.0     168126.4586
  6841.0     168180.9457
  6842.0     168235.4483
  6843.0     168289.9665
  6844.0     168344.5003
  6845.0     168399.0496
  6846.0     168453.6146
  6847.0     168508.1952
  6848.0     168562.7914
  6849.0     168617.4032
  6850.0     168672.0306
  6851.0     168726.6737
  6852.0     168781.3324
  6853.0     168836.0067
  6854.0     168890.6967
  6855.0     168945.4023
  6856.0     169000.1237
  6857.0     169054.8606
  6858.0     169109.6133
  6859.0     169164.3817
  6860.0     169219.1657
  6861.0     169273.9654
  6862.0     169328.7809
  6863.0     169383.6120
  6864.0     169438.4589
  6865.0     169493.3215
  6866.0     169548.1999
  6867.0     169603.0939
  6868.0     169658.0037
  6869.0     169712.9293
  6870.0     169767.8706
  6871.0     169822.8277
  6872.0     169877.8006
  6873.0     169932.7892
  6874.0     169987.7936
  6875.0     170042.8139
  6876.0     170097.8499
  6877.0     170152.9017
  6878.0     170207.9693
  6879.0     170263.0528
  6880.0     170318.1521
  6881.0     170373.2672
  6882.0     170428.3981
  6883.0     170483.5449
  6884.0     170538.7076
  6885.0     170593.8861
  6886.0     170649.0804
  6887.0     170704.2907
  6888.0     170759.5168
  6889.0     170814.7588
  6890.0     170870.0167
  6891.0     170925.2905
  6892.0     170980.5803
  6893.0     171035.8859
  6894.0     171091.2074
  6895.0     171146.5449
  6896.0     171201.8983
  6897.0     171257.2676
  6898.0     171312.6529
  6899.0     171368.0542
  6900.0     171423.4714
  6901.0     171478.9046
  6902.0     171534.3537
  6903.0     171589.8189
  6904.0     171645.3000
  6905.0     171700.7971
  6906.0     171756.3102
  6907.0     171811.8394
  6908.0     171867.3845
  6909.0     171922.9457
  6910.0     171978.5229
  6911.0     172034.1161
  6912.0     172089.7254
  6913.0     172145.3507
  6914.0     172200.9921
  6915.0     172256.6495
  6916.0     172312.3230
  6917.0     172368.0126
  6918.0     172423.7183
  6919.0     172479.4401
  6920.0     172535.1779
  6921.0     172590.9319
  6922.0     172646.7020
  6923.0     172702.4882
  6924.0     172758.2905
  6925.0     172814.1090
  6926.0     172869.9436
  6927.0     172925.7943
  6928.0     172981.6612
  6929.0     173037.5442
  6930.0     173093.4435
  6931.0     173149.3589
  6932.0     173205.2904
  6933.0     173261.2382
  6934.0     173317.2021
  6935.0     173373.1823
  6936.0     173429.1787
  6937.0     173485.1912
  6938.0     173541.2200
  6939.0     173597.2651
  6940.0     173653.3263
  6941.0     173709.4039
  6942.0     173765.4976
  6943.0     173821.6076
  6944.0     173877.7339
  6945.0     173933.8764
  6946.0     173990.0353
  6947.0     174046.2104
  6948.0     174102.4018
  6949.0     174158.6095
  6950.0     174214.8335
  6951.0     174271.0738
  6952.0     174327.3304
  6953.0     174383.6034
  6954.0     174439.8927
  6955.0     174496.1983
  6956.0     174552.5203
  6957.0     174608.8586
  6958.0     174665.2133
  6959.0     174721.5844
  6960.0     174777.9718
  6961.0     174834.3756
  6962.0     174890.7958
  6963.0     174947.2324
  6964.0     175003.6855
  6965.0     175060.1549
  6966.0     175116.6407
  6967.0     175173.1430
  6968.0     175229.6616
  6969.0     175286.1968
  6970.0     175342.7483
  6971.0     175399.3164
  6972.0     175455.9008
  6973.0     175512.5018
  6974.0     175569.1192
  6975.0     175625.7531
  6976.0     175682.4035
  6977.0     175739.0704
  6978.0     175795.7537
  6979.0     175852.4536
  6980.0     175909.1700
  6981.0     175965.9030
  6982.0     176022.6524
  6983.0     176079.4184
  6984.0     176136.2009
  6985.0     176193.0000
  6986.0     176249.8157
  6987.0     176306.6479
  6988.0     176363.4967
  6989.0     176420.3620
  6990.0     176477.2440
  6991.0     176534.1425
  6992.0     176591.0576
  6993.0     176647.9894
  6994.0     176704.9377
  6995.0     176761.9027
  6996.0     176818.8843
  6997.0     176875.8826
  6998.0     176932.8974
  6999.0     176989.9290
  7000.0     177046.9772
  7001.0     177104.0420
  7002.0     177161.1236
  7003.0     177218.2218
  7004.0     177275.3366
  7005.0     177332.4682
  7006.0     177389.6165
  7007.0     177446.7815
  7008.0     177503.9632
  7009.0     177561.1616
  7010.0     177618.3768
  7011.0     177675.6087
  7012.0     177732.8573
  7013.0     177790.1227
  7014.0     177847.4048
  7015.0     177904.7037
  7016.0     177962.0194
  7017.0     178019.3518
  7018.0     178076.7010
  7019.0     178134.0671
  7020.0     178191.4499
  7021.0     178248.8495
  7022.0     178306.2660
  7023.0     178363.6992
  7024.0     178421.1493
  7025.0     178478.6163
  7026.0     178536.1000
  7027.0     178593.6007
  7028.0     178651.1181
  7029.0     178708.6525
  7030.0     178766.2037
  7031.0     178823.7718
  7032.0     178881.3568
  7033.0     178938.9586
  7034.0     178996.5774
  7035.0     179054.2131
  7036.0     179111.8657
  7037.0     179169.5352
  7038.0     179227.2217
  7039.0     179284.9250
  7040.0     179342.6454
  7041.0     179400.3826
  7042.0     179458.1369
  7043.0     179515.9081
  7044.0     179573.6963
  7045.0     179631.5014
  7046.0     179689.3236
  7047.0     179747.1627
  7048.0     179805.0188
  7049.0     179862.8920
  7050.0     179920.7821
  7051.0     179978.6893
  7052.0     180036.6135
  7053.0     180094.5548
  7054.0     180152.5131
  7055.0     180210.4884
  7056.0     180268.4809
  7057.0     180326.4903
  7058.0     180384.5169
  7059.0     180442.5605
  7060.0     180500.6212
  7061.0     180558.6991
  7062.0     180616.7940
  7063.0     180674.9060
  7064.0     180733.0352
  7065.0     180791.1815
  7066.0     180849.3449
  7067.0     180907.5254
  7068.0     180965.7231
  7069.0     181023.9380
  7070.0     181082.1700
  7071.0     181140.4192
  7072.0     181198.6855
  7073.0     181256.9691
  7074.0     181315.2698
  7075.0     181373.5878
  7076.0     181431.9229
  7077.0     181490.2753
  7078.0     181548.6449
  7079.0     181607.0317
  7080.0     181665.4357
  7081.0     181723.8570
  7082.0     181782.2955
  7083.0     181840.7513
  7084.0     181899.2244
  7085.0     181957.7147
  7086.0     182016.2223
  7087.0     182074.7472
  7088.0     182133.2894
  7089.0     182191.8489
  7090.0     182250.4257
  7091.0     182309.0198
  7092.0     182367.6313
  7093.0     182426.2600
  7094.0     182484.9062
  7095.0     182543.5696
  7096.0     182602.2504
  7097.0     182660.9486
  7098.0     182719.6642
  7099.0     182778.3971
  7100.0     182837.1474
  7101.0     182895.9151
  7102.0     182954.7002
  7103.0     183013.5027
  7104.0     183072.3226
  7105.0     183131.1599
  7106.0     183190.0147
  7107.0     183248.8869
  7108.0     183307.7765
  7109.0     183366.6836
  7110.0     183425.6081
  7111.0     183484.5502
  7112.0     183543.5096
  7113.0     183602.4866
  7114.0     183661.4811
  7115.0     183720.4930
  7116.0     183779.5225
  7117.0     183838.5694
  7118.0     183897.6339
  7119.0     183956.7159
  7120.0     184015.8154
  7121.0     184074.9325
  7122.0     184134.0671
  7123.0     184193.2193
  7124.0     184252.3890
  7125.0     184311.5764
  7126.0     184370.7812
  7127.0     184430.0037
  7128.0     184489.2438
  7129.0     184548.5014
  7130.0     184607.7767
  7131.0     184667.0696
  7132.0     184726.3801
  7133.0     184785.7083
  7134.0     184845.0540
  7135.0     184904.4175
  7136.0     184963.7985
  7137.0     185023.1973
  7138.0     185082.6137
  7139.0     185142.0477
  7140.0     185201.4995
  7141.0     185260.9690
  7142.0     185320.4561
  7143.0     185379.9610
  7144.0     185439.4835
  7145.0     185499.0238
  7146.0     185558.5818
  7147.0     185618.1576
  7148.0     185677.7511
  7149.0     185737.3623
  7150.0     185796.9913
  7151.0     185856.6381
  7152.0     185916.3026
  7153.0     185975.9850
  7154.0     186035.6851
  7155.0     186095.4030
  7156.0     186155.1387
  7157.0     186214.8922
  7158.0     186274.6636
  7159.0     186334.4528
  7160.0     186394.2598
  7161.0     186454.0846
  7162.0     186513.9273
  7163.0     186573.7879
  7164.0     186633.6663
  7165.0     186693.5626
  7166.0     186753.4767
  7167.0     186813.4088
  7168.0     186873.3588
  7169.0     186933.3266
  7170.0     186993.3124
  7171.0     187053.3161
  7172.0     187113.3377
  7173.0     187173.3772
  7174.0     187233.4347
  7175.0     187293.5102
  7176.0     187353.6035
  7177.0     187413.7149
  7178.0     187473.8442
  7179.0     187533.9915
  7180.0     187594.1568
  7181.0     187654.3401
  7182.0     187714.5414
  7183.0     187774.7607
  7184.0     187834.9980
  7185.0     187895.2534
  7186.0     187955.5268
  7187.0     188015.8182
  7188.0     188076.1277
  7189.0     188136.4552
  7190.0     188196.8008
  7191.0     188257.1644
  7192.0     188317.5462
  7193.0     188377.9460
  7194.0     188438.3639
  7195.0     188498.7999
  7196.0     188559.2541
  7197.0     188619.7263
  7198.0     188680.2167
  7199.0     188740.7252
  7200.0     188801.2519
  7201.0     188861.7967
  7202.0     188922.3596
  7203.0     188982.9408
  7204.0     189043.5401
  7205.0     189104.1575
  7206.0     189164.7932
  7207.0     189225.4471
  7208.0     189286.1191
  7209.0     189346.8094
  7210.0     189407.5179
  7211.0     189468.2446
  7212.0     189528.9895
  7213.0     189589.7527
  7214.0     189650.5342
  7215.0     189711.3339
  7216.0     189772.1519
  7217.0     189832.9881
  7218.0     189893.8426
  7219.0     189954.7154
  7220.0     190015.6065
  7221.0     190076.5159
  7222.0     190137.4437
  7223.0     190198.3897
  7224.0     190259.3541
  7225.0     190320.3368
  7226.0     190381.3378
  7227.0     190442.3572
  7228.0     190503.3950
  7229.0     190564.4511
  7230.0     190625.5256
  7231.0     190686.6185
  7232.0     190747.7298
  7233.0     190808.8594
  7234.0     190870.0075
  7235.0     190931.1740
  7236.0     190992.3589
  7237.0     191053.5623
  7238.0     191114.7840
  7239.0     191176.0243
  7240.0     191237.2829
  7241.0     191298.5601
  7242.0     191359.8557
  7243.0     191421.1698
  7244.0     191482.5023
  7245.0     191543.8534
  7246.0     191605.2230
  7247.0     191666.6110
  7248.0     191728.0176
  7249.0     191789.4427
  7250.0     191850.8864
  7251.0     191912.3485
  7252.0     191973.8293
  7253.0     192035.3286
  7254.0     192096.8464
  7255.0     192158.3828
  7256.0     192219.9378
  7257.0     192281.5114
  7258.0     192343.1036
  7259.0     192404.7144
  7260.0     192466.3438
  7261.0     192527.9918
  7262.0     192589.6584
  7263.0     192651.3437
  7264.0     192713.0476
  7265.0     192774.7702
  7266.0     192836.5114
  7267.0     192898.2713
  7268.0     192960.0498
  7269.0     193021.8471
  7270.0     193083.6630
  7271.0     193145.4977
  7272.0     193207.3510
  7273.0     193269.2231
  7274.0     193331.1138
  7275.0     193393.0233
  7276.0     193454.9516
  7277.0     193516.8986
  7278.0     193578.8643
  7279.0     193640.8488
  7280.0     193702.8521
  7281.0     193764.8742
  7282.0     193826.9150
  7283.0     193888.9746
  7284.0     193951.0531
  7285.0     194013.1503
  7286.0     194075.2664
  7287.0     194137.4013
  7288.0     194199.5550
  7289.0     194261.7276
  7290.0     194323.9190
  7291.0     194386.1293
  7292.0     194448.3584
  7293.0     194510.6064
  7294.0     194572.8733
  7295.0     194635.1591
  7296.0     194697.4638
  7297.0     194759.7874
  7298.0     194822.1299
  7299.0     194884.4913
  7300.0     194946.8716
  7301.0     195009.2709
  7302.0     195071.6892
  7303.0     195134.1264
  7304.0     195196.5825
  7305.0     195259.0577
  7306.0     195321.5518
  7307.0     195384.0649
  7308.0     195446.5969
  7309.0     195509.1480
  7310.0     195571.7181
  7311.0     195634.3073
  7312.0     195696.9154
  7313.0     195759.5426
  7314.0     195822.1888
  7315.0     195884.8541
  7316.0     195947.5384
  7317.0     196010.2418
  7318.0     196072.9643
  7319.0     196135.7059
  7320.0     196198.4665
  7321.0     196261.2463
  7322.0     196324.0451
  7323.0     196386.8631
  7324.0     196449.7002
  7325.0     196512.5564
  7326.0     196575.4318
  7327.0     196638.3263
  7328.0     196701.2400
  7329.0     196764.1729
  7330.0     196827.1249
  7331.0     196890.0961
  7332.0     196953.0865
  7333.0     197016.0960
  7334.0     197079.1248
  7335.0     197142.1728
  7336.0     197205.2401
  7337.0     197268.3265
  7338.0     197331.4322
  7339.0     197394.5571
  7340.0     197457.7013
  7341.0     197520.8648
  7342.0     197584.0475
  7343.0     197647.2495
  7344.0     197710.4708
  7345.0     197773.7114
  7346.0     197836.9713
  7347.0     197900.2505
  7348.0     197963.5490
  7349.0     198026.8669
  7350.0     198090.2041
  7351.0     198153.5606
  7352.0     198216.9365
  7353.0     198280.3317
  7354.0     198343.7464
  7355.0     198407.1804
  7356.0     198470.6337
  7357.0     198534.1065
  7358.0     198597.5987
  7359.0     198661.1103
  7360.0     198724.6413
  7361.0     198788.1917
  7362.0     198851.7616
  7363.0     198915.3509
  7364.0     198978.9596
  7365.0     199042.5879
  7366.0     199106.2356
  7367.0     199169.9027
  7368.0     199233.5894
  7369.0     199297.2955
  7370.0     199361.0212
  7371.0     199424.7663
  7372.0     199488.5310
  7373.0     199552.3152
  7374.0     199616.1189
  7375.0     199679.9422
  7376.0     199743.7850
  7377.0     199807.6474
  7378.0     199871.5293
  7379.0     199935.4309
  7380.0     199999.3520
  7381.0     200063.2927
  7382.0     200127.2530
  7383.0     200191.2329
  7384.0     200255.2324
  7385.0     200319.2516
  7386.0     200383.2903
  7387.0     200447.3488
  7388.0     200511.4268
  7389.0     200575.5246
  7390.0     200639.6420
  7391.0     200703.7791
  7392.0     200767.9358
  7393.0     200832.1123
  7394.0     200896.3084
  7395.0     200960.5243
  7396.0     201024.7599
  7397.0     201089.0152
  7398.0     201153.2902
  7399.0     201217.5850
  7400.0     201281.8995
  7401.0     201346.2338
  7402.0     201410.5879
  7403.0     201474.9617
  7404.0     201539.3553
  7405.0     201603.7687
  7406.0     201668.2019
  7407.0     201732.6550
  7408.0     201797.1278
  7409.0     201861.6205
  7410.0     201926.1329
  7411.0     201990.6653
  7412.0     202055.2175
  7413.0     202119.7895
  7414.0     202184.3814
  7415.0     202248.9932
  7416.0     202313.6249
  7417.0     202378.2765
  7418.0     202442.9479
  7419.0     202507.6393
  7420.0     202572.3506
  7421.0     202637.0818
  7422.0     202701.8330
  7423.0     202766.6041
  7424.0     202831.3952
  7425.0     202896.2062
  7426.0     202961.0372
  7427.0     203025.8881
  7428.0     203090.7591
  7429.0     203155.6500
  7430.0     203220.5609
  7431.0     203285.4919
  7432.0     203350.4429
  7433.0     203415.4139
  7434.0     203480.4049
  7435.0     203545.4160
  7436.0     203610.4471
  7437.0     203675.4983
  7438.0     203740.5696
  7439.0     203805.6609
  7440.0     203870.7724
  7441.0     203935.9039
  7442.0     204001.0555
  7443.0     204066.2273
  7444.0     204131.4191
  7445.0     204196.6311
  7446.0     204261.8633
  7447.0     204327.1155
  7448.0     204392.3880
  7449.0     204457.6806
  7450.0     204522.9934
  7451.0     204588.3263
  7452.0     204653.6794
  7453.0     204719.0528
  7454.0     204784.4463
  7455.0     204849.8601
  7456.0     204915.2941
  7457.0     204980.7483
  7458.0     205046.2227
  7459.0     205111.7174
  7460.0     205177.2324
  7461.0     205242.7676
  7462.0     205308.3231
  7463.0     205373.8989
  7464.0     205439.4950
  7465.0     205505.1114
  7466.0     205570.7481
  7467.0     205636.4051
  7468.0     205702.0824
  7469.0     205767.7801
  7470.0     205833.4981
  7471.0     205899.2364
  7472.0     205964.9951
  7473.0     206030.7742
  7474.0     206096.5737
  7475.0     206162.3935
  7476.0     206228.2338
  7477.0     206294.0944
  7478.0     206359.9755
  7479.0     206425.8770
  7480.0     206491.7989
  7481.0     206557.7412
  7482.0     206623.7040
  7483.0     206689.6873
  7484.0     206755.6910
  7485.0     206821.7151
  7486.0     206887.7598
  7487.0     206953.8250
  7488.0     207019.9106
  7489.0     207086.0168
  7490.0     207152.1434
  7491.0     207218.2906
  7492.0     207284.4584
  7493.0     207350.6466
  7494.0     207416.8554
  7495.0     207483.0848
  7496.0     207549.3348
  7497.0     207615.6053
  7498.0     207681.8964
  7499.0     207748.2081
  7500.0     207814.5404
  7501.0     207880.8933
  7502.0     207947.2668
  7503.0     208013.6610
  7504.0     208080.0758
  7505.0     208146.5112
  7506.0     208212.9673
  7507.0     208279.4441
  7508.0     208345.9415
  7509.0     208412.4596
  7510.0     208478.9984
  7511.0     208545.5579
  7512.0     208612.1381
  7513.0     208678.7390
  7514.0     208745.3606
  7515.0     208812.0030
  7516.0     208878.6661
  7517.0     208945.3499
  7518.0     209012.0545
  7519.0     209078.7799
  7520.0     209145.5261
  7521.0     209212.2930
  7522.0     209279.0808
  7523.0     209345.8893
  7524.0     209412.7186
  7525.0     209479.5688
  7526.0     209546.4398
  7527.0     209613.3316
  7528.0     209680.2443
  7529.0     209747.1778
  7530.0     209814.1322
  7531.0     209881.1075
  7532.0     209948.1037
  7533.0     210015.1207
  7534.0     210082.1586
  7535.0     210149.2175
  7536.0     210216.2972
  7537.0     210283.3979
  7538.0     210350.5195
  7539.0     210417.6621
  7540.0     210484.8256
  7541.0     210552.0101
  7542.0     210619.2155
  7543.0     210686.4419
  7544.0     210753.6893
  7545.0     210820.9577
  7546.0     210888.2471
  7547.0     210955.5575
  7548.0     211022.8889
  7549.0     211090.2414
  7550.0     211157.6149
  7551.0     211225.0095
  7552.0     211292.4251
  7553.0     211359.8617
  7554.0     211427.3195
  7555.0     211494.7983
  7556.0     211562.2982
  7557.0     211629.8193
  7558.0     211697.3614
  7559.0     211764.9246
  7560.0     211832.5090
  7561.0     211900.1145
  7562.0     211967.7412
  7563.0     212035.3890
  7564.0     212103.0580
  7565.0     212170.7481
  7566.0     212238.4595
  7567.0     212306.1920
  7568.0     212373.9457
  7569.0     212441.7206
  7570.0     212509.5168
  7571.0     212577.3341
  7572.0     212645.1727
  7573.0     212713.0326
  7574.0     212780.9137
  7575.0     212848.8160
  7576.0     212916.7396
  7577.0     212984.6845
  7578.0     213052.6507
  7579.0     213120.6382
  7580.0     213188.6470
  7581.0     213256.6771
  7582.0     213324.7285
  7583.0     213392.8013
  7584.0     213460.8954
  7585.0     213529.0108
  7586.0     213597.1476
  7587.0     213665.3058
  7588.0     213733.4854
  7589.0     213801.6863
  7590.0     213869.9086
  7591.0     213938.1524
  7592.0     214006.4175
  7593.0     214074.7041
  7594.0     214143.0121
  7595.0     214211.3415
  7596.0     214279.6924
  7597.0     214348.0648
  7598.0     214416.4586
  7599.0     214484.8738
  7600.0     214553.3106
  7601.0     214621.7689
  7602.0     214690.2486
  7603.0     214758.7499
  7604.0     214827.2727
  7605.0     214895.8170
  7606.0     214964.3829
  7607.0     215032.9703
  7608.0     215101.5793
  7609.0     215170.2098
  7610.0     215238.8619
  7611.0     215307.5356
  7612.0     215376.2309
  7613.0     215444.9478
  7614.0     215513.6862
  7615.0     215582.4464
  7616.0     215651.2281
  7617.0     215720.0315
  7618.0     215788.8565
  7619.0     215857.7032
  7620.0     215926.5715
  7621.0     215995.4615
  7622.0     216064.3732
  7623.0     216133.3066
  7624.0     216202.2617
  7625.0     216271.2385
  7626.0     216340.2370
  7627.0     216409.2572
  7628.0     216478.2992
  7629.0     216547.3630
  7630.0     216616.4484
  7631.0     216685.5557
  7632.0     216754.6847
  7633.0     216823.8355
  7634.0     216893.0081
  7635.0     216962.2025
  7636.0     217031.4187
  7637.0     217100.6567
  7638.0     217169.9165
  7639.0     217239.1982
  7640.0     217308.5018
  7641.0     217377.8271
  7642.0     217447.1744
  7643.0     217516.5435
  7644.0     217585.9345
  7645.0     217655.3474
  7646.0     217724.7822
  7647.0     217794.2389
  7648.0     217863.7175
  7649.0     217933.2181
  7650.0     218002.7406
  7651.0     218072.2850
  7652.0     218141.8514
  7653.0     218211.4397
  7654.0     218281.0501
  7655.0     218350.6824
  7656.0     218420.3367
  7657.0     218490.0130
  7658.0     218559.7113
  7659.0     218629.4316
  7660.0     218699.1740
  7661.0     218768.9384
  7662.0     218838.7248
  7663.0     218908.5333
  7664.0     218978.3639
  7665.0     219048.2165
  7666.0     219118.0912
  7667.0     219187.9880
  7668.0     219257.9069
  7669.0     219327.8480
  7670.0     219397.8111
  7671.0     219467.7964
  7672.0     219537.8038
  7673.0     219607.8334
  7674.0     219677.8851
  7675.0     219747.9590
  7676.0     219818.0550
  7677.0     219888.1733
  7678.0     219958.3137
  7679.0     220028.4764
  7680.0     220098.6612
  7681.0     220168.8683
  7682.0     220239.0976
  7683.0     220309.3491
  7684.0     220379.6229
  7685.0     220449.9190
  7686.0     220520.2373
  7687.0     220590.5779
  7688.0     220660.9408
  7689.0     220731.3260
  7690.0     220801.7335
  7691.0     220872.1633
  7692.0     220942.6154
  7693.0     221013.0898
  7694.0     221083.5866
  7695.0     221154.1058
  7696.0     221224.6473
  7697.0     221295.2111
  7698.0     221365.7974
  7699.0     221436.4060
  7700.0     221507.0371
  7701.0     221577.6905
  7702.0     221648.3664
  7703.0     221719.0647
  7704.0     221789.7854
  7705.0     221860.5286
  7706.0     221931.2942
  7707.0     222002.0823
  7708.0     222072.8928
  7709.0     222143.7259
  7710.0     222214.5814
  7711.0     222285.4594
  7712.0     222356.3599
  7713.0     222427.2830
  7714.0     222498.2286
  7715.0     222569.1967
  7716.0     222640.1874
  7717.0     222711.2006
  7718.0     222782.2364
  7719.0     222853.2947
  7720.0     222924.3757
  7721.0     222995.4792
  7722.0     223066.6053
  7723.0     223137.7541
  7724.0     223208.9254
  7725.0     223280.1194
  7726.0     223351.3361
  7727.0     223422.5754
  7728.0     223493.8373
  7729.0     223565.1219
  7730.0     223636.4292
  7731.0     223707.7592
  7732.0     223779.1119
  7733.0     223850.4873
  7734.0     223921.8854
  7735.0     223993.3062
  7736.0     224064.7497
  7737.0     224136.2160
  7738.0     224207.7051
  7739.0     224279.2169
  7740.0     224350.7515
  7741.0     224422.3088
  7742.0     224493.8890
  7743.0     224565.4919
  7744.0     224637.1177
  7745.0     224708.7663
  7746.0     224780.4377
  7747.0     224852.1319
  7748.0     224923.8490
  7749.0     224995.5890
  7750.0     225067.3518
  7751.0     225139.1375
  7752.0     225210.9461
  7753.0     225282.7775
  7754.0     225354.6319
  7755.0     225426.5092
  7756.0     225498.4094
  7757.0     225570.3325
  7758.0     225642.2786
  7759.0     225714.2476
  7760.0     225786.2396
  7761.0     225858.2546
  7762.0     225930.2925
  7763.0     226002.3534
  7764.0     226074.4374
  7765.0     226146.5443
  7766.0     226218.6742
  7767.0     226290.8272
  7768.0     226363.0032
  7769.0     226435.2023
  7770.0     226507.4244
  7771.0     226579.6696
  7772.0     226651.9378
  7773.0     226724.2291
  7774.0     226796.5436
  7775.0     226868.8811
  7776.0     226941.2417
  7777.0     227013.6255
  7778.0     227086.0324
  7779.0     227158.4624
  7780.0     227230.9156
  7781.0     227303.3919
  7782.0     227375.8914
  7783.0     227448.4141
  7784.0     227520.9600
  7785.0     227593.5291
  7786.0     227666.1214
  7787.0     227738.7369
  7788.0     227811.3756
  7789.0     227884.0376
  7790.0     227956.7228
  7791.0     228029.4312
  7792.0     228102.1630
  7793.0     228174.9180
  7794.0     228247.6962
  7795.0     228320.4978
  7796.0     228393.3227
  7797.0     228466.1709
  7798.0     228539.0424
  7799.0     228611.9373
  7800.0     228684.8554
  7801.0     228757.7970
  7802.0     228830.7619
  7803.0     228903.7502
  7804.0     228976.7618
  7805.0     229049.7968
  7806.0     229122.8553
  7807.0     229195.9371
  7808.0     229269.0424
  7809.0     229342.1711
  7810.0     229415.3232
  7811.0     229488.4988
  7812.0     229561.6978
  7813.0     229634.9203
  7814.0     229708.1663
  7815.0     229781.4358
  7816.0     229854.7287
  7817.0     229928.0452
  7818.0     230001.3852
  7819.0     230074.7487
  7820.0     230148.1357
  7821.0     230221.5463
  7822.0     230294.9804
  7823.0     230368.4381
  7824.0     230441.9194
  7825.0     230515.4242
  7826.0     230588.9526
  7827.0     230662.5047
  7828.0     230736.0803
  7829.0     230809.6796
  7830.0     230883.3025
  7831.0     230956.9490
  7832.0     231030.6192
  7833.0     231104.3131
  7834.0     231178.0306
  7835.0     231251.7718
  7836.0     231325.5367
  7837.0     231399.3253
  7838.0     231473.1376
  7839.0     231546.9736
  7840.0     231620.8333
  7841.0     231694.7168
  7842.0     231768.6240
  7843.0     231842.5550
  7844.0     231916.5098
  7845.0     231990.4883
  7846.0     232064.4906
  7847.0     232138.5167
  7848.0     232212.5666
  7849.0     232286.6403
  7850.0     232360.7379
  7851.0     232434.8592
  7852.0     232509.0045
  7853.0     232583.1736
  7854.0     232657.3665
  7855.0     232731.5833
  7856.0     232805.8240
  7857.0     232880.0886
  7858.0     232954.3771
  7859.0     233028.6895
  7860.0     233103.0258
  7861.0     233177.3861
  7862.0     233251.7703
  7863.0     233326.1785
  7864.0     233400.6106
  7865.0     233475.0667
  7866.0     233549.5467
  7867.0     233624.0508
  7868.0     233698.5789
  7869.0     233773.1309
  7870.0     233847.7070
  7871.0     233922.3071
  7872.0     233996.9313
  7873.0     234071.5795
  7874.0     234146.2518
  7875.0     234220.9481
  7876.0     234295.6685
  7877.0     234370.4131
  7878.0     234445.1817
  7879.0     234519.9744
  7880.0     234594.7912
  7881.0     234669.6322
  7882.0     234744.4973
  7883.0     234819.3865
  7884.0     234894.2999
  7885.0     234969.2375
  7886.0     235044.1992
  7887.0     235119.1852
  7888.0     235194.1953
  7889.0     235269.2296
  7890.0     235344.2882
  7891.0     235419.3710
  7892.0     235494.4780
  7893.0     235569.6093
  7894.0     235644.7648
  7895.0     235719.9446
  7896.0     235795.1486
  7897.0     235870.3770
  7898.0     235945.6296
  7899.0     236020.9066
  7900.0     236096.2079
  7901.0     236171.5335
  7902.0     236246.8834
  7903.0     236322.2577
  7904.0     236397.6563
  7905.0     236473.0793
  7906.0     236548.5267
  7907.0     236623.9984
  7908.0     236699.4946
  7909.0     236775.0151
  7910.0     236850.5601
  7911.0     236926.1295
  7912.0     237001.7233
  7913.0     237077.3416
  7914.0     237152.9843
  7915.0     237228.6515
  7916.0     237304.3432
  7917.0     237380.0593
  7918.0     237455.8000
  7919.0     237531.5651
  7920.0     237607.3548
  7921.0     237683.1690
  7922.0     237759.0077
  7923.0     237834.8709
  7924.0     237910.7588
  7925.0     237986.6711
  7926.0     238062.6081
  7927.0     238138.5696
  7928.0     238214.5558
  7929.0     238290.5665
  7930.0     238366.6019
  7931.0     238442.6618
  7932.0     238518.7464
  7933.0     238594.8557
  7934.0     238670.9896
  7935.0     238747.1482
  7936.0     238823.3314
  7937.0     238899.5393
  7938.0     238975.7720
  7939.0     239052.0293
  7940.0     239128.3113
  7941.0     239204.6181
  7942.0     239280.9496
  7943.0     239357.3058
  7944.0     239433.6868
  7945.0     239510.0926
  7946.0     239586.5231
  7947.0     239662.9784
  7948.0     239739.4585
  7949.0     239815.9634
  7950.0     239892.4932
  7951.0     239969.0477
  7952.0     240045.6271
  7953.0     240122.2313
  7954.0     240198.8604
  7955.0     240275.5144
  7956.0     240352.1932
  7957.0     240428.8969
  7958.0     240505.6255
  7959.0     240582.3790
  7960.0     240659.1574
  7961.0     240735.9608
  7962.0     240812.7890
  7963.0     240889.6423
  7964.0     240966.5204
  7965.0     241043.4236
  7966.0     241120.3517
  7967.0     241197.3048
  7968.0     241274.2829
  7969.0     241351.2860
  7970.0     241428.3141
  7971.0     241505.3673
  7972.0     241582.4455
  7973.0     241659.5487
  7974.0     241736.6770
  7975.0     241813.8303
  7976.0     241891.0088
  7977.0     241968.2123
  7978.0     242045.4409
  7979.0     242122.6946
  7980.0     242199.9734
  7981.0     242277.2774
  7982.0     242354.6065
  7983.0     242431.9607
  7984.0     242509.3401
  7985.0     242586.7447
  7986.0     242664.1744
  7987.0     242741.6294
  7988.0     242819.1095
  7989.0     242896.6148
  7990.0     242974.1454
  7991.0     243051.7012
  7992.0     243129.2822
  7993.0     243206.8885
  7994.0     243284.5200
  7995.0     243362.1768
  7996.0     243439.8589
  7997.0     243517.5663
  7998.0     243595.2989
  7999.0     243673.0569
  8000.0     243750.8402
  8001.0     243828.6488
  8002.0     243906.4828
  8003.0     243984.3421
  8004.0     244062.2268
  8005.0     244140.1369
  8006.0     244218.0723
  8007.0     244296.0331
  8008.0     244374.0193
  8009.0     244452.0310
  8010.0     244530.0680
  8011.0     244608.1305
  8012.0     244686.2185
  8013.0     244764.3318
  8014.0     244842.4707
  8015.0     244920.6350
  8016.0     244998.8248
  8017.0     245077.0401
  8018.0     245155.2809
  8019.0     245233.5472
  8020.0     245311.8391
  8021.0     245390.1565
  8022.0     245468.4994
  8023.0     245546.8679
  8024.0     245625.2619
  8025.0     245703.6815
  8026.0     245782.1267
  8027.0     245860.5975
  8028.0     245939.0939
  8029.0     246017.6159
  8030.0     246096.1636
  8031.0     246174.7369
  8032.0     246253.3358
  8033.0     246331.9604
  8034.0     246410.6107
  8035.0     246489.2866
  8036.0     246567.9882
  8037.0     246646.7156
  8038.0     246725.4686
  8039.0     246804.2474
  8040.0     246883.0518
  8041.0     246961.8821
  8042.0     247040.7381
  8043.0     247119.6198
  8044.0     247198.5273
  8045.0     247277.4606
  8046.0     247356.4197
  8047.0     247435.4046
  8048.0     247514.4153
  8049.0     247593.4518
  8050.0     247672.5141
  8051.0     247751.6023
  8052.0     247830.7164
  8053.0     247909.8563
  8054.0     247989.0221
  8055.0     248068.2138
  8056.0     248147.4313
  8057.0     248226.6748
  8058.0     248305.9442
  8059.0     248385.2395
  8060.0     248464.5608
  8061.0     248543.9080
  8062.0     248623.2811
  8063.0     248702.6803
  8064.0     248782.1054
  8065.0     248861.5565
  8066.0     248941.0336
  8067.0     249020.5367
  8068.0     249100.0658
  8069.0     249179.6210
  8070.0     249259.2021
  8071.0     249338.8094
  8072.0     249418.4427
  8073.0     249498.1021
  8074.0     249577.7875
  8075.0     249657.4991
  8076.0     249737.2368
  8077.0     249817.0005
  8078.0     249896.7904
  8079.0     249976.6064
  8080.0     250056.4486
  8081.0     250136.3169
  8082.0     250216.2114
  8083.0     250296.1321
  8084.0     250376.0790
  8085.0     250456.0520
  8086.0     250536.0513
  8087.0     250616.0768
  8088.0     250696.1285
  8089.0     250776.2064
  8090.0     250856.3106
  8091.0     250936.4411
  8092.0     251016.5978
  8093.0     251096.7808
  8094.0     251176.9901
  8095.0     251257.2257
  8096.0     251337.4876
  8097.0     251417.7758
  8098.0     251498.0904
  8099.0     251578.4313
  8100.0     251658.7986
  8101.0     251739.1922
  8102.0     251819.6122
  8103.0     251900.0586
  8104.0     251980.5314
  8105.0     252061.0306
  8106.0     252141.5562
  8107.0     252222.1082
  8108.0     252302.6867
  8109.0     252383.2916
  8110.0     252463.9230
  8111.0     252544.5808
  8112.0     252625.2652
  8113.0     252705.9760
  8114.0     252786.7133
  8115.0     252867.4771
  8116.0     252948.2675
  8117.0     253029.0844
  8118.0     253109.9278
  8119.0     253190.7978
  8120.0     253271.6943
  8121.0     253352.6175
  8122.0     253433.5672
  8123.0     253514.5435
  8124.0     253595.5464
  8125.0     253676.5759
  8126.0     253757.6321
  8127.0     253838.7149
  8128.0     253919.8243
  8129.0     254000.9604
  8130.0     254082.1232
  8131.0     254163.3126
  8132.0     254244.5288
  8133.0     254325.7716
  8134.0     254407.0412
  8135.0     254488.3375
  8136.0     254569.6605
  8137.0     254651.0102
  8138.0     254732.3867
  8139.0     254813.7900
  8140.0     254895.2201
  8141.0     254976.6769
  8142.0     255058.1605
  8143.0     255139.6710
  8144.0     255221.2082
  8145.0     255302.7723
  8146.0     255384.3633
  8147.0     255465.9810
  8148.0     255547.6257
  8149.0     255629.2972
  8150.0     255710.9956
  8151.0     255792.7209
  8152.0     255874.4731
  8153.0     255956.2522
  8154.0     256038.0582
  8155.0     256119.8912
  8156.0     256201.7511
  8157.0     256283.6379
  8158.0     256365.5518
  8159.0     256447.4926
  8160.0     256529.4604
  8161.0     256611.4552
  8162.0     256693.4770
  8163.0     256775.5258
  8164.0     256857.6016
  8165.0     256939.7045
  8166.0     257021.8345
  8167.0     257103.9915
  8168.0     257186.1756
  8169.0     257268.3868
  8170.0     257350.6250
  8171.0     257432.8904
  8172.0     257515.1829
  8173.0     257597.5025
  8174.0     257679.8493
  8175.0     257762.2232
  8176.0     257844.6242
  8177.0     257927.0525
  8178.0     258009.5079
  8179.0     258091.9905
  8180.0     258174.5003
  8181.0     258257.0373
  8182.0     258339.6016
  8183.0     258422.1930
  8184.0     258504.8118
  8185.0     258587.4577
  8186.0     258670.1310
  8187.0     258752.8315
  8188.0     258835.5593
  8189.0     258918.3144
  8190.0     259001.0968
  8191.0     259083.9066
  8192.0     259166.7437
  8193.0     259249.6081
  8194.0     259332.4998
  8195.0     259415.4190
  8196.0     259498.3655
  8197.0     259581.3393
  8198.0     259664.3406
  8199.0     259747.3693
  8200.0     259830.4254
  8201.0     259913.5089
  8202.0     259996.6199
  8203.0     260079.7583
  8204.0     260162.9242
  8205.0     260246.1176
  8206.0     260329.3384
  8207.0     260412.5867
  8208.0     260495.8626
  8209.0     260579.1659
  8210.0     260662.4968
  8211.0     260745.8552
  8212.0     260829.2411
  8213.0     260912.6546
  8214.0     260996.0957
  8215.0     261079.5644
  8216.0     261163.0606
  8217.0     261246.5845
  8218.0     261330.1359
  8219.0     261413.7150
  8220.0     261497.3217
  8221.0     261580.9561
  8222.0     261664.6181
  8223.0     261748.3078
  8224.0     261832.0251
  8225.0     261915.7702
  8226.0     261999.5429
  8227.0     262083.3434
  8228.0     262167.1715
  8229.0     262251.0274
  8230.0     262334.9111
  8231.0     262418.8225
  8232.0     262502.7616
  8233.0     262586.7286
  8234.0     262670.7233
  8235.0     262754.7458
  8236.0     262838.7961
  8237.0     262922.8743
  8238.0     263006.9802
  8239.0     263091.1140
  8240.0     263175.2757
  8241.0     263259.4652
  8242.0     263343.6826
  8243.0     263427.9279
  8244.0     263512.2010
  8245.0     263596.5021
  8246.0     263680.8311
  8247.0     263765.1880
  8248.0     263849.5729
  8249.0     263933.9857
  8250.0     264018.4264
  8251.0     264102.8952
  8252.0     264187.3919
  8253.0     264271.9166
  8254.0     264356.4693
  8255.0     264441.0500
  8256.0     264525.6588
  8257.0     264610.2955
  8258.0     264694.9604
  8259.0     264779.6533
  8260.0     264864.3742
  8261.0     264949.1233
  8262.0     265033.9004
  8263.0     265118.7056
  8264.0     265203.5390
  8265.0     265288.4004
  8266.0     265373.2900
  8267.0     265458.2078
  8268.0     265543.1537
  8269.0     265628.1277
  8270.0     265713.1300
  8271.0     265798.1604
  8272.0     265883.2191
  8273.0     265968.3059
  8274.0     266053.4210
  8275.0     266138.5643
  8276.0     266223.7358
  8277.0     266308.9356
  8278.0     266394.1637
  8279.0     266479.4201
  8280.0     266564.7047
  8281.0     266650.0176
  8282.0     266735.3589
  8283.0     266820.7284
  8284.0     266906.1263
  8285.0     266991.5526
  8286.0     267077.0072
  8287.0     267162.4901
  8288.0     267248.0015
  8289.0     267333.5412
  8290.0     267419.1093
  8291.0     267504.7059
  8292.0     267590.3308
  8293.0     267675.9842
  8294.0     267761.6660
  8295.0     267847.3763
  8296.0     267933.1151
  8297.0     268018.8823
  8298.0     268104.6780
  8299.0     268190.5022
  8300.0     268276.3549
  8301.0     268362.2362
  8302.0     268448.1459
  8303.0     268534.0843
  8304.0     268620.0511
  8305.0     268706.0466
  8306.0     268792.0706
  8307.0     268878.1231
  8308.0     268964.2043
  8309.0     269050.3141
  8310.0     269136.4525
  8311.0     269222.6196
  8312.0     269308.8153
  8313.0     269395.0396
  8314.0     269481.2926
  8315.0     269567.5743
  8316.0     269653.8847
  8317.0     269740.2237
  8318.0     269826.5915
  8319.0     269912.9880
  8320.0     269999.4132
  8321.0     270085.8672
  8322.0     270172.3499
  8323.0     270258.8614
  8324.0     270345.4017
  8325.0     270431.9707
  8326.0     270518.5685
  8327.0     270605.1952
  8328.0     270691.8507
  8329.0     270778.5350
  8330.0     270865.2481
  8331.0     270951.9901
  8332.0     271038.7610
  8333.0     271125.5607
  8334.0     271212.3893
  8335.0     271299.2468
  8336.0     271386.1333
  8337.0     271473.0486
  8338.0     271559.9929
  8339.0     271646.9661
  8340.0     271733.9683
  8341.0     271820.9994
  8342.0     271908.0596
  8343.0     271995.1487
  8344.0     272082.2668
  8345.0     272169.4139
  8346.0     272256.5900
  8347.0     272343.7952
  8348.0     272431.0294
  8349.0     272518.2926
  8350.0     272605.5850
  8351.0     272692.9064
  8352.0     272780.2569
  8353.0     272867.6365
  8354.0     272955.0452
  8355.0     273042.4830
  8356.0     273129.9499
  8357.0     273217.4460
  8358.0     273304.9713
  8359.0     273392.5257
  8360.0     273480.1093
  8361.0     273567.7221
  8362.0     273655.3641
  8363.0     273743.0353
  8364.0     273830.7357
  8365.0     273918.4654
  8366.0     274006.2243
  8367.0     274094.0124
  8368.0     274181.8299
  8369.0     274269.6766
  8370.0     274357.5526
  8371.0     274445.4579
  8372.0     274533.3925
  8373.0     274621.3564
  8374.0     274709.3497
  8375.0     274797.3723
  8376.0     274885.4242
  8377.0     274973.5056
  8378.0     275061.6163
  8379.0     275149.7564
  8380.0     275237.9259
  8381.0     275326.1249
  8382.0     275414.3532
  8383.0     275502.6110
  8384.0     275590.8982
  8385.0     275679.2149
  8386.0     275767.5611
  8387.0     275855.9367
  8388.0     275944.3419
  8389.0     276032.7765
  8390.0     276121.2407
  8391.0     276209.7344
  8392.0     276298.2576
  8393.0     276386.8104
  8394.0     276475.3927
  8395.0     276564.0046
  8396.0     276652.6461
  8397.0     276741.3172
  8398.0     276830.0179
  8399.0     276918.7482
  8400.0     277007.5082
  8401.0     277096.2978
  8402.0     277185.1170
  8403.0     277273.9659
  8404.0     277362.8445
  8405.0     277451.7527
  8406.0     277540.6907
  8407.0     277629.6583
  8408.0     277718.6557
  8409.0     277807.6828
  8410.0     277896.7397
  8411.0     277985.8263
  8412.0     278074.9427
  8413.0     278164.0888
  8414.0     278253.2648
  8415.0     278342.4705
  8416.0     278431.7061
  8417.0     278520.9714
  8418.0     278610.2666
  8419.0     278699.5917
  8420.0     278788.9466
  8421.0     278878.3314
  8422.0     278967.7460
  8423.0     279057.1906
  8424.0     279146.6650
  8425.0     279236.1694
  8426.0     279325.7037
  8427.0     279415.2679
  8428.0     279504.8620
  8429.0     279594.4862
  8430.0     279684.1403
  8431.0     279773.8243
  8432.0     279863.5384
  8433.0     279953.2825
  8434.0     280043.0566
  8435.0     280132.8607
  8436.0     280222.6949
  8437.0     280312.5591
  8438.0     280402.4533
  8439.0     280492.3777
  8440.0     280582.3321
  8441.0     280672.3166
  8442.0     280762.3313
  8443.0     280852.3760
  8444.0     280942.4509
  8445.0     281032.5559
  8446.0     281122.6911
  8447.0     281212.8565
  8448.0     281303.0520
  8449.0     281393.2777
  8450.0     281483.5336
  8451.0     281573.8197
  8452.0     281664.1360
  8453.0     281754.4826
  8454.0     281844.8594
  8455.0     281935.2665
  8456.0     282025.7039
  8457.0     282116.1715
  8458.0     282206.6694
  8459.0     282297.1976
  8460.0     282387.7561
  8461.0     282478.3450
  8462.0     282568.9642
  8463.0     282659.6137
  8464.0     282750.2936
  8465.0     282841.0039
  8466.0     282931.7446
  8467.0     283022.5156
  8468.0     283113.3171
  8469.0     283204.1490
  8470.0     283295.0113
  8471.0     283385.9040
  8472.0     283476.8272
  8473.0     283567.7809
  8474.0     283658.7650
  8475.0     283749.7797
  8476.0     283840.8248
  8477.0     283931.9004
  8478.0     284023.0066
  8479.0     284114.1433
  8480.0     284205.3105
  8481.0     284296.5083
  8482.0     284387.7366
  8483.0     284478.9956
  8484.0     284570.2851
  8485.0     284661.6053
  8486.0     284752.9560
  8487.0     284844.3374
  8488.0     284935.7494
  8489.0     285027.1920
  8490.0     285118.6654
  8491.0     285210.1694
  8492.0     285301.7040
  8493.0     285393.2694
  8494.0     285484.8655
  8495.0     285576.4923
  8496.0     285668.1498
  8497.0     285759.8381
  8498.0     285851.5571
  8499.0     285943.3069
  8500.0     286035.0874
  8501.0     286126.8988
  8502.0     286218.7409
  8503.0     286310.6139
  8504.0     286402.5177
  8505.0     286494.4523
  8506.0     286586.4178
  8507.0     286678.4141
  8508.0     286770.4413
  8509.0     286862.4994
  8510.0     286954.5883
  8511.0     287046.7082
  8512.0     287138.8590
  8513.0     287231.0407
  8514.0     287323.2534
  8515.0     287415.4970
  8516.0     287507.7715
  8517.0     287600.0771
  8518.0     287692.4136
  8519.0     287784.7811
  8520.0     287877.1797
  8521.0     287969.6092
  8522.0     288062.0698
  8523.0     288154.5614
  8524.0     288247.0841
  8525.0     288339.6379
  8526.0     288432.2227
  8527.0     288524.8387
  8528.0     288617.4857
  8529.0     288710.1638
  8530.0     288802.8731
  8531.0     288895.6135
  8532.0     288988.3851
  8533.0     289081.1878
  8534.0     289174.0217
  8535.0     289266.8868
  8536.0     289359.7830
  8537.0     289452.7105
  8538.0     289545.6692
  8539.0     289638.6591
  8540.0     289731.6803
  8541.0     289824.7327
  8542.0     289917.8164
  8543.0     290010.9314
  8544.0     290104.0777
  8545.0     290197.2552
  8546.0     290290.4641
  8547.0     290383.7043
  8548.0     290476.9759
  8549.0     290570.2787
  8550.0     290663.6130
  8551.0     290756.9786
  8552.0     290850.3756
  8553.0     290943.8040
  8554.0     291037.2638
  8555.0     291130.7551
  8556.0     291224.2777
  8557.0     291317.8318
  8558.0     291411.4174
  8559.0     291505.0344
  8560.0     291598.6829
  8561.0     291692.3629
  8562.0     291786.0744
  8563.0     291879.8174
  8564.0     291973.5919
  8565.0     292067.3980
  8566.0     292161.2356
  8567.0     292255.1048
  8568.0     292349.0055
  8569.0     292442.9379
  8570.0     292536.9018
  8571.0     292630.8973
  8572.0     292724.9245
  8573.0     292818.9833
  8574.0     292913.0737
  8575.0     293007.1958
  8576.0     293101.3495
  8577.0     293195.5350
  8578.0     293289.7521
  8579.0     293384.0009
  8580.0     293478.2814
  8581.0     293572.5937
  8582.0     293666.9377
  8583.0     293761.3135
  8584.0     293855.7210
  8585.0     293950.1602
  8586.0     294044.6313
  8587.0     294139.1342
  8588.0     294233.6689
  8589.0     294328.2353
  8590.0     294422.8337
  8591.0     294517.4638
  8592.0     294612.1259
  8593.0     294706.8198
  8594.0     294801.5455
  8595.0     294896.3032
  8596.0     294991.0928
  8597.0     295085.9143
  8598.0     295180.7677
  8599.0     295275.6530
  8600.0     295370.5703
  8601.0     295465.5196
  8602.0     295560.5008
  8603.0     295655.5140
  8604.0     295750.5593
  8605.0     295845.6365
  8606.0     295940.7458
  8607.0     296035.8871
  8608.0     296131.0604
  8609.0     296226.2658
  8610.0     296321.5033
  8611.0     296416.7728
  8612.0     296512.0744
  8613.0     296607.4082
  8614.0     296702.7740
  8615.0     296798.1720
  8616.0     296893.6022
  8617.0     296989.0645
  8618.0     297084.5589
  8619.0     297180.0855
  8620.0     297275.6444
  8621.0     297371.2354
  8622.0     297466.8586
  8623.0     297562.5141
  8624.0     297658.2018
  8625.0     297753.9217
  8626.0     297849.6739
  8627.0     297945.4584
  8628.0     298041.2751
  8629.0     298137.1242
  8630.0     298233.0056
  8631.0     298328.9192
  8632.0     298424.8653
  8633.0     298520.8436
  8634.0     298616.8543
  8635.0     298712.8974
  8636.0     298808.9729
  8637.0     298905.0808
  8638.0     299001.2210
  8639.0     299097.3937
  8640.0     299193.5988
  8641.0     299289.8364
  8642.0     299386.1064
  8643.0     299482.4088
  8644.0     299578.7438
  8645.0     299675.1112
  8646.0     299771.5111
  8647.0     299867.9435
  8648.0     299964.4085
  8649.0     300060.9060
  8650.0     300157.4361
  8651.0     300253.9987
  8652.0     300350.5938
  8653.0     300447.2216
  8654.0     300543.8820
  8655.0     300640.5749
  8656.0     300737.3005
  8657.0     300834.0587
  8658.0     300930.8496
  8659.0     301027.6731
  8660.0     301124.5293
  8661.0     301221.4182
  8662.0     301318.3397
  8663.0     301415.2940
  8664.0     301512.2810
  8665.0     301609.3007
  8666.0     301706.3532
  8667.0     301803.4384
  8668.0     301900.5563
  8669.0     301997.7071
  8670.0     302094.8906
  8671.0     302192.1069
  8672.0     302289.3561
  8673.0     302386.6381
  8674.0     302483.9529
  8675.0     302581.3005
  8676.0     302678.6810
  8677.0     302776.0944
  8678.0     302873.5407
  8679.0     302971.0199
  8680.0     303068.5320
  8681.0     303166.0770
  8682.0     303263.6549
  8683.0     303361.2658
  8684.0     303458.9096
  8685.0     303556.5864
  8686.0     303654.2962
  8687.0     303752.0390
  8688.0     303849.8148
  8689.0     303947.6236
  8690.0     304045.4655
  8691.0     304143.3404
  8692.0     304241.2483
  8693.0     304339.1893
  8694.0     304437.1634
  8695.0     304535.1706
  8696.0     304633.2108
  8697.0     304731.2842
  8698.0     304829.3908
  8699.0     304927.5304
  8700.0     305025.7032
  8701.0     305123.9092
  8702.0     305222.1484
  8703.0     305320.4207
  8704.0     305418.7262
  8705.0     305517.0650
  8706.0     305615.4370
  8707.0     305713.8422
  8708.0     305812.2807
  8709.0     305910.7524
  8710.0     306009.2574
  8711.0     306107.7957
  8712.0     306206.3672
  8713.0     306304.9721
  8714.0     306403.6103
  8715.0     306502.2819
  8716.0     306600.9868
  8717.0     306699.7250
  8718.0     306798.4966
  8719.0     306897.3016
  8720.0     306996.1400
  8721.0     307095.0118
  8722.0     307193.9171
  8723.0     307292.8557
  8724.0     307391.8278
  8725.0     307490.8334
  8726.0     307589.8724
  8727.0     307688.9449
  8728.0     307788.0509
  8729.0     307887.1904
  8730.0     307986.3634
  8731.0     308085.5699
  8732.0     308184.8100
  8733.0     308284.0837
  8734.0     308383.3909
  8735.0     308482.7317
  8736.0     308582.1060
  8737.0     308681.5140
  8738.0     308780.9556
  8739.0     308880.4308
  8740.0     308979.9397
  8741.0     309079.4822
  8742.0     309179.0583
  8743.0     309278.6682
  8744.0     309378.3117
  8745.0     309477.9889
  8746.0     309577.6999
  8747.0     309677.4446
  8748.0     309777.2230
  8749.0     309877.0351
  8750.0     309976.8810
  8751.0     310076.7607
  8752.0     310176.6742
  8753.0     310276.6215
  8754.0     310376.6026
  8755.0     310476.6175
  8756.0     310576.6662
  8757.0     310676.7488
  8758.0     310776.8653
  8759.0     310877.0156
  8760.0     310977.1998
  8761.0     311077.4179
  8762.0     311177.6699
  8763.0     311277.9559
  8764.0     311378.2757
  8765.0     311478.6296
  8766.0     311579.0173
  8767.0     311679.4391
  8768.0     311779.8948
  8769.0     311880.3845
  8770.0     311980.9082
  8771.0     312081.4660
  8772.0     312182.0578
  8773.0     312282.6836
  8774.0     312383.3435
  8775.0     312484.0374
  8776.0     312584.7654
  8777.0     312685.5276
  8778.0     312786.3238
  8779.0     312887.1541
  8780.0     312988.0186
  8781.0     313088.9172
  8782.0     313189.8500
  8783.0     313290.8170
  8784.0     313391.8181
  8785.0     313492.8534
  8786.0     313593.9229
  8787.0     313695.0266
  8788.0     313796.1646
  8789.0     313897.3368
  8790.0     313998.5433
  8791.0     314099.7840
  8792.0     314201.0590
  8793.0     314302.3683
  8794.0     314403.7119
  8795.0     314505.0898
  8796.0     314606.5021
  8797.0     314707.9487
  8798.0     314809.4296
  8799.0     314910.9449
  8800.0     315012.4946
  8801.0     315114.0786
  8802.0     315215.6971
  8803.0     315317.3500
  8804.0     315419.0373
  8805.0     315520.7591
  8806.0     315622.5153
  8807.0     315724.3060
  8808.0     315826.1311
  8809.0     315927.9907
  8810.0     316029.8849
  8811.0     316131.8135
  8812.0     316233.7767
  8813.0     316335.7744
  8814.0     316437.8067
  8815.0     316539.8735
  8816.0     316641.9749
  8817.0     316744.1109
  8818.0     316846.2815
  8819.0     316948.4868
  8820.0     317050.7266
  8821.0     317153.0011
  8822.0     317255.3102
  8823.0     317357.6540
  8824.0     317460.0325
  8825.0     317562.4456
  8826.0     317664.8935
  8827.0     317767.3760
  8828.0     317869.8933
  8829.0     317972.4454
  8830.0     318075.0322
  8831.0     318177.6537
  8832.0     318280.3100
  8833.0     318383.0011
  8834.0     318485.7270
  8835.0     318588.4878
  8836.0     318691.2833
  8837.0     318794.1137
  8838.0     318896.9789
  8839.0     318999.8790
  8840.0     319102.8140
  8841.0     319205.7839
  8842.0     319308.7886
  8843.0     319411.8283
  8844.0     319514.9029
  8845.0     319618.0124
  8846.0     319721.1569
  8847.0     319824.3364
  8848.0     319927.5508
  8849.0     320030.8002
  8850.0     320134.0846
  8851.0     320237.4040
  8852.0     320340.7585
  8853.0     320444.1480
  8854.0     320547.5725
  8855.0     320651.0321
  8856.0     320754.5268
  8857.0     320858.0565
  8858.0     320961.6214
  8859.0     321065.2214
  8860.0     321168.8565
  8861.0     321272.5267
  8862.0     321376.2321
  8863.0     321479.9726
  8864.0     321583.7484
  8865.0     321687.5593
  8866.0     321791.4054
  8867.0     321895.2867
  8868.0     321999.2033
  8869.0     322103.1551
  8870.0     322207.1421
  8871.0     322311.1644
  8872.0     322415.2220
  8873.0     322519.3149
  8874.0     322623.4430
  8875.0     322727.6065
  8876.0     322831.8053
  8877.0     322936.0395
  8878.0     323040.3090
  8879.0     323144.6138
  8880.0     323248.9541
  8881.0     323353.3297
  8882.0     323457.7407
  8883.0     323562.1872
  8884.0     323666.6691
  8885.0     323771.1864
  8886.0     323875.7391
  8887.0     323980.3274
  8888.0     324084.9511
  8889.0     324189.6103
  8890.0     324294.3050
  8891.0     324399.0352
  8892.0     324503.8009
  8893.0     324608.6022
  8894.0     324713.4390
  8895.0     324818.3114
  8896.0     324923.2194
  8897.0     325028.1630
  8898.0     325133.1421
  8899.0     325238.1569
  8900.0     325343.2073
  8901.0     325448.2934
  8902.0     325553.4151
  8903.0     325658.5725
  8904.0     325763.7655
  8905.0     325868.9943
  8906.0     325974.2587
  8907.0     326079.5589
  8908.0     326184.8948
  8909.0     326290.2664
  8910.0     326395.6738
  8911.0     326501.1170
  8912.0     326606.5959
  8913.0     326712.1107
  8914.0     326817.6612
  8915.0     326923.2476
  8916.0     327028.8698
  8917.0     327134.5278
  8918.0     327240.2217
  8919.0     327345.9514
  8920.0     327451.7171
  8921.0     327557.5186
  8922.0     327663.3561
  8923.0     327769.2294
  8924.0     327875.1387
  8925.0     327981.0839
  8926.0     328087.0651
  8927.0     328193.0823
  8928.0     328299.1355
  8929.0     328405.2246
  8930.0     328511.3498
  8931.0     328617.5109
  8932.0     328723.7081
  8933.0     328829.9414
  8934.0     328936.2107
  8935.0     329042.5161
  8936.0     329148.8576
  8937.0     329255.2351
  8938.0     329361.6488
  8939.0     329468.0986
  8940.0     329574.5846
  8941.0     329681.1066
  8942.0     329787.6649
  8943.0     329894.2593
  8944.0     330000.8899
  8945.0     330107.5567
  8946.0     330214.2597
  8947.0     330320.9990
  8948.0     330427.7745
  8949.0     330534.5862
  8950.0     330641.4342
  8951.0     330748.3185
  8952.0     330855.2390
  8953.0     330962.1959
  8954.0     331069.1890
  8955.0     331176.2185
  8956.0     331283.2844
  8957.0     331390.3866
  8958.0     331497.5251
  8959.0     331604.7001
  8960.0     331711.9114
  8961.0     331819.1591
  8962.0     331926.4433
  8963.0     332033.7638
  8964.0     332141.1208
  8965.0     332248.5143
  8966.0     332355.9442
  8967.0     332463.4107
  8968.0     332570.9136
  8969.0     332678.4530
  8970.0     332786.0289
  8971.0     332893.6414
  8972.0     333001.2904
  8973.0     333108.9760
  8974.0     333216.6981
  8975.0     333324.4568
  8976.0     333432.2521
  8977.0     333540.0840
  8978.0     333647.9526
  8979.0     333755.8577
  8980.0     333863.7996
  8981.0     333971.7780
  8982.0     334079.7932
  8983.0     334187.8450
  8984.0     334295.9336
  8985.0     334404.0588
  8986.0     334512.2208
  8987.0     334620.4195
  8988.0     334728.6549
  8989.0     334836.9272
  8990.0     334945.2361
  8991.0     335053.5819
  8992.0     335161.9645
  8993.0     335270.3839
  8994.0     335378.8401
  8995.0     335487.3332
  8996.0     335595.8631
  8997.0     335704.4298
  8998.0     335813.0335
  8999.0     335921.6740
  9000.0     336030.3515
  9001.0     336139.0658
  9002.0     336247.8171
  9003.0     336356.6054
  9004.0     336465.4305
  9005.0     336574.2927
  9006.0     336683.1918
  9007.0     336792.1280
  9008.0     336901.1011
  9009.0     337010.1112
  9010.0     337119.1584
  9011.0     337228.2427
  9012.0     337337.3639
  9013.0     337446.5223
  9014.0     337555.7177
  9015.0     337664.9503
  9016.0     337774.2199
  9017.0     337883.5267
  9018.0     337992.8706
  9019.0     338102.2516
  9020.0     338211.6699
  9021.0     338321.1252
  9022.0     338430.6178
  9023.0     338540.1476
  9024.0     338649.7146
  9025.0     338759.3188
  9026.0     338868.9602
  9027.0     338978.6389
  9028.0     339088.3549
  9029.0     339198.1081
  9030.0     339307.8987
  9031.0     339417.7265
  9032.0     339527.5917
  9033.0     339637.4942
  9034.0     339747.4340
  9035.0     339857.4112
  9036.0     339967.4257
  9037.0     340077.4776
  9038.0     340187.5669
  9039.0     340297.6937
  9040.0     340407.8578
  9041.0     340518.0594
  9042.0     340628.2984
  9043.0     340738.5749
  9044.0     340848.8889
  9045.0     340959.2403
  9046.0     341069.6292
  9047.0     341180.0557
  9048.0     341290.5197
  9049.0     341401.0212
  9050.0     341511.5602
  9051.0     341622.1368
  9052.0     341732.7510
  9053.0     341843.4028
  9054.0     341954.0922
  9055.0     342064.8192
  9056.0     342175.5838
  9057.0     342286.3861
  9058.0     342397.2260
  9059.0     342508.1036
  9060.0     342619.0188
  9061.0     342729.9718
  9062.0     342840.9625
  9063.0     342951.9908
  9064.0     343063.0570
  9065.0     343174.1608
  9066.0     343285.3024
  9067.0     343396.4818
  9068.0     343507.6990
  9069.0     343618.9539
  9070.0     343730.2467
  9071.0     343841.5773
  9072.0     343952.9457
  9073.0     344064.3520
  9074.0     344175.7961
  9075.0     344287.2781
  9076.0     344398.7980
  9077.0     344510.3558
  9078.0     344621.9516
  9079.0     344733.5852
  9080.0     344845.2568
  9081.0     344956.9663
  9082.0     345068.7138
  9083.0     345180.4993
  9084.0     345292.3228
  9085.0     345404.1842
  9086.0     345516.0837
  9087.0     345628.0212
  9088.0     345739.9968
  9089.0     345852.0104
  9090.0     345964.0621
  9091.0     346076.1519
  9092.0     346188.2798
  9093.0     346300.4458
  9094.0     346412.6499
  9095.0     346524.8921
  9096.0     346637.1725
  9097.0     346749.4911
  9098.0     346861.8478
  9099.0     346974.2427
  9100.0     347086.6758
  9101.0     347199.1472
  9102.0     347311.6567
  9103.0     347424.2045
  9104.0     347536.7906
  9105.0     347649.4149
  9106.0     347762.0775
  9107.0     347874.7784
  9108.0     347987.5176
  9109.0     348100.2951
  9110.0     348213.1109
  9111.0     348325.9651
  9112.0     348438.8577
  9113.0     348551.7886
  9114.0     348664.7579
  9115.0     348777.7656
  9116.0     348890.8117
  9117.0     349003.8962
  9118.0     349117.0192
  9119.0     349230.1806
  9120.0     349343.3805
  9121.0     349456.6189
  9122.0     349569.8958
  9123.0     349683.2111
  9124.0     349796.5650
  9125.0     349909.9574
  9126.0     350023.3883
  9127.0     350136.8578
  9128.0     350250.3659
  9129.0     350363.9125
  9130.0     350477.4978
  9131.0     350591.1216
  9132.0     350704.7841
  9133.0     350818.4852
  9134.0     350932.2250
  9135.0     351046.0034
  9136.0     351159.8205
  9137.0     351273.6763
  9138.0     351387.5707
  9139.0     351501.5039
  9140.0     351615.4758
  9141.0     351729.4865
  9142.0     351843.5359
  9143.0     351957.6241
  9144.0     352071.7510
  9145.0     352185.9168
  9146.0     352300.1213
  9147.0     352414.3647
  9148.0     352528.6469
  9149.0     352642.9679
  9150.0     352757.3278
  9151.0     352871.7266
  9152.0     352986.1643
  9153.0     353100.6408
  9154.0     353215.1563
  9155.0     353329.7107
  9156.0     353444.3040
  9157.0     353558.9363
  9158.0     353673.6075
  9159.0     353788.3178
  9160.0     353903.0670
  9161.0     354017.8552
  9162.0     354132.6824
  9163.0     354247.5487
  9164.0     354362.4540
  9165.0     354477.3984
  9166.0     354592.3818
  9167.0     354707.4043
  9168.0     354822.4659
  9169.0     354937.5666
  9170.0     355052.7065
  9171.0     355167.8855
  9172.0     355283.1036
  9173.0     355398.3609
  9174.0     355513.6574
  9175.0     355628.9930
  9176.0     355744.3679
  9177.0     355859.7820
  9178.0     355975.2353
  9179.0     356090.7278
  9180.0     356206.2596
  9181.0     356321.8307
  9182.0     356437.4410
  9183.0     356553.0907
  9184.0     356668.7796
  9185.0     356784.5079
  9186.0     356900.2755
  9187.0     357016.0825
  9188.0     357131.9288
  9189.0     357247.8145
  9190.0     357363.7396
  9191.0     357479.7040
  9192.0     357595.7079
  9193.0     357711.7513
  9194.0     357827.8340
  9195.0     357943.9563
  9196.0     358060.1180
  9197.0     358176.3191
  9198.0     358292.5598
  9199.0     358408.8400
  9200.0     358525.1597
  9201.0     358641.5189
  9202.0     358757.9177
  9203.0     358874.3560
  9204.0     358990.8339
  9205.0     359107.3514
  9206.0     359223.9085
  9207.0     359340.5052
  9208.0     359457.1416
  9209.0     359573.8175
  9210.0     359690.5332
  9211.0     359807.2885
  9212.0     359924.0835
  9213.0     360040.9181
  9214.0     360157.7925
  9215.0     360274.7066
  9216.0     360391.6605
  9217.0     360508.6541
  9218.0     360625.6874
  9219.0     360742.7605
  9220.0     360859.8734
  9221.0     360977.0262
  9222.0     361094.2187
  9223.0     361211.4510
  9224.0     361328.7232
  9225.0     361446.0353
  9226.0     361563.3872
  9227.0     361680.7790
  9228.0     361798.2107
  9229.0     361915.6823
  9230.0     362033.1938
  9231.0     362150.7453
  9232.0     362268.3367
  9233.0     362385.9680
  9234.0     362503.6394
  9235.0     362621.3507
  9236.0     362739.1020
  9237.0     362856.8934
  9238.0     362974.7247
  9239.0     363092.5962
  9240.0     363210.5076
  9241.0     363328.4592
  9242.0     363446.4508
  9243.0     363564.4825
  9244.0     363682.5543
  9245.0     363800.6663
  9246.0     363918.8183
  9247.0     364037.0106
  9248.0     364155.2430
  9249.0     364273.5155
  9250.0     364391.8283
  9251.0     364510.1812
  9252.0     364628.5744
  9253.0     364747.0078
  9254.0     364865.4815
  9255.0     364983.9954
  9256.0     365102.5495
  9257.0     365221.1440
  9258.0     365339.7787
  9259.0     365458.4538
  9260.0     365577.1692
  9261.0     365695.9249
  9262.0     365814.7210
  9263.0     365933.5574
  9264.0     366052.4342
  9265.0     366171.3514
  9266.0     366290.3090
  9267.0     366409.3070
  9268.0     366528.3455
  9269.0     366647.4244
  9270.0     366766.5437
  9271.0     366885.7036
  9272.0     367004.9039
  9273.0     367124.1447
  9274.0     367243.4260
  9275.0     367362.7478
  9276.0     367482.1102
  9277.0     367601.5132
  9278.0     367720.9567
  9279.0     367840.4407
  9280.0     367959.9654
  9281.0     368079.5307
  9282.0     368199.1366
  9283.0     368318.7831
  9284.0     368438.4703
  9285.0     368558.1981
  9286.0     368677.9666
  9287.0     368797.7758
  9288.0     368917.6257
  9289.0     369037.5163
  9290.0     369157.4477
  9291.0     369277.4197
  9292.0     369397.4326
  9293.0     369517.4862
  9294.0     369637.5806
  9295.0     369757.7157
  9296.0     369877.8917
  9297.0     369998.1085
  9298.0     370118.3662
  9299.0     370238.6646
  9300.0     370359.0040
  9301.0     370479.3842
  9302.0     370599.8053
  9303.0     370720.2673
  9304.0     370840.7703
  9305.0     370961.3141
  9306.0     371081.8990
  9307.0     371202.5247
  9308.0     371323.1914
  9309.0     371443.8992
  9310.0     371564.6479
  9311.0     371685.4376
  9312.0     371806.2684
  9313.0     371927.1402
  9314.0     372048.0530
  9315.0     372169.0069
  9316.0     372290.0019
  9317.0     372411.0380
  9318.0     372532.1151
  9319.0     372653.2334
  9320.0     372774.3929
  9321.0     372895.5935
  9322.0     373016.8352
  9323.0     373138.1181
  9324.0     373259.4422
  9325.0     373380.8075
  9326.0     373502.2140
  9327.0     373623.6618
  9328.0     373745.1508
  9329.0     373866.6810
  9330.0     373988.2525
  9331.0     374109.8653
  9332.0     374231.5194
  9333.0     374353.2148
  9334.0     374474.9515
  9335.0     374596.7296
  9336.0     374718.5490
  9337.0     374840.4098
  9338.0     374962.3119
  9339.0     375084.2555
  9340.0     375206.2404
  9341.0     375328.2668
  9342.0     375450.3346
  9343.0     375572.4438
  9344.0     375694.5945
  9345.0     375816.7867
  9346.0     375939.0203
  9347.0     376061.2955
  9348.0     376183.6121
  9349.0     376305.9703
  9350.0     376428.3701
  9351.0     376550.8114
  9352.0     376673.2942
  9353.0     376795.8187
  9354.0     376918.3847
  9355.0     377040.9923
  9356.0     377163.6416
  9357.0     377286.3325
  9358.0     377409.0651
  9359.0     377531.8393
  9360.0     377654.6552
  9361.0     377777.5127
  9362.0     377900.4120
  9363.0     378023.3530
  9364.0     378146.3358
  9365.0     378269.3602
  9366.0     378392.4265
  9367.0     378515.5345
  9368.0     378638.6843
  9369.0     378761.8759
  9370.0     378885.1093
  9371.0     379008.3845
  9372.0     379131.7016
  9373.0     379255.0605
  9374.0     379378.4613
  9375.0     379501.9040
  9376.0     379625.3886
  9377.0     379748.9151
  9378.0     379872.4835
  9379.0     379996.0938
  9380.0     380119.7461
  9381.0     380243.4404
  9382.0     380367.1766
  9383.0     380490.9548
  9384.0     380614.7751
  9385.0     380738.6373
  9386.0     380862.5416
  9387.0     380986.4879
  9388.0     381110.4763
  9389.0     381234.5068
  9390.0     381358.5793
  9391.0     381482.6939
  9392.0     381606.8507
  9393.0     381731.0496
  9394.0     381855.2906
  9395.0     381979.5738
  9396.0     382103.8992
  9397.0     382228.2667
  9398.0     382352.6764
  9399.0     382477.1284
  9400.0     382601.6225
  9401.0     382726.1589
  9402.0     382850.7376
  9403.0     382975.3585
  9404.0     383100.0217
  9405.0     383224.7272
  9406.0     383349.4750
  9407.0     383474.2651
  9408.0     383599.0976
  9409.0     383723.9724
  9410.0     383848.8895
  9411.0     383973.8490
  9412.0     384098.8510
  9413.0     384223.8953
  9414.0     384348.9820
  9415.0     384474.1112
  9416.0     384599.2828
  9417.0     384724.4969
  9418.0     384849.7534
  9419.0     384975.0524
  9420.0     385100.3940
  9421.0     385225.7780
  9422.0     385351.2046
  9423.0     385476.6737
  9424.0     385602.1853
  9425.0     385727.7396
  9426.0     385853.3364
  9427.0     385978.9758
  9428.0     386104.6578
  9429.0     386230.3824
  9430.0     386356.1497
  9431.0     386481.9596
  9432.0     386607.8122
  9433.0     386733.7074
  9434.0     386859.6454
  9435.0     386985.6260
  9436.0     387111.6494
  9437.0     387237.7155
  9438.0     387363.8243
  9439.0     387489.9759
  9440.0     387616.1703
  9441.0     387742.4075
  9442.0     387868.6875
  9443.0     387995.0103
  9444.0     388121.3759
  9445.0     388247.7843
  9446.0     388374.2357
  9447.0     388500.7299
  9448.0     388627.2669
  9449.0     388753.8469
  9450.0     388880.4698
  9451.0     389007.1356
  9452.0     389133.8443
  9453.0     389260.5960
  9454.0     389387.3907
  9455.0     389514.2284
  9456.0     389641.1090
  9457.0     389768.0327
  9458.0     389894.9993
  9459.0     390022.0090
  9460.0     390149.0618
  9461.0     390276.1576
  9462.0     390403.2965
  9463.0     390530.4785
  9464.0     390657.7036
  9465.0     390784.9718
  9466.0     390912.2832
  9467.0     391039.6377
  9468.0     391167.0354
  9469.0     391294.4762
  9470.0     391421.9602
  9471.0     391549.4874
  9472.0     391677.0579
  9473.0     391804.6716
  9474.0     391932.3285
  9475.0     392060.0287
  9476.0     392187.7721
  9477.0     392315.5588
  9478.0     392443.3889
  9479.0     392571.2622
  9480.0     392699.1789
  9481.0     392827.1389
  9482.0     392955.1423
  9483.0     393083.1890
  9484.0     393211.2791
  9485.0     393339.4126
  9486.0     393467.5896
  9487.0     393595.8099
  9488.0     393724.0737
  9489.0     393852.3809
  9490.0     393980.7316
  9491.0     394109.1258
  9492.0     394237.5635
  9493.0     394366.0447
  9494.0     394494.5694
  9495.0     394623.1376
  9496.0     394751.7494
  9497.0     394880.4048
  9498.0     395009.1037
  9499.0     395137.8462
  9500.0     395266.6324
  9501.0     395395.4621
  9502.0     395524.3355
  9503.0     395653.2525
  9504.0     395782.2132
  9505.0     395911.2176
  9506.0     396040.2656
  9507.0     396169.3574
  9508.0     396298.4928
  9509.0     396427.6720
  9510.0     396556.8950
  9511.0     396686.1617
  9512.0     396815.4721
  9513.0     396944.8264
  9514.0     397074.2244
  9515.0     397203.6663
  9516.0     397333.1520
  9517.0     397462.6815
  9518.0     397592.2549
  9519.0     397721.8722
  9520.0     397851.5333
  9521.0     397981.2384
  9522.0     398110.9873
  9523.0     398240.7802
  9524.0     398370.6170
  9525.0     398500.4978
  9526.0     398630.4225
  9527.0     398760.3913
  9528.0     398890.4040
  9529.0     399020.4607
  9530.0     399150.5614
  9531.0     399280.7062
  9532.0     399410.8951
  9533.0     399541.1280
  9534.0     399671.4049
  9535.0     399801.7260
  9536.0     399932.0912
  9537.0     400062.5005
  9538.0     400192.9539
  9539.0     400323.4515
  9540.0     400453.9932
  9541.0     400584.5791
  9542.0     400715.2092
  9543.0     400845.8836
  9544.0     400976.6021
  9545.0     401107.3648
  9546.0     401238.1719
  9547.0     401369.0231
  9548.0     401499.9187
  9549.0     401630.8585
  9550.0     401761.8426
  9551.0     401892.8711
  9552.0     402023.9439
  9553.0     402155.0610
  9554.0     402286.2225
  9555.0     402417.4283
  9556.0     402548.6786
  9557.0     402679.9732
  9558.0     402811.3123
  9559.0     402942.6957
  9560.0     403074.1237
  9561.0     403205.5960
  9562.0     403337.1129
  9563.0     403468.6742
  9564.0     403600.2801
  9565.0     403731.9304
  9566.0     403863.6253
  9567.0     403995.3647
  9568.0     404127.1487
  9569.0     404258.9772
  9570.0     404390.8503
  9571.0     404522.7680
  9572.0     404654.7304
  9573.0     404786.7373
  9574.0     404918.7889
  9575.0     405050.8851
  9576.0     405183.0261
  9577.0     405315.2116
  9578.0     405447.4419
  9579.0     405579.7169
  9580.0     405712.0366
  9581.0     405844.4011
  9582.0     405976.8103
  9583.0     406109.2643
  9584.0     406241.7630
  9585.0     406374.3066
  9586.0     406506.8949
  9587.0     406639.5281
  9588.0     406772.2061
  9589.0     406904.9289
  9590.0     407037.6967
  9591.0     407170.5093
  9592.0     407303.3667
  9593.0     407436.2691
  9594.0     407569.2164
  9595.0     407702.2087
  9596.0     407835.2459
  9597.0     407968.3280
  9598.0     408101.4552
  9599.0     408234.6273
  9600.0     408367.8444
  9601.0     408501.1066
  9602.0     408634.4137
  9603.0     408767.7660
  9604.0     408901.1633
  9605.0     409034.6056
  9606.0     409168.0931
  9607.0     409301.6256
  9608.0     409435.2033
  9609.0     409568.8261
  9610.0     409702.4940
  9611.0     409836.2071
  9612.0     409969.9654
  9613.0     410103.7689
  9614.0     410237.6175
  9615.0     410371.5114
  9616.0     410505.4505
  9617.0     410639.4349
  9618.0     410773.4645
  9619.0     410907.5394
  9620.0     411041.6595
  9621.0     411175.8250
  9622.0     411310.0358
  9623.0     411444.2919
  9624.0     411578.5934
  9625.0     411712.9402
  9626.0     411847.3324
  9627.0     411981.7699
  9628.0     412116.2529
  9629.0     412250.7813
  9630.0     412385.3551
  9631.0     412519.9743
  9632.0     412654.6390
  9633.0     412789.3492
  9634.0     412924.1049
  9635.0     413058.9060
  9636.0     413193.7527
  9637.0     413328.6449
  9638.0     413463.5826
  9639.0     413598.5659
  9640.0     413733.5948
  9641.0     413868.6692
  9642.0     414003.7893
  9643.0     414138.9549
  9644.0     414274.1662
  9645.0     414409.4231
  9646.0     414544.7257
  9647.0     414680.0739
  9648.0     414815.4679
  9649.0     414950.9075
  9650.0     415086.3928
  9651.0     415221.9239
  9652.0     415357.5006
  9653.0     415493.1232
  9654.0     415628.7915
  9655.0     415764.5056
  9656.0     415900.2655
  9657.0     416036.0712
  9658.0     416171.9227
  9659.0     416307.8201
  9660.0     416443.7633
  9661.0     416579.7524
  9662.0     416715.7873
  9663.0     416851.8682
  9664.0     416987.9949
  9665.0     417124.1676
  9666.0     417260.3862
  9667.0     417396.6508
  9668.0     417532.9614
  9669.0     417669.3179
  9670.0     417805.7204
  9671.0     417942.1689
  9672.0     418078.6635
  9673.0     418215.2041
  9674.0     418351.7907
  9675.0     418488.4234
  9676.0     418625.1022
  9677.0     418761.8270
  9678.0     418898.5980
  9679.0     419035.4151
  9680.0     419172.2784
  9681.0     419309.1878
  9682.0     419446.1433
  9683.0     419583.1450
  9684.0     419720.1930
  9685.0     419857.2871
  9686.0     419994.4275
  9687.0     420131.6141
  9688.0     420268.8469
  9689.0     420406.1260
  9690.0     420543.4514
  9691.0     420680.8231
  9692.0     420818.2410
  9693.0     420955.7054
  9694.0     421093.2160
  9695.0     421230.7730
  9696.0     421368.3763
  9697.0     421506.0261
  9698.0     421643.7222
  9699.0     421781.4647
  9700.0     421919.2537
  9701.0     422057.0891
  9702.0     422194.9709
  9703.0     422332.8992
  9704.0     422470.8740
  9705.0     422608.8953
  9706.0     422746.9630
  9707.0     422885.0773
  9708.0     423023.2382
  9709.0     423161.4456
  9710.0     423299.6995
  9711.0     423438.0000
  9712.0     423576.3472
  9713.0     423714.7409
  9714.0     423853.1812
  9715.0     423991.6682
  9716.0     424130.2018
  9717.0     424268.7821
  9718.0     424407.4091
  9719.0     424546.0828
  9720.0     424684.8031
  9721.0     424823.5702
  9722.0     424962.3840
  9723.0     425101.2446
  9724.0     425240.1520
  9725.0     425379.1061
  9726.0     425518.1070
  9727.0     425657.1547
  9728.0     425796.2492
  9729.0     425935.3906
  9730.0     426074.5788
  9731.0     426213.8139
  9732.0     426353.0959
  9733.0     426492.4247
  9734.0     426631.8005
  9735.0     426771.2231
  9736.0     426910.6928
  9737.0     427050.2093
  9738.0     427189.7729
  9739.0     427329.3834
  9740.0     427469.0409
  9741.0     427608.7454
  9742.0     427748.4969
  9743.0     427888.2954
  9744.0     428028.1411
  9745.0     428168.0337
  9746.0     428307.9735
  9747.0     428447.9603
  9748.0     428587.9943
  9749.0     428728.0754
  9750.0     428868.2036
  9751.0     429008.3789
  9752.0     429148.6015
  9753.0     429288.8712
  9754.0     429429.1881
  9755.0     429569.5522
  9756.0     429709.9635
  9757.0     429850.4220
  9758.0     429990.9279
  9759.0     430131.4809
  9760.0     430272.0813
  9761.0     430412.7289
  9762.0     430553.4239
  9763.0     430694.1662
  9764.0     430834.9558
  9765.0     430975.7927
  9766.0     431116.6771
  9767.0     431257.6088
  9768.0     431398.5879
  9769.0     431539.6144
  9770.0     431680.6883
  9771.0     431821.8097
  9772.0     431962.9785
  9773.0     432104.1948
  9774.0     432245.4586
  9775.0     432386.7699
  9776.0     432528.1286
  9777.0     432669.5349
  9778.0     432810.9888
  9779.0     432952.4901
  9780.0     433094.0391
  9781.0     433235.6356
  9782.0     433377.2798
  9783.0     433518.9715
  9784.0     433660.7108
  9785.0     433802.4978
  9786.0     433944.3325
  9787.0     434086.2148
  9788.0     434228.1448
  9789.0     434370.1225
  9790.0     434512.1479
  9791.0     434654.2210
  9792.0     434796.3419
  9793.0     434938.5105
  9794.0     435080.7269
  9795.0     435222.9911
  9796.0     435365.3031
  9797.0     435507.6629
  9798.0     435650.0705
  9799.0     435792.5259
  9800.0     435935.0292
  9801.0     436077.5804
  9802.0     436220.1794
  9803.0     436362.8264
  9804.0     436505.5212
  9805.0     436648.2640
  9806.0     436791.0547
  9807.0     436933.8934
  9808.0     437076.7801
  9809.0     437219.7147
  9810.0     437362.6974
  9811.0     437505.7280
  9812.0     437648.8067
  9813.0     437791.9334
  9814.0     437935.1082
  9815.0     438078.3310
  9816.0     438221.6019
  9817.0     438364.9210
  9818.0     438508.2881
  9819.0     438651.7034
  9820.0     438795.1668
  9821.0     438938.6784
  9822.0     439082.2381
  9823.0     439225.8460
  9824.0     439369.5022
  9825.0     439513.2065
  9826.0     439656.9591
  9827.0     439800.7599
  9828.0     439944.6090
  9829.0     440088.5063
  9830.0     440232.4519
  9831.0     440376.4459
  9832.0     440520.4881
  9833.0     440664.5787
  9834.0     440808.7176
  9835.0     440952.9049
  9836.0     441097.1406
  9837.0     441241.4246
  9838.0     441385.7571
  9839.0     441530.1380
  9840.0     441674.5673
  9841.0     441819.0450
  9842.0     441963.5712
  9843.0     442108.1459
  9844.0     442252.7691
  9845.0     442397.4408
  9846.0     442542.1610
  9847.0     442686.9297
  9848.0     442831.7470
  9849.0     442976.6128
  9850.0     443121.5272
  9851.0     443266.4902
  9852.0     443411.5019
  9853.0     443556.5621
  9854.0     443701.6710
  9855.0     443846.8285
  9856.0     443992.0347
  9857.0     444137.2895
  9858.0     444282.5931
  9859.0     444427.9453
  9860.0     444573.3463
  9861.0     444718.7960
  9862.0     444864.2945
  9863.0     445009.8417
  9864.0     445155.4378
  9865.0     445301.0826
  9866.0     445446.7762
  9867.0     445592.5186
  9868.0     445738.3099
  9869.0     445884.1500
  9870.0     446030.0390
  9871.0     446175.9769
  9872.0     446321.9637
  9873.0     446467.9994
  9874.0     446614.0840
  9875.0     446760.2175
  9876.0     446906.4000
  9877.0     447052.6315
  9878.0     447198.9119
  9879.0     447345.2414
  9880.0     447491.6198
  9881.0     447638.0473
  9882.0     447784.5239
  9883.0     447931.0494
  9884.0     448077.6241
  9885.0     448224.2478
  9886.0     448370.9207
  9887.0     448517.6426
  9888.0     448664.4137
  9889.0     448811.2339
  9890.0     448958.1033
  9891.0     449105.0219
  9892.0     449251.9896
  9893.0     449399.0065
  9894.0     449546.0727
  9895.0     449693.1881
  9896.0     449840.3527
  9897.0     449987.5666
  9898.0     450134.8297
  9899.0     450282.1422
  9900.0     450429.5040
  9901.0     450576.9150
  9902.0     450724.3754
  9903.0     450871.8852
  9904.0     451019.4443
  9905.0     451167.0528
  9906.0     451314.7106
  9907.0     451462.4179
  9908.0     451610.1746
  9909.0     451757.9808
  9910.0     451905.8363
  9911.0     452053.7414
  9912.0     452201.6959
  9913.0     452349.6999
  9914.0     452497.7535
  9915.0     452645.8565
  9916.0     452794.0091
  9917.0     452942.2112
  9918.0     453090.4629
  9919.0     453238.7642
  9920.0     453387.1150
  9921.0     453535.5155
  9922.0     453683.9656
  9923.0     453832.4654
  9924.0     453981.0148
  9925.0     454129.6138
  9926.0     454278.2626
  9927.0     454426.9610
  9928.0     454575.7091
  9929.0     454724.5070
  9930.0     454873.3546
  9931.0     455022.2520
  9932.0     455171.1991
  9933.0     455320.1961
  9934.0     455469.2428
  9935.0     455618.3393
  9936.0     455767.4857
  9937.0     455916.6819
  9938.0     456065.9280
  9939.0     456215.2239
  9940.0     456364.5697
  9941.0     456513.9654
  9942.0     456663.4111
  9943.0     456812.9066
  9944.0     456962.4521
  9945.0     457112.0476
  9946.0     457261.6931
  9947.0     457411.3885
  9948.0     457561.1339
  9949.0     457710.9294
  9950.0     457860.7749
  9951.0     458010.6704
  9952.0     458160.6160
  9953.0     458310.6117
  9954.0     458460.6575
  9955.0     458610.7533
  9956.0     458760.8993
  9957.0     458911.0954
  9958.0     459061.3417
  9959.0     459211.6382
  9960.0     459361.9848
  9961.0     459512.3816
  9962.0     459662.8286
  9963.0     459813.3259
  9964.0     459963.8733
  9965.0     460114.4711
  9966.0     460265.1191
  9967.0     460415.8173
  9968.0     460566.5659
  9969.0     460717.3648
  9970.0     460868.2140
  9971.0     461019.1136
  9972.0     461170.0635
  9973.0     461321.0638
  9974.0     461472.1144
  9975.0     461623.2155
  9976.0     461774.3670
  9977.0     461925.5689
  9978.0     462076.8212
  9979.0     462228.1240
  9980.0     462379.4773
  9981.0     462530.8810
  9982.0     462682.3353
  9983.0     462833.8401
  9984.0     462985.3954
  9985.0     463137.0013
  9986.0     463288.6577
  9987.0     463440.3647
  9988.0     463592.1222
  9989.0     463743.9304
  9990.0     463895.7892
  9991.0     464047.6987
  9992.0     464199.6587
  9993.0     464351.6695
  9994.0     464503.7309
  9995.0     464655.8430
  9996.0     464808.0059
  9997.0     464960.2194
  9998.0     465112.4837
  9999.0     465264.7987
 10000.0     465417.1645
