# Supplementary material for: Rovibronic spectroscopy of PN from first principles
Source: Phys Chem Chem Phys. 2021 Sep 20;23(38):22057–66. doi: 10.1039/d1cp02537f (PMC8494269; doi:10.1039/d1cp02537f)
Supplement: CP-023-D1CP02537F-s004 [file CP-023-D1CP02537F-s004.txt]

PN_abinitio_final.state: Ab initio PN states file 
PN_final.pf:             Ab initio PN partition function for T=0-10000 K
PN_abinitio_Duo.inp:     Duo input file containing the ab initio spectroscopic model for PN
